# Supplementary material for: Genome-wide association analysis uncovers rice blast resistance alleles of Ptr and Pia
Source: Commun Biol. 2024 May 20;7:607. doi: 10.1038/s42003-024-06244-z (PMC11106262; doi:10.1038/s42003-024-06244-z)
Supplement: Supplementary file 5 — Supplementary Data 3 [file 42003_2024_6244_MOESM5_ESM.txt]

>247_Ptr_Genomic+ 
--------------------------------------------------
--------------------------------------------------
--------------------------------------------------
--------------------------------------------------
--------------------------------------------------
--------------------------------------------------
--------------------------------------------------
--------------------------------------------------
--------------------------------------------------
--------------------------------------------------
--------------------------------------------------
------------------GTACAGATTCTAGAAATGAATTATTAATTGAT
TTTAATCCATGAAAGAAAATCGGAGTGTGACATCTGGTTGCCAGATCAAA
TTGCTTCCACCGGTGCCACACTGTTCCTTCTCCGCCGCCTTCGCCACAGC
TACCTCCCTTTGCGGCGGTGACGACAACTAAAGTGCTAGAGAGGAGGTAG
GCAAGTGCAGGACCGCTGCAATCTATCCTCTCCGAGCTCTCTCCCCTCCA
CCATCTCAGAGAGGTGGCGGATCCATCGCTGCCGCCAACCTTTCCCTCTC
TCCTTCTTCGCCGGAGTTGCAGGCGGCAAGGACGGGCGGATCGAGTGCCA
CCCCCGCCCAAGCTGATTCCGTCCTCCCGCCATTGCATCCTATGGAGTCT
TGTCCTTCGTTGGTATCATGCTGCCCTCTACTCGTGCTCCGTTTCTGGCC
CCTCAATTGCCTTACCACAACTGGACTACGGGGGTTATAGCTAGTGGTCG
TGCCGCCAAGACGGGGG-CAGGGGGGAGGGTGGA-AGGGGACAGGGTGCT
CTGAAAGCTCCTCGATGACTGTCCACCGTCGCTATCATCTTACCATGAAT
GGGATAGCAAGCTCAGGCATGCTGACTTCCTCGCATTTCTGCTCCTCTCC
CTCGTCTCCATCCTATCCTCCTATGCAACCATGGACCGACGCATTCCATC
ACCCCATCATCTCTGTTGACTCTTCATATGGAAAAATAGGCTCCTGCTCA
TGCGTCATCTCCACGGTCTCTGATTGATTCCGGTCTTGGGACTGCTCAAC
CGAGCTCCGTCCTGCTGCTGCTACCGTCCACTACCAGTCGCTGCACCGGC
GCTCCCTCGCGAGCCTCTGTCAACCTGTCACCTGTGGAGAAGAAACGGGG
ACCGGGGAGAGAGAAAAGGGTAAAGACAGAGAATGGGTAAAGGGGAGAAA
GGGGTGCCTGGCATGTGGACCCGTTATTTATTTTTATTATTTTCTCACTT
ACATGTGGGTCCTATTTAGTTTTTTATTTTTATTTAATGACGCATCAACG
TCACATAGCATGAATTGAGGGAAGCAAAATAGACTTACCCCTAAACTTTT
CGGGCTGCAGGGACTGCGAGGTTTATAATCCCGGTGGAAACTGTACCTGG
TTGAAAACACAAATGGCACTTTTTTCAAGTGAAAAAAGAA-CCTTAATCT
ATTACATACTAAAAGTCCATTAAACTTCCTAGAAACACTCTTAAGCCGGC
ATGTGTCCTCCTACATACGCTTCTAAGCCGCCACATAGCATTCTAATTAA
TACAAAATTCATCAAATCCGGTGGACCCATTATTTAAAACTATTAGATCT
A-------------------------------------------------
--------------------------------------------------
--------------------------------------------------
--------------------------------------------------
--------------------------------------------------
--------------------------------------------------
--------------------------------------------------
--------------------------------------------------
-------------------------------TCTTCGAGAAAAATCCACT
GCTAAAACCAGGCTCCACT-AAGTCCTTGTAGGTGGATGGATGTACATAC
GTAATGTGCGTACTCCCCTGATCCCCTCTCCCTCAATCCCTTCATCATCT
TTTTCTTCTATTTGAAAGCTATATTAAGTTAGAAAATTTGTGTTACAAAA
TTAAACAACTATAACATCTAAATCATACATGTAACTTTTTAAATTTAGTG
TTAAATATCCATATTCACTTGGAAAAGAAATATGCCATTTTTTATTATAT
TTTCTGACT-------------------GTTATAAAGATTATAAACAAAT
AATGATATAGATTTTATCATCTTACATATAACTTCACAATAATTAAATTA
ACTCTACAGTGATAAAAGTAAAATGGATATATTATTTACAACCATTACCT
CGCAAACCCATCTCCACCCGGGCTCTTTACGTAAATGTATGCAGGTATGT
TACAAACGTTATTGAGAACTAGAATGGTGGCCCACGCGATGCGTGGACAT
CCGTATTATTAAAACATGATATTATAGTTTCTTCGGAAATTATATCTCAT
AAGGGTAAACTATAGGTTGGGTATATCTAAATATCATTTATCGATAAATC
AAGGTCATATGAGTTCGACTTGTGGATCAAGTAAGTAAGTATTATGTATA
CCATCTGAACACATACTGTACAATATTGCTATAAACACAAACTGTGATAG
TAAGAAATTCAAAGTTATTGTGATTGAATCGCCCGATGAAGATGCGATTT
AGTAACAACCAAATTAACGGTAGATTAACGGTTGGATTGTTCTTTCCTTA
GTAGAAGTTCAAAATGTTCATATTTTTCCACACTCTTAAAGAATTGAAGG
CTTTTTATGTTGGAACACAAATCATCTACACAATTGCTTGGTTTAGTAGT
GCAAAAATATCAGCAATTATTTGAAGCTTTTTTTTTCACATGTTAAATTG
TTTTCTTTGAAATAATTTTTGTTTGAAATAACAGAGAAATTATATAAATT
TTAGTAGCATGCAGTTTATCGACAGTCATGATCACTTTGGCAATTACTTT
TAGCTGTCTCGGGTACGATGCTTTGTCATATGTGCAGAAGGCAAATAAGA
ACACGTGTGTTGTGCGGAGGACGGAAGAGAGGTCTTTAGAAGTTTTTTTT
TCATTTTTTTATGAAAGATAGATATGACTGCCTAACTAATTATTAGGTCC
GTCAGTTGAAGTGAAAATTGATGGGAAAATATTTTTATTAAAAATAGTAT
AAAACAGTGGGTCCACTAATTTAAGTATGAATTAGTTATTATAGATCATA
AATTGGTAACTAATGGTATAAAATATAGTAGTGTAACCTTTATTTTATAC
CGTGTGTTTCTAAAATAATGGTTCTAAATAAAATAATATTATATTGTTAA
TATAATGGGTAAAATAATAGAATTCTATAATTTTTATTTCCAAATATTAT
GGATCTAATTTATTTACATATATATTAATTATGATATATATAATCTATGT
TTAGAAAGTTATAATTCTTTAAAATTTAATATCACTAATTATAGTAACGA
TCTCTTCTATACATGCATGGAGAAAAGAGGAGAGGAGATGGAAGCGGATG
TAATTTTTAATGATATATGTAATATATATTTTTTTTGTTTTTATTCATAC
GGTACAGTTGTACATGTACAGTTGTAAGTACCTTTCTCTCGTGCGCTGAG
AGAGATTAGGTACGAGGTTATTATTAGATTTTATTTAATGATCTGATCCA
CTAATTTAAATAAAAATCGATGACCAGATGTTTTTCTTTTTTCCTCGGAT
TTTCTAGAACTTTTTTCTAATTTATTAAAGTGCATTTTAGAACTTCAAAT
ATTAATTAATAGTTAGTATGTGTATTGAATTATTAATTTGGTTTTCTATC
TCATCTAGCCAAGAAGGGAAAAAAGGGGGGAAAAGAGAGTAAGTATGTAC
GTGCACATATGTGGAACTTTTTGTACGTGCAAATCTTCCACACATAAACA
TAGTTAGAAAAACTTAAGATAGATATAGGTGTTAGCTAAAAAATAGGAGT
AGTTACAAAATAGGAGAGGAAGAGAGAGGCTGGACAGAGGGAGTACTTAC
CTGCGCATGCCGCATGCACGATGGGGATGAGTACCGGATTTTTTGTTTGT
TAATATATATGGGTCCACCGATTTAATAGAAAATCAATGGTTAAAATATA
TGGGTCCACCGATTTAACGGAAAATCAATAGCTAGATATTTATTAGATTT
TCCATGATTTTCTATATTTTATTAGAGTGCCACGTGGCGACTCAAGAGTG
TTTATAGGATGACACATGGCGGTTTAGGAGCATTTGTAGGAAGTTTAATG
GACTTTTAGTATATAATAATAGATAATAGAAGATTTATTAGAGTGCCACG
TGGCGACTCAAGAGTGTTTATAGGATGACACATGGCGGTTTAGGAGCATT
TGTAGGAAGTTTAATGGACTTTTAGTATATAATAATAGATAGATTTTGAA
TAAGATAGCAGTAATATAGTATATCACTATATATACGTTATTGGTTCATA
GGTATGCACCATTAAATTAAATCTACAATGTCCAAAAATAACAAGTCATA
TTGGCGCTTTGCATGGCAATCGAGAATTATTAAAAATCATGAAA------
--------------------------------------------------
---------------------------------------------AACTA
GTGATATGGATTATATCATCATTTGAAGATGCATAAAATTTGGGGTCCAT
TTTATTCAGCGGTTAGGACAGTACGGGAATAACCTAAAGTATTCGGAGTA
TAGGGCATGCGATTTTGTTTCTCTTTAATTCCTATTTAAAACAAATGGT-
----------------------------------ACATGGGTGTTTCATA
CTAAGTTTGGTTAATTAGGGAACACAAATCATACTAAGCTTATATATCAG
AATTCATGCAATGAAAGTATACGATATAAAAATAAGAATTAACCAAACAA
AATTATACTTTAATTAGTCCGTGGTGACGGACCATTTACAAATGATCCAC
ACCTACTTATT-CAGATCTCTTTTTTTTTTTCAAAAAAGAGATGTGATGT
GAAAAAAAGAAAGGCGCAGAAGTAAATGTAAGTAGAATATATATTTAAAT
ATATCCTAAAATCTATAAATACATCTATAGTATAAAAGAAATTTTGTGAC
CGAAAGTTTT-AAAAAATAAGATATGCTAATATTCAAAAAAGATATACAC
ATAGTACAAAATGATAGTCTAATAGTAATCAACTCTATTATTGCGACACA
ATATTTT-------------------------------------------
--------------------------------------------------
--------------------------------------------------
-----------------------CTCATAAATTTAAGATTGCATGGTTCC
AAGTAATATTAGTTTAGAATTCATATGTTTCAAGGGTAGATCAAAGAGTT
TCATAACCAATATACTGATATAATGTTCAAAGCAACCCCAAACTAATTAT
TGACAAAAACAAATTTAGAAGAGAGTCAAAGAATTTCAAGAAAAAGTAAC
CCACACATAAAACATCCAAGATAAAAATTCAAACAACATCAAATAAA--G
ATGCCGGCGCATATGCGCGGGCTACAAC--TTCCTAGTTTCGTAAAAAAA
GTTGGACAAGATTTATCCGTAGATACCGCTCTTGAGCAATGGTGTCGGGA
TCGTGATTCGTGAACCGTGTGGACTGGGGTTTGCATCCTGTTCCGTATAC
ACCAGATTT--------------TTTTTTCCTGATGATCACATCCCCACT
TGCCTGCATCGCTTTTGTGGCCTCTCCATAGAATGGTTAATTCACGGTAA
AAAACGATTTTTTTATGACACCACCCTTTTATTTTTACTGGCGGCCATGA
CAAAACACCGCTTGTAAAATTATACGGAAAGATTCAAAGTCACGAACCTC
CAGCGAACGGCCTCTTAAAGAAGCCAGCAAATAGCAATATTTTTACAAGC
GGACCTCTTAAGAAGCTACTAGCGAAAATCCATTGTTTACCAGCGGACTT
CTTAAGAGGCCGTGAGCAAAAAAAAACCAATTTTCTCTGTCGGCTGCTAA
GAGGTCCACCAACAAAAAAAAAAA---------------------CATCA
TTGCACTAAAAAATAATTGAACACAATAAAAACCACCACCTACCGTGCCA
CCTTGCCACCACCACTTCCCTCTCTCCTCCTCATCCTCATCTTCATATCT
AGATAGACCTCATCTTCTCCAGCCACCACCGCCTCCCTCCCCACCGGTGG
TGGCGGCGGGAAGACAGCGGCTCGGCTGAGCCCGGCGGGTAGGGCAACGA
TTTAGTATGGGAGGAGCAGCGGCGACTTCTCTACACGACGGCGTTCGGAG
GCGGATCTAGCAGCGGCGACTCCATCCAGCGGTGGATCCGCCGCCTCCTA
GTCCTAGCTCTCTCTCCCCCGCTCCTCCCTCCTCCCCTTCCCCCGCCGCC
ACCACCCACCCCCTCTCCCTCTCTCAGAACTGGTGCGCGGGGAGCGGTGG
AGGCTGCGGCGGCGAAGGCTGGGGGGGCTCGGCAGCGGCGGCGACGGTGA
GACCGGTAGCAGTGATGGTGGAGGGGACGGATCCGATGGCGGTGGTTCTC
GTCAGCCAGTTCAAGGATGACGACAGCGGCGGCTGCGGCAACGATGGACA
GGCTCTGGGCGGCTCCTCCACCCTCCTCCCCTCTCTCATATCCAACGACT
CGGGGTGGTAGGACGTGGCCGACGCATCCGGCGGCGGAGCTCGGGTATCA
ATCCGGCATGTTTTTTTTT--CTCCAAAATCAAATTTTCCTGGTGGTCGG
GAAACGGATTTTCAATTTT--TTTTTACGCTCGAAAATCTTTTTTCGCTG
GCGGTCAACGTAACTTAACCGCTTGTGAAAACAAGCTTTAAAGTTTCGCT
AGTGAAGATTGTTATTTTCACTAGCCTTTTGTTTGCGGGCGGCTGACAGT
GCCACCAGCGAAAAATTCTTTTGCTAGTAGTGATTGCTAGATGGTCAGCA
GAGAACTTGTGGAGTATATGACTATCAAGTATCAACCAACAGTACACTTC
AGCAGAAAGAGGATGGTTCTAGCTCTCCGGTGGTTTAATATTGAAACGTA
CAGCCCACCCACCACCACCCCAGTCGTCCCCAGCTAAGCGCTCCCTTGCT
TGCCTCAGTAGACGAGCTGCCAACTAGTAGCACTCCAGCAAGCAGCGGGT
CAGCGGAGTCCGGAGGGCGCACGTGCGCCGCAGCGAGGTAGCAGCGTGGC
CAGGCGGCGGCTGGCTGGCCAGCCGGGTTCGGCAAGCGGCTTAGCAGGTA
ATT-----------------------------------------------
--------------------------------------------------
--------------------------------------------------
TTCTATCACATCGTTCTAATTTTAATCAAACTACTAATTTTAGCATGAAC
TAAACACACCCTTGGTTGCGACTTTGGGAGTCGATATATAGGCCTT---G
CTCGTAGTTCGTTGATTTTGGGGTTAAACTGGCGAGGAACTTTACTTGGA
TACCACCTGGGAGTTGATGTGATTTTAGTGTTTAGTACAGTTTAGAGTTT
ATTACCTACCGGTTTCTTGGTGCCTGGCGCACACTGAGCATGCAAATGCA
GTGAGAGCCAGTATCATCTAAGACGGCTGGACCTGAAATATTTTACCATG
TATATATCAAACTCGACTTGATCAGGTGTTTAGCGGAGGAAGGATCGATG
TCCGGCGCCGGACAGAGCCGTGGTCATCGCCTTGGATTACACATTGATTC
GGATTGGCCAGAGGTCTTGTTGATCAATGACTATGCGGTGTTCATGGGGT
ACCTGTCGATGGTTGTCACCGGGACGGGGTTCCTTGTGCTCACTTGGTCC
ACCGTCATCCTCCTCGGTGGATTCGTCTCCATGCTATCCAACAAGGACTT
CTGGAGTCTCACGGTGATCACGCTCGTTCAAACAAGGTGAGCTATCTATA
GCCATCTCAACCAGACTTATATTTATTTCGCGTTCCCAACATTAACCAGT
TGAGCCAAGCAGTTGGAGTTTCGCATTGCTAGCTAGCTACTAGTTTACTG
TCAGATCTAGCTTTCAACACTTCAGTGTTGCGAACTGAATATGCTGCAAA
ACGTTGCAACTCCAGAGTGGCTTTATATACTACATTGATATGAAAATATT
CAAGTCCCATATTTGCAAAATCGACTATTTTTAAAATC-AATTGTTTTCT
CCCCCTTTAAAGAAGCATGCATTTTTTATATTTCTCTCCCC-TTTGACAA
TGATTTCATCAAGAATTTTAAAAGAGAAAATATAACCAATAAAGCATAAC
TATCATCATTTCATGATTGTCACATGTAATAATCACTTCTTTTCTTAATT
TT---TTATTTTTCTGAATTTTTTTTGAGAGCTTTGAAATGTACCTAAAA
CAAT-----TCATGGTCATATGTTGCAAGACAAATCAGATAAATTCATCA
ACTAGTTAACAAGCATGCATTA-AGTATAAACATGAATCAAACATATTAC
AATTAAGCTCAAATC-----------------------------------
--------------------------------------------------
--------------------------------------------------
--------------------------------------------------
--------------------------------------------------
--------------------------------------------------
--------------------------------------------------
--------------------------------------------------
--------------------------------------------------
--------------------------------------------------
--------------------------------------------------
--------------------------------------------------
--------------------------------------------------
--------------------------------------------------
--------------------------------------------------
--------------------------------------------------
--------------------------------------------------
--------------------------------------------------
--------------------------------------------------
--------------------------------------------------
---------------------AATAATAAAGATTA---------ATGATT
TATAATGCAACATATTTACAAGTACATATGTTGAAAAAAAATCCCTAC--
------------------------TGGATTATCACTCTTTCTCAAATTAA
C-TTCATCGCAAAAATAACCAAGAGAATTTTCCGCAAGTATTACAAATTT
TGGTACTCATTTTGACATTGAATATAAAATATATATCTCAATT-ATTTCG
AGTATGTTCTTGTTGTTAAGACTGTTTCTAACGATTCGGTACTCATTATT
TTCCTCACTGCAAATACGTCTTTATCGTCAAGACTGTTTCCAAGGATTAT
GTATTCATTTTTTTTTCTCTCATCATAAGCAACTTTTTATTCTCTTGCGA
CATTTGGAACAAACAAGAAGCAAATTGAGGAATAACAATCCAATAAGCAT
AAATCAT-------------TCAAACTCGGCACTTGCTACAACATTGCAT
ATTTACATAAATCAAGTAAAAGAATTAGTGTCATGCATCATCTCACTTAA
AAAGCAATATCCAAGCCACATGAAAAGGCTAAAATGCATACAAGCTAACA
TAT-----AATATACCTCAATTATTTTGGAAGCATGCACAAGAATATACT
AGAGGTATATACCAAAGTTCTTCTTTTCTCATTTGTTCTTTATT--TTTC
AGATTTAGAGCAATGCATGGATATAGACATGAATGCAATGAAAAAGAACA
AACT-CCCCTCAAATAAACATCCAATTCTCCGCGAAGAAAAATCAAGAAG
AAATCAAAAAAATTTGAAAAAGACATCCAATTGCCAATGATATCACGAAG
GTTCTTATGAATTGACATAAATCCACTTGAATTACCAAAACTACCACTTC
AAACACTAGCATGAAATGCTAATAAACGAAGAAGTAAAACAAAGTTATGT
CAACTCAAAAGTACATTTATGTTATCTTGAAAAGCAATCACCGTCTCCAC
ATTGAACGATCATGGGGAGTATGCCGCCAAAATACATACGAACATGAAGA
TGTCGAGGCC-CCGTGTTGGGGTTAGTCATAAGAAATTTTAGAATCCAAC
ACTAAGTCACATGACAAATCTTAACTAATTAAA-----------------
--------------------------------------------------
--------------------------------------------------
--------------------------------------------------
--------------------------------------------------
--------------------------------------------------
--------------------------------------------------
--------------------------------------------------
--------------------------------------------------
--------------------------------------------------
--------------------------------------------------
--------------------------------------------------
--------------------------------------------------
--------------------------------------------------
--------------------------------------------------
--------------------------------------------------
--------------------------------------------------
---------------------------------------AGATTCATATT
TTTCCT--------------------------------------------
--------------------------------------------------
--------------------------------------------------
--------------------------------------------------
--------------------------------------------------
--------------------------------------------------
--------------------------------------------------
--------------------------------------------------
--------------------------------------------------
-----------TTCATCACCTCAATTTTCGTCCGTCCCTTGCTTCGTTCG
CAAGATGCGATAACTAGGACTCTGCTTCTTTCGTTC--------------
--------------------------------------------------
--------------------------------------------------
--------------------------------------------------
--------------------------------------------------
--------------------------------------------------
--------------------------------------------------
--------------------------------------------------
--------------------------------------------------
--------------------------------------------------
--------------------------------------------------
---------------CTCATCCGATTGTATTT------------------
--------------------------------------------------
--------------------------------------------------
--------------------------------------------------
--------------------------------------------------
--------------------------------------------------
--------------------------------------------------
--------------------------------------------------
--------------------------------------------------
---------AGGTAGGGCAATCGGAGTGGGA-------------------
--------------------------------------------------
--------------------------------------------------
--------------------------------------------------
--------------------------------------------------
--------------------------------------------------
--------------------------------------------------
--------------------------------------------------
--------------------------------------------------
--------------------AATCCGCCGCACGGCCT-TGCCGGGAAGAA
GTAAGGAATTGGGGAAGAGAGAAGC--------GGAGTCCTAGCTATGTA
AACCATATGCATGCGATATGGAAAGCTTCACCATATTTATGC--------
-GATATGGAAACCTTCACCATACGCACACAACACCATATGTATGCGATAT
GGAAACCTTCACCTCCACGTGCATTGTTCTCTGGCCTGAGCATCCTGTAT
GATATCCTTGACCATCCGGACCTCAACTTCTTCCAAGCCTAGTCCCGATC
CATCGCCAGCTATACTCTCATAGTCTTAAGCAACACATACACATGAATAA
CAAAGAAACTCCATATCCGAATACAAGTTAACACCAACAATATGACTCAC
ATCAGCATACAATAGTATCACATACGAA----------------------
---------------------------------------AACCGACTCCC
TTCTGGAATCAC---------------------CCGGTCTGATCGGTGCC
TCCTGCCCGGTCTGACAGGCACCCAATGCTGACCGCATTGTTTACCATCC
GAAAATACTATCCACCGTATTTTCAACAACACTTACCGTTGACAATTGTT
CATCACCAAAATTAATCATCATATGATTCTACAACAGTCAGATACAGTCA
GATATAGGCATGTTCGGAGAGATGCCATACTAGAATTGAAATGTCAAATT
TTGGAAGAGAAAAAAAGCAATAGAGTTAATAAAAAAGAAAAAGAAA----
--GGGCTACTCTCTGCATTCATCCTTTCATGGCAAAATTAATTTTACACG
ATCGCCAAAAGTAAATTTGATCACTAATTAATGTGAAATTACTTTGACAC
GATGGCATGTATCGAATCTTATTTTACCATTGTGTGCATCCCTAACAAAA
AAAAAAACGTACTTACTCTTTCCACTATCGATAAATCAGTCCTTTT-AAC
CGGAAAATTCATCCTTCCAAACAAAAAAAAAATCTGAAACAGGATATTCG
ATGTTTTTCTGAATGGAAAAGTAAGCCACATTGGGTACTCATTGAAGCGC
TTATGCAAGGCCGCACGCTTCATCGCGTTGCCCCATAACCATAAGAAGGT
TGGGTTCAGGGGTGCTGTTCGAGTGCTTGTGTTCACCATCGTCTTGTGTC
CGCTGTTCCTGCTCTACATGTTTGGGCTCTTCGTTTCCCCCTGGATTTCG
CTGTGGCGTCTAATCCAGCAGGATTACGGCGTGACGGCCGGAGACAGCAG
CAGCAAGGCACACCTGCAGCCTGCGCTGGTGGTTCTCTACTCCCTGGCCC
TGTTCCAGGGCGTCCTCTTCTACTACAGGGCCATCTCTGCTTGGGAAGAA
CAGAAGCTAGTGAAAGATGTGGCCGACAAATACATGTTTGATACAGTGTC
ACGCAGTTCAGTTTCGGATTATTTACATGAGATCAAGGTGGG-ATGTGAG
AATGACCCGTCCTTTGCCAGAGGGAGGAACCTGATCACATACGCCGTCAA
GCTGATGGAATCCACATCACCGGATGGGTACCTTTCAGGTGCACGGATTC
TTGACACACTCATCAAGTTTAATAGGGATGCTGATGCATCGGGGAGCGAA
TTCCCGGGGCAGAGTATGCAGATTTACAATATGATTGGATCCGCAACCTC
CAGTCCCATACTCCACAACTTAGTTCAGATGCTGGATTCCAAGAGTGCAT
ATGATGGAGAGATCAGGTTGCGCGCCGCGAGGATTGTGGATCACTTTGCT
GGTGAGATCCGTTTGGACAAGATCCTACAAGGGATCCGGTGTGTATCTTC
CTTGCTTGAACTCGAGCAGAAATTATTTCAGGAT----------------
--------------------------TCTTCTGAAGAAGAGGATGATCAC
CAGATTTCTGTCAAAGAAAAGGATTATTACCCCAAAGACTATGAACAGAT
GCAACTTATAGGCATGCAGATCCTTTTAAACCTCTCCTATGACAAGAACA
ACTTGTCCCTCATGAGCAACACAGATGATCCGGCCTTGATCAACAAGATT
GTGGCACTTATAACGTCCAAGGGATCACTTCACAAAAAAGAACATAACGA
ATGGTCCCGTATGGCAGAGCTCGGCGTGAAGATACTAAGCCGATTTATGC
GATTTATGTATGGCCCTACAAAATCAAACAATATTCTGTGGCATGAAATA
TCAACAAGCAGCAAAGCAATCGGCACCTTGGAGAGCATTCTTGAGTGTGA
CCAATGTGACTCTGTGCTGAAGAAACACGCCATAAGGATTCTCAGAAGGA
TATTCATGGATACATCTTCAGCTATGGGTGAAGGAGACAGAGAAAGGTTC
ATCGGCTCCTTGATGGACATGTCTCTTCACAACAGTAATGGTGACTTTCA
AAATCTGGCAGGTGTAGATCTGGCGCTCAAGAAACAAGGGTTAAGCATTC
TCAAAGAAATATACTTGAATCCATCTTCGATTATGGACGAAGGAGACAGA
GAAAGGTTCATCGGCTCCCTGATGGACATGTTTCTTGACAACAGTAAGGG
CGACTTTGGAAATCTGCCAGGTGAAGATCTGGACCTCAAGAAACAAGAGT
TAAGCATTCTCAAAGAAATATGCATGGATCCATCTTCGTTTATGGGCGAA
AGTGACAGAGAAAAATTCATCGGCATCCTGATGGACATGTTTCTTCACAA
CAGCAAGGGCGACTTGTTTGAAAAACTAGCAGGTGATGATCTGGTGCAGA
TATGTAGAAGAAGTGGAAGCAGTGCCGCCATCATATTGAAGAAATATGGT
CATGATATTGTTAATTGTATTGCTGATACTCGTTCAAGCGTGTACAGCAG
CATGCACAGAAAAATTGCAGCAAAGATCCTCAATCATCTGTGTAGTCCCT
ACTCCACTGACGAGGAACATCTTCAGAATCTGAAGGAGGCCATCATTGAT
TTGATACCCAAGGTACGTTAGTCGCTGTCATTTATACTTCCTATGTCAAC
AAACAATTTTTTT-CATGATAATGAAATACATAACTCTGGCAGCCTCTAC
ATTGTCAGATGCACGAAACCATAGCTCATTAAATAGTTTGGCAACCTCTA
CATTCGCAGAAATCCATGGGTAACAAACTTGTTTAAAGCAAAACTGAAGC
ACAACTTGTATCATTAAAATTTCATCCATGCTTACTGAATATCCATCAGA
GTAGTCTCCAAAAGATGGGACACTGCTTTTATATGCATCCTATTTATATC
GGAATGACCGAAAGCACTGTAATGTTGCAGGTGCTAAGAGAAGCACTTGG
TTGGGGGTTGACAGGAAAAGAGATACAAGGAGTGGCAGTTTCAGGCCTTG
AAGGTACCCAAGATGATGACTGGAAATTGCAGGAAGCATTGGCGTCCCTC
TGTGCAACCGTGTTTAACAGAATTGTCAGCAAGGATGCAGATTTGACTGC
TCGGTTCAACAACATCGCCGCTGGTATCTGCGACCAGGCAGCGAAGCCTC
GCGTGACCTTCGCAGACCTCATCAAAGAAGCTGTGAAAGTTCATCGCATG
GAATTTAAGAAACCAGAACCACCA---AAACCACCTGCCGGCCCGGCACT
TTACGAGTTTATGCCTGCGTACTACCCCCCGCCCCACTTTATGTATTTGA
GCGAGGAAGATCCCAACGCGTGTTGTATCTCTTGATAACTCCCTAATTTG
TAATGCAAAC--CGAGGATGAAAAAAATATATAT----------------
--------------------------------------------------
--------------------------------------------------
--------------------------------------------------
--------------------------------------------------
--------------------------------------------------
--------------------------------------------------
--------------------------------------------------
--------------------------------------------------
----------------GCCTATACGGTACTGCTCCATTTCCAAATAA-TT
CCCGTTCTGCTTTATGCCAGGTGGGCCGTTTGTT--------CATCTCTG
CTCGGTAACTGTGGCTCATACACCCACGTTTGACAAATATGCATATATCA
TACGGAGTATATGCTGTCAGAGAATAGCTCGAACAAGGAAAAAGTATGCA
GTCTTAGTTATC--ATCATTACAACTCACTAAATCC-AAATCTCAACCGC
AAA--------------------------AATGTCACATCATCATCCATT
ACTATTGCATCTTAAACATATTGCAAGCATACTATATTATCTATAATTTT
ATAATTTATTAAATTTTAGAGCTTTAAAATGCAAGAATGTTAAATCATCA
TCCCACATAATTCACATAATATTACAATATATCTCTTCATATTTTTTT-A
TAATATCATATGTACTTATAGTTCATCCTGACTTAATTAATGTTATTTCT
TTGTTATCTCATTAAGTCATATTACATCAATTATTTTTAACCCTTAGATG
ATTAATCTATGGCACAAATTATCTTTCTTTTTTTTTCTGTCATTAAGTCA
TATCACATCAATTGTTTTTATTCCTTAGATGATTAATCTATGGTCCAACT
TATCTCTCTTATTTTTTTCCTCATAAAACCATATTACCTTACTTTAACAT
TTGAATCAATTTTTTCGTAGACCAGCTTATGTAACCTTTTGGCGTCTAAC
TATCTTACATATTATTTTTACTTATTGTTATCATAGTAAACTACGCACGG
GGTTTCTACTAGTTTCCTGCAAGTTTGGATCATCAAGTTAATACTTATGC
ATCAAGAGTTAAGAGAGGACCATGAGATCTCAAAGGAGGTCATGTTCAGA
CCTGATATGAACCGAATTGAACTGGGGTAGTTTTGGGTTTTCGATTGGCT
ACCTGTAGCAGCACAAAATTTAAAGAAAAATAGAGGTGTTATATGTACAT
GTGGTTCATTCCTTTTAACAGGAAAAAATATCCTTCCAAACCAAAAAATC
TGAAACAGGATATTCAATGTTTTTCTGAATGGAAACATAAGCCACATTAA
TTGGGTGTTGGAGGCATGCCATGATTGCCTTCGACTGAAGCCGCCGAAAG
TGCTATAACCAAGGTGAAGCGCCGATCGATGCCCAAGGCATTCACCTTGG
GCGAACGGCGAAGCATGGAAAATCCCCCCCCCCTCCCCCCGTCAGCCAGG
ACACTTTCACCACTGTTTAAGCCTTCAGATCCCATCATCCCGTTTTGAAG
CCTAATGCCATGATCTTGCTTTCGGTTTGATCAAAATTTCCTCATGATCA
TGTTCTGTTAATGAATAATTAGGCTCGGGTTAAAGTTTAATTACCGCTGC
TCAAGGCTAATTAGTTCATGTTTACATTGTTTAATCGTTTAAGGCTTGGG
TAGAAATTAGAAGGAGGTGAATTTCGGCGGATAGTAACAATCCCTAAATT
TCCCCAAAATTTCAGAAACCCTAATTTGAGAAATCCCCAAATAAGAACCC
TAAAATCTCAGCGGACTTACCGGCATTATGATCCTCGCTGCCGTCGCCGC
GCGTGGCATCAGCCCGCCCGCGCGCTCGGTGGCGTCCTCGCCGTCGTCCT
GGACCGGCCTCGCGCCTGCCTCTCGTGGGCCGTGCGAGGTCGAGGCTCGC
CGCCGTGGCCCTGGCTGCGCGCGGAGGAGAACCGAGACGGCGGGCGCCGG
CACGGCATCAGACCGTGCGGCATCAGCCCGCCGCACGGGGAGCCGCCGGC
CGCGGCCCTCTCCGCCGCGCGTCGTCGCCCCGCCGCCCCGCCGTCGATGC
CGCTGCGCCCTGCCGCCCCCGCCTCCCCGCGCGCTCCGCCACCTCTTGCG
TGCGCCGCCGCCTCACGCGCCGTCGCGGTGCTGCCTCGCGCCCGCCGCCG
CCGCCTCTTTCGGGGAGAGAGAGAGAGTTGGGGAAAAGTTTTTTTTTAGG
GTTAGGGTTTCAGTCGGCGGGTTTTATGTTTTCAATTTTTTTTTCTCTCC
TCTGATTCGGGTTAAATCTTACCTCCATTAGATCGGACGGCTTGGATCGC
TTCCGCAATGGGCCGCGCGTGTTTCCGCATCGGGCCGCCGCCGTTAGCAG
GCCGGCGCGCCGCACTAGGCCGCGCATTATGGGCCGCACGCGCTCAGGTC
CATTTAACTCAATTGGCTTTTAATATTTTGTTTACAAAATTAGCATTAGT
ACCTTTTATATTGATTATAATTGCTGAAAAAGTTATGAAAAATTTTTATT
GAGGCTTATTAATTTAATTCTAGCTAAATAGAACCAACGAGAAATTTGGC
TAGATATGTGTTTTTTTTTATTTATGATGTGAATTTATTTTCTGACCAAC
ATTGATTATAAATTCACGTAAATTTATTTATGATTATGTTTCCCAAAATT
ATTTCTGCCCAAAGGTGATGTAATTAGGGGAATTTATTTCTGTTTAATTA
TGTAATTAATTGAGCCAACGCAAATTAATTACATATATGTAGTTATGAAT
ATTTTTCTTCATGATTTTTCAGCTTTTGGTCAGATTCGACTCATTGAGCC
TCTTAATAGGTCAAATTATGCTAAGTGGAAGGCTGATGTGTTACTCAACT
TAGGCATACTCGATTATGATTATGCCATTAGAGAGGACCGTCCTGAGGAG
CCTTTTAGTGTTGAGCACGATTACGAGGAGAAACTGAAGCTATATCGTGA
GAAAACTAATGAATGGGAAAAGTCCAAT
>101_10738_surrounding_Ptr_from_contig_27938-RC_N_string 
--------------------------------------------------
--------------------------------------------------
--------------------------------------------------
--------------------------------------------------
--------------------------------------------------
--------------------------------------------------
--------------------------------------------------
--------------------------------------------------
--------------------------------------------------
--------------------------------------------------
--------------------------------------------------
------------------GTACAGATTCTAGAAATGAATTATTAATTGAT
TTTAATCCATGAAAGAAAATCGGAGTGTGACATCTGGTTGCCAGATCAAA
TTGCTTCCACCGGTGCCACACTGTTCCTTCTCCGCCGCCTTCGCCACAGC
TACCTCCCTTTGCGGCGGTGACGACAACTAAAGTGCTAGAGAGGAGGTAG
GCAAGTGCAGGACCGCTGCAATCTATCCTCTCCGAGCTCTCTCCCCTCCA
CCATCTCAGAGAGGTGGCGGATCCATCGCTGCCGCCAACCTTTCCCTCTC
TCCTTCTTCGCCGGAGTTGCAGGCGGCAAGGACGGGCGGATCGAGTGCCA
CCCCCGCCCAAGCTGATTCCGTCCTCCCGCCATTGCATCCTATGGAGTCT
TGTCCTTCGTTGGTATCATGCTGCCCTCTACTCGTGCTCCGTTTCTGGCC
CCTCAATTGCCTTACCACAACTGGACTACGGGGGTTATAGCTAGTGGTCG
TGCCGCCAAGACGGGGG-CAGGGGGGAGGGTGGA-AGGGGACAGGGTGCT
CTGAAAGCTCCTCGATGACTGTCCACCGTCGCTATCATCTTACCATGAAT
GGGATAGCAAGCTCAGGCATGCTGACTTCCTCGCATTTCTGCTCCTCTCC
CTCGTCTCCATCCTATCCTCCTATGCAACCATGGACCGACGCATTCCATC
ACCCCATCATCTCTGTTGACTCTTCATATGGAAAAATAGGCTCCTGCTCA
TGCGTCATCTCCACGGTCTCTGATTGATTCCGGTCTTGGGACTGCTCAAC
CGAGCTCCGTCCTGCTGCTGCTACCGTCCACTACCAGTCGCTGCACCGGC
GCTCCCTCGTGAGCCTCTGTCAACCTGTCACCTGTGGAGAAGAAACGGGG
ACCGGGGAGAGAGAAAAGGGTAAAGACAGAGAATGGGTAAAGGGGAGAAA
GGGGTGCCTGGCATGTGGACCCGTTATTTATTTTTATTATTTTCTCACTT
ACATGTGGGTCCTATTTAGTTTTTTATTTTTATTTAATGACGCATCAACG
TCACATAGCATGAATTGAGGGAAGCAAAATAGACTTACCCCTAAACTTTT
CGGGCTGCAGGGACTGCGAGGTTTATAATCCCGGTGGAAACTGTACCTGG
TTGAAAACACAAATGGCACTTTTTTCAAGTGAAAAAAGAA-CCTTAATCT
ATTACATACTAAAAGTCCATTAAACTTCCTAGAAACACTCTTAAGCCGGC
ATGTGTCCTCCTACATACGCTTCTAAGCCGCCACATAGCATTCTAATTAA
TACAAAATTCATCAAATCCGGTGGACCCATTATTTAAAACTATTAGATCT
A-------------------------------------------------
--------------------------------------------------
--------------------------------------------------
--------------------------------------------------
--------------------------------------------------
--------------------------------------------------
--------------------------------------------------
--------------------------------------------------
-------------------------------TCTTCGAGAAAAATCCACT
GCTAAAACCAGGCTCCACT-AAGTCCTTGTAGGTGGATGGATGTACATAC
GTAATGTGCGTACTCCCCTGATCCCCTCTCCCTCAATCCCTTCATCATCT
TTTTCTTCTATTTGAAAGCTATATTAAGTTAGAAAATTTGTGTTACAAAA
TTAAACAACTATAACATCTAAATCATACATGTAACTTTTTAAATTTAGTG
TTAAATATCCATATTCACTTGGAAAAGAAATATGCCATTTTTTATTATAT
TTTCTGACT-------------------GTTATAAAGATTATAAACAAAT
AATGATATAGATTTTATCATCTTACATATAACTTCACAATAATTAAATTA
ACTCTACAGTGATAAAAGTAAAATGGATATATTATTTACAACCATTACCT
CGCAAACCCATCTCCACCCGGGCTCTTTACGTAAATGTATGCAGGTATGT
TACAAACGTTATTGAGAACTAGAATGGTGGCCCACGCGATGCGTGGACAT
CCGTATTATTAAAACATGATATTATAGTTTCTTCGGAAATTATATCTCAT
AAGGGTAAACTATAGGTTGGGTATATCTAAATATCATTTATCGATAAATC
AAGGTCATATGAGTTCGACTTGTGGATCAAGTAAGTAAGTATTATGTATA
CCATCTGAACACATACTGTACAATATTGCTATAAACACAAACTGTGATAG
TAAGAAATTCAAAGTTATTGTGATTGAATCGCCCGATGAAGATGCGATTT
AGTAACAACCAAATTAACGGTAGATTAACGGTTGGATTGTTCTTTCCTTA
GTAGAAGTTCAAAATGTTCATATTTTTCCACACTCTTAAAGAATTGAAGG
CTTTTTATGTTGGAACACAAATCATCTACACAATTGCTTGGTTTAGTAGT
GCAAAAATATCAGCAATTATTTGAAGCTTTTTTTTTCACATGTTAAATTG
TTTTCTTTGAAATAATTTTTGTTTGAAATAACAGAGAAATTATATAAATT
TTAGTAGCATGCAGTTTATCGACAGTCATGATCACTTTGGCAATTACTTT
TAGCTGTCTCGGGTACGATGCTTTGTCATATGTGCAGAAGGCAAATAAGA
ACACGTGTGTTGTGCGGAGGACGGAAGAGAGGTCTTTAGAAGTTTTTTTT
TCATTTTTTTATGAAAGATAGATATGACTGCCTAACTAATTATTAGGTCC
GTCAGTTGAAGTGAAAATTGATGGGAAAATATTTTTATTAAAAATAGTAT
AAAACAGTGGGTCCACTAATTTAAGTATGAATTAGTTATTATAGATCATA
AATTGGTAACTAATGGTATAAAATATAGTAGTGTAACCTTTATTTTATAC
CGTGTGTTTCTAAAATAATGGTTCTAAATAAAATAATATTATATTGTTAA
TATAATGGGTAAAATAATAGAATTCTATAATTTTTATTTCCAAATATTAT
GGATCTAATTTATTTACATATATATTAATTATGATATATATAATCTATGT
TTAGAAAGTTATAATTCTTTAAAATTTAATATCACTAATTATAGTAACGA
TCTCTTCTATACATGCATGGAGAAAAGAGGAGAGGAGATGGAAGCGGATG
TAATTTTTAATGATATATGTAATATATATTTTTTTTGTTTTTATTCATAC
GGTACAGTTGTACATGTACAGTTGTAAGTACCTTTCTCTCGTGCGCTGAG
AGAGATTAGGTACGAGGTTATTATTAGATTTTATTTAATGATCTGATCCA
CTAATTTAAATAAAAATCGATGACCAGATGTTTTTCTTTTTTCCTCGGAT
TTTCTAGAACTTTTTTCTAATTTATTAAAGTGCATTTTAGAACTTCAAAT
ATTAATTAATAGTTAGTATGTGTATTGAATTATTAATTTGGTTTTCTATC
TCATCTAGCCAAGAAGGGAAAAAAGGGGGGAAAAGAGAGTAAGTATGTAC
GTGCACATATGTGGAACTTTTTGTACGTGCAAATCTTCCACACATAAACA
TAGTTAGAAAATCTTAAGATAGATATAGGTGTTAGCTAAAAAATAGGAGT
AGTTACAAAATAGGAGAGGAAGAGAGAGGCTGGACAGAGGGAGTACTTAC
CTGCGCATGCCGCATGCACGATGGGGATGAGTACCGGATTTTTTGTTTGT
TAATATATATGGGTCCACCGATTTAATAGAAAATCAATGGTTAAAATATA
TGGGTCCACCGATTTAACGGAAAATCAATAGCTAGATATTTATTAGATTT
TCCATGATTTTCTATATTTTATTAGAGTGCCACGTGGCGACTCAAGAGTG
TTTATAGGATGACANNNNNNNNNNTTTATTAGAGTGCCACGTGGCGACTC
AA------------------------------------------------
-------GAGTGTTT----ATAGGATGACACATGGCGGTTTAGGAGCATT
TGTAGGAAGTTTAATGGACTTTTAGTATATAATAATAGATAGATTTTGAA
TAAGATAGCAGTAATATAGTATATCACTATATATACGTTATTGGTTCATA
GGTATGCACCATTAAATTAAATCTACAATGTCCAAAAATAACAAGTCATA
TTGGCGCTTTGCATGGCAATCGAGAATTATTAAAAATCATGAAA------
--------------------------------------------------
---------------------------------------------AACTA
GTGATATGGATTATATCATCATTTGAAGATGCATAAAATTTGGGGTCCAT
TTTATTCAGCGGTTAGGACAGTACGGGAATAACCTAAAGTATTCGGAGTA
TAGGGCATGCGATTTTGTTTCTCTTTAATTCCTATTTAAAACAAATGGT-
----------------------------------ACATGGGTGTTTCATA
CTAAGTTTGGTTAATTAGGGAACACAAATCATACTAAGCTTATATATCAG
AATTCATGCAATGAAAGTATACGATATAAAAATAAGAATTAACCAAACAA
AATTATACTTTAATTAGTCCGTGGTGACGGACCATTTACAAATGATCCAC
ACCTACTTATT-CAGATCTCTTTTTTTTTTTCAAAAAAGAGATGTGATGT
GAAAAAAAGAAAGGCGCAGAAGTAAATGTAAGTAGAATATATATTTAAAT
ATATCCTAAAATCTATAAATACATCTATAGTATAAAAGAAATTTTGTGAC
CGAAAGTTTT-AAAAAATAAGATATGCTAATATTCAAAAAAGATATACAC
ATAGTACAAAATGATAGTCTAATAGTAATCAACTCTATTATTGCGACACA
ATATTTT-------------------------------------------
--------------------------------------------------
--------------------------------------------------
-----------------------CTCATAAATTTAAGATTGCATGGTTCC
AAGTAATATTAGTTTAGAATTCATATGTTTCAAGGGTAGATCAAAGAGTT
TCATAACCAATATACTGATATAATGTTCAAAGCAACCCCAAACTAATTAT
TGACAAAAACAAATTTAGAAGAGAGTCAAAGAATTTCAAGAAAAAGTAAC
CCACACATAAAACATCCAAGATAAAAATTCAAACAACATCAAATAAA--G
ATGCCGGCGCATATGCGCGGGCTACAAC--TTCCTAGTTTCGTAAAAAAA
GTTGGACAAGATTTATCCGTAGATACCGCTCTTGAGCAATGGTGTCGGGA
TCGTGATTCGTGAACCGTGTGGACTGGGGTTTGCATCCTGTTCCGTATAC
ACCAGATTT--------------TTTTTTCCTGATGATCACATCCCCACT
TGCCTGCATCGCTTTTGTGGCCTCTCCATAGAATGGTTAATTCACGGTAA
AAAACGATTTTTTTATGACACCACCCTTTTATTTTTACTGGCGGCCATGA
CAAAACACCGCTTGTAAAATTATACGGAAAGATTCAAAGTCACGAACCTC
CAGCGAACGGCCTCTTAAAGAAGCCAGCAAATAGCAATATTTTTACAAGC
GGACCTCTTAAGAAGCTACTAGCGAAAATCCATTGTTTACCAGCAGACTT
CTTAAGAGGCCGTGAGCAAAAAAAAACCAATTTTCTCTGTCGGCTGCTAA
GAGGTCCACCAACAAAAAAAAAAAA--------------------CATCA
TTGCACTAAAAAATAATTGAACACAATAAAAACCACCACCTACCGTGCCA
CCTTGCCACCACCACTTCCCTCTCTCCTCCTCATCCTCATCTTCATATCT
AGATAGACCTCATCTTCTCCAGCCACCACCGCCTCCCTCCCCACCGGTGG
TGGCGGCGGGAAGACAGCGGCTCGGCTGAGCCCGGCGGGTAGGGCAACGA
TTTAGTATGGGAGGAGCAGCGGCGACTTCTCTACACGACGGCGTTCGGAG
GCGGATCTAGCAGCGGCGACTCCATCCAGCGGTGGATCCGCCGCCTCCTA
GTCCTAGCTCTCTCTCCCCCGCTCCTCCCTCCTCCCCTTCCCCCGCCGCC
ACCACCCACCCCCTCTCCCTCTCTCAGAACTGGTGCGCGGGGAGCGGTGG
AGGCTGCGGCGGCGAAGGCTGGGGGGGCTCGGCAGCGGCGGCGACGGTGA
GACCGGTAGCAGTGATGGTGGAGGGGACGGATCCGATGGCGGTGGTTCTC
GTCAGCCAGTTCAAGGATGACGACAGCGGCGGCTGCGGCAACGATGGACA
GGCTCTGGGCGGCTCCTCCACCCTCCTCCCCTCTCTCATATCCAACGACT
CGGGGTGGTAGGACGTGGCCGACGCATCCGGCGGCGGAGCTCGGGTATCA
ATCCGGCATGTTTTTTTTT--CTCCAAAATCAAATTTTCCTGGTGGTCGG
GAAACGGATTTTCAATTTT--TTTTTACGCTCGAAAATCTTTTTTCGCTG
GCGGTCAACGTAACTTAACCGCTTGTGAAAACAAGCTTTAAAGTTTCGCT
AGTGAAGATTGTTATTTTCACTAGCCTTTTGTTTGCGGGCGGCTGACAGT
GCCACCAGCGAAAAATTCTTTTGCTAGTAGTGATTGCTAGATGGTCAGCA
GAGAACTTGTGGAGTATATGACTATCAAGTATCAACCAACAGTACACTTC
AGCAGAAAGAGGATGGTTCTAGCTCTCCGGTGGTTTAATATTGAAACGTA
CAGCCCACCCACCACCACCCCAGTCGTCCCCAGCTAAGCGCTCCCTTGCT
TGCCTCAGTAGACGAGCTGCCAACTAGTAGCACTCCAGCAAGCAGCGGGT
CAGCGGAGTCCGGAGGGCGCACGTGCGCCGCAGCGAGGTAGCAGCGTGGC
CAGGCGGCGGCTGGCTGGCCAGCCGGGTTCGGCAAGCGGCTTAGCAGGTA
ATT-----------------------------------------------
--------------------------------------------------
--------------------------------------------------
TTCTATCACATCGTTCTAATTTTAATCAAACTACTAATTTTAGCATGAAC
TAAACACACCCTTGGTTGCGACTTTGGGAGTCGATATATAGGCCTT---G
CTCGTAGTTCGTTGATTTTGGGGTTAAACTGGCGAGGAACTTTACTTGGA
TACCACCTGGGAGTTGATGTGATTTTAGTGTTTAGTACAGTTTAGAGTTT
ATTACCTACCGGTTTCTTGGTGCCTGGCGCACACTGAGCATGCAAATGCA
GTGAGAGCCAGTATCATCTAAGACGGCTGGACCTGAAATATTTTACCATG
TATATATCAAACTCGACTTGATCAGGTGTTTAGCGGAGGAAGGATCGATG
TCCGGCGCCGGACAGAGCCGTGGTCATCGCCTTGGATTACACATTGATTC
GGATTGGCCAGAGGTCTTGTTGATCAATGACTATGCGGTGTTCATGGGGT
ACCTGTCGATGGTTGTCACCGGGACGGGGTTCCTTGTGCTCACTTGGTCC
ACCGTCATCCTCCTCGGTGGATTCGTCTCCATGCTATCCAACAAGGACTT
CTGGAGTCTCACGGTGATCACGCTCGTTCAAACAAGGTGAGCTATCTATA
GCCATCTCAACCAGACTTATATTTATTTCGCGTTCCCAACATTAACCAGT
TGAGCCAAGCAGTTGGAGTTTCGCATTGCTAGCTAGCTACTAGTTTACTG
TCAGATCTAGCTTTCAACACTTCAGTGTTGCGAACTGAATATGCTGCAAA
ACGTTGCAACTCCAGAGTGGCTTTATATACTACATTGATATGAAAATATT
CAAGTCCCATATTTGCAAAATCGACTATTTTTAAAATC-AATTGTTTTCT
CCCCCTTTAAAGAAGCATGCATTTTTTATATTTCTCTCCCC-TTTGACAA
TGATTTCATCAAGAATTTTAAAAGAGAAAATATAACCAATAAAGCATAAC
TATCATCATTTCATGATTGTCACATGTAATAATCACTTCTTTTCTTAATT
TT---TTATTTTTCTGAATTTTTTTTGAGAGCTTTGAAATGTACCTAAAA
CAAT-----TCATGGTCATATGTTGCAAGACAAATCAGATAAATTCATCA
ACTAGTTAACAAGCATGCATTA-AGTATAAACATGAATCAAACATATTAC
AATTAAGCTCAAATC-----------------------------------
--------------------------------------------------
--------------------------------------------------
--------------------------------------------------
--------------------------------------------------
--------------------------------------------------
--------------------------------------------------
--------------------------------------------------
--------------------------------------------------
--------------------------------------------------
--------------------------------------------------
--------------------------------------------------
--------------------------------------------------
--------------------------------------------------
--------------------------------------------------
--------------------------------------------------
--------------------------------------------------
--------------------------------------------------
--------------------------------------------------
--------------------------------------------------
---------------------AATAATAAAGATTA---------ATGATT
TATAATGCAACATATTTACAAGTACATATGTTGAAAAAAAATCCCTAC--
------------------------TGGATTATCACTCTTTCTCAAATTAA
C-TTCATCGCAAAAATAACCAAGAGAATTTTCCGCAAGTATTACAAATTT
TGGTACTCATTTTGACATTGAATATAAAATATATATCTCAATT-ATTTCG
AGTATGTTCTTGTTGTTAAGACTGTTTCTAACGATTCGGTACTCATTATT
TTCCTCACTGCAAATACGTCTTTATCGTCAAGACTGTTTCCAAGGATTAT
GTATTCATTTTTTTTTCTCTCATCATAAGCAACTTTTTATTCTCTTGCGA
CATTTGGAACAAACAAGAAGCAAATTGAGGAATAACAATCCAATAAGCAT
AAATCAT-------------TCAAACTCGGCACTTGCTACAACATTGCAT
ATTTACATAAATCAAGTAAAAGAATTAGTGTCATGCATCATCTCACTTAA
AAAGCAATATCCAAGCCACATGAAAAGGCTAAAATGCATACAAGCTAACA
TAT-----AATATACCTCAATTATTTTGGAAGCATGCACAAGAATATACT
AGAGGTATATACCAAAGTTCTTCTTTTCTCATTTGTTCTTTATT--TTTC
AGATTTAGAGCAATGCATGGATATAGACATGAATGCAATGAAAAAGAACA
AACT-CCCCTCAAATAAACATCCAATTCTCCGCGAAGAAAAATCAAGAAG
AAATCAAAAAAATTTGAAAAAGACATCCAATTGCCAATGATATCACGAAG
GTTCTTATGAATTGACATAAATCCACTTGAATTACCAAAACTACCACTTC
AAACACTAGCATGAAATGCTAATAAACGAAGAAGTAAAACAAAGTTATGT
CAACTCAAAAGTACATTTATGTTATCTTGAAAAGCAATCACCGTCTCCAC
ATTGAACGATCATGGGGAGTATGCCGCCAAAATACATACGAACATGAAGA
TGTCGAGGCC-CCGTGTTGGGGTTAGTCATAAGAAATTTTAGAATCCAAC
ACTAAGTCACATGACAAATCTTAACTAATTAAA-----------------
--------------------------------------------------
--------------------------------------------------
--------------------------------------------------
--------------------------------------------------
--------------------------------------------------
--------------------------------------------------
--------------------------------------------------
--------------------------------------------------
--------------------------------------------------
--------------------------------------------------
--------------------------------------------------
--------------------------------------------------
--------------------------------------------------
--------------------------------------------------
--------------------------------------------------
--------------------------------------------------
---------------------------------------AGATTCATATT
TTTCCT--------------------------------------------
--------------------------------------------------
--------------------------------------------------
--------------------------------------------------
--------------------------------------------------
--------------------------------------------------
--------------------------------------------------
--------------------------------------------------
--------------------------------------------------
-----------TTCATCACCTCAATTTTCGTCCGTCCCTTGCTTCGTTCG
CAAGATGCGATAACTAGGACTCTGCTTCTTTCGTTC--------------
--------------------------------------------------
--------------------------------------------------
--------------------------------------------------
--------------------------------------------------
--------------------------------------------------
--------------------------------------------------
--------------------------------------------------
--------------------------------------------------
--------------------------------------------------
--------------------------------------------------
---------------CTCATCCGATTGTATTT------------------
--------------------------------------------------
--------------------------------------------------
--------------------------------------------------
--------------------------------------------------
--------------------------------------------------
--------------------------------------------------
--------------------------------------------------
--------------------------------------------------
---------AGGTAGGGCAATCGGAGTGGGA-------------------
--------------------------------------------------
--------------------------------------------------
--------------------------------------------------
--------------------------------------------------
--------------------------------------------------
--------------------------------------------------
--------------------------------------------------
--------------------------------------------------
--------------------AATCCGCCGCACGGCCT-TGCCGGGAAGAA
GTAAGGAATTGGGGAAGAGAGAAGC--------GGAGTCCTAGCTATGTA
AACCATATGCATGCGATATGGAAAGCTTCACCATATTTATGC--------
-GATATGGAAACCTTCACCATACGCACACAACACCATATGTATGCGATAT
GGAAACCTTCACCTCCACGTGCATTGTTCTCTGGCCTGAGCATCCTGTAT
GATATCCTTGACCATCCGGACCTCAACTTCTTCCAAGCCTAGTCCCGATC
CATCGCCAGCTATACTCTCATAGTCTTAAGCAACACATACACATGAATAA
CAAAGAAACTCCATATCCGAATACAAGTTAACACCAACAATATGACTCAC
ATCAGCATACAATAGTATCACATACGAA----------------------
---------------------------------------AACCGACTCCC
TTCTGGAATCAC---------------------CCGGTCTGATCGGTGCC
TCCTGCCCGGTCTGACAGGCACCCAATGCTGACCGCATTGTTTACCATCC
GAAAATACTATCCACCGTATTTTCAACAACACTTACCGTTGACAATTGTT
CATCACCAAAATTAATCATCATATGATTCTACAACAGTCAGATACAGTCA
GATATAGGCATGTTCGGAGAGATGCCATACTAGAATTGAAATGTCAAATT
TTGGAAGAGAAAAAAAGCAATAGAGTTAATAAAAAAGAAAAAGAAA----
--GGGCTACTCTCTGCATTCATCCTTTCATGGCAAAATTAATTTTACACG
ATCGCCAAAAGTAAATTTGATCACTAATTAATGTGAAATTACTTTGACAC
GATGGCATGTATCGAATCTTATTTTACCATTGTGTGCATCCCTAACAAAA
AAAAAAACGTACTTACTCTTTCCACTATCGATAAATCAGTCCTTTT-AAC
CGGAAAATTCATCCTTCCAAACAAAAAAAAAATCTGAAACAGGATATTCG
ATGTTTTTCTGAATGGAAAAGTAAGCCACATTGGGTACTCATTGAAGCGC
TTATGCAAGGCCGCACGCTTCATCGCGTTGCCCCATAACCATAAGAAGGT
TGGGTTCAGGGGTGCTGTTCGAGTGCTTGTGTTCACCATCGTCTTGTGTC
CGCTGTTCCTGCTCTACATGTTTGGGCTCTTCGTTTCCCCCTGGATTTCG
CTGTGGCGTCTAATCCAGCAGGATTACGGCGTGACGGCCGGAGACAGCAG
CAGCAAGGCACACCTGCAGCCTGCGCTGGTGGTTCTCTACTCCCTGGCCC
TGTTCCAGGGCGTCCTCTTCTACTACAGGGCCATCTCTGCTTGGGAAGAA
CAGAAGCTAGTGAAAGATGTGGCCGACAAATACATGTTTGATACAGTGTC
ACGCAGTTCAGTTTCGGATTATTTACATGAGATCAAGGTGGG-ATGTGAG
AATGACCCGTCCTTTGCCAGAGGGAGGAACCTGATCACATACGCCGTCAA
GCTGATGGAATCCACATCACCGGATGGGTACCTTTCAGGTGCACGGATTC
TTGACACACTCATCAAGTTTAATAGGGATGCTGATGCATCGGGGAGCGAA
TTCCCGGGGCAGAGTATGCAGATTTACAATATGATTGGATCCGCAACCTC
CAGTCCCATACTCCACAACTTAGTTCAGATGCTGGATTCCAAGAGTGCAT
ATGATGGAGAGATCAGGTTGCGCGCCGCGAGGATTGTGGATCACTTTGCT
GGTGAGATCCGTTTGGACAAGATCCTACAAGGGATCCGGTGTGTATCTTC
CTTGCTTGAACTCGAGCAGAAATTATTTCAGGAT----------------
--------------------------TCTTCTGAAGAAGAGGATGATCAC
CAGATTTCTGTCAAAGAAAAGGATTATTACCCCAAAGACTATGAACAGAT
GCAACTTATAGGCATGCAGATCCTTTTAAACCTCTCCTATGACAAGAACA
ACTTGTCCCTCATGAGCAACACAGATGATCCGGCCTTGATCAACAAGATT
GTGGCACTTATAACGTCCAAGGGATCACTTCACAAAAAAGAACATAACGA
ATGGTCCCGTATGGCAGAGCTCGGCGTGAAGATACTAAGCCGATTTATGC
GATTTATGTATGGCCCTACAAAATCAAACAATATTCTGTGGCATGAAATA
TCAACAAGCAGCAAAGCAATCGGCACCTTGGAGAGCATTCTTGAGTGTGA
CCAATGTGACTCTGTGCTGAAGAAACACGCCATAAGGATTCTCAGAAGGA
TATTCATGGATACATCTTCAGCTATGGGTGAAGGAGACAGAGAAAGGTTC
ATCGGCTCCTTGATGGACATGTCTCTTCACAACAGTAATGGTGACTTTCA
AAATCTGGCAGGTGTAGATCTGGCGCTCAAGAAACAAGGGTTAAGCATTC
TCAAAGAAATATACTTGAATCCATCTTCGATTATGGACGAAGGAGACAGA
GAAAGGTTCATCGGCTCCCTGATGGACATGTTTCTTGACAACAGTAAGGG
CGACTTTGGAAATCTGCCAGGTGAAGATCTGGACCTCAAGAAACAAGAGT
TAAGCATTCTCAAAGAAATATGCATGGATCCATCTTCGTTTATGGGCGAA
AGTGACAGAGAAAAATTCATCGGCATCCTGATGGACATGTTTCTTCACAA
CAGCAAGGGCGACTTGTTTGAAAAACTAGCAGGTGATGATCTGGTGCAGA
TATGTAGAAGAAGTGGAAGCAGTGCCGCCATCATATTGAAGAAATATGGT
CATGATATTGTTAATTGTATTGCTGATACTCGTTCAAGCGTGTACAGCAG
CATGCACAGAAAAATTGCAGCAAAGATCCTCAATCATCTGTGTAGTCCCT
ACTCCACTGACGAGGAACATCTTCAGAATCTGAAGGAGGCCATCATTGAT
TTGATACCCAAGGTACGTTAGTCGCTGTCATTTATACTTCCTATGTCAAC
AAACAATTTTTTT-CATGATAATGAAATACATAACTCTGGCAGCCTCTAC
ATTGTCAGATGCACGAAACCATAGCTCATTAAATAGTTTGGCAACCTCTA
CATTCGCAGAAATCCATGGGTAACAAACTTGTTTAAAGCAAAACTGAAGC
ACAACTTGTATCATTAAAATTTCATCCATGCTTACTGAATATCCATCAGA
GTAGTCTCCAAAAGATGGGACACTGCTTTTATATGCATCCTATTTATATC
GGAATGACCGAAAGCACTGTAATGTTGCAGGTGCTAAGAGAAGCACTTGG
TTGGGGGTTGACAGGAAAAGAGATACAAGGAGTGGCAGTTTCAGGCCTTG
AAGGTACCCAAGATGATGACTGGAAATTGCAGGAAGCATTGGCGTCCCTC
TGTGCAACCGTGTTTAACAGAATTGTCAGCAAGGATGCAGATTTGACTGC
TCGGTTCAACAACATCGCCGCTGGTATCTGCGACCAGGCAGCGAAGCCTC
GCGTGACCTTCGCAGACCTCATCAAAGAAGCTGTGAAAGTTCATCGCATG
GAATTTAAGAAACCAGAACCACCA---AAACCACCTGCCGGCCCGGCACT
TTACGAGTTTATGCCTGCGTACTACCCCCCGCCCCACTTTATGTATTTGA
GCGAGGAAGATCCCAACGCGTGTTGTATCTCTTGATAACTCCCTAATTTG
TAATGCAAAC--CGAGGATGAAAAAAATATATAT----------------
--------------------------------------------------
--------------------------------------------------
--------------------------------------------------
--------------------------------------------------
--------------------------------------------------
--------------------------------------------------
--------------------------------------------------
--------------------------------------------------
----------------GCCTATACGGTACTGCTCCATTTCCAAATAA-TT
CCCGTTCTGCTTTATGCCAGGTGGGCCGTTTGTT--------CATCTCTG
CTCGGTAACTGTGGCTCATACACCCACGTTTGACAAATATGCATATATCA
TACGGAGTATATGCTGTCAGAGAATAGCTCGAACAAGGAAAAAGTATGCA
GTCTTAGTTATC--ATCATTACAACTCACTAAATCC-AAATCTCAACCGC
AAA--------------------------AATGTCACATCATCATCCATT
ACTATTGCATCTTAAACATATTGCAAGCATACTATATTATCTATAATTTT
ATAATTTATTAAATTTTAGAGCTTTAAAATGCAAGAATGTTAAATCATCA
TCCCACATAATTCACATAATATTACAATATATCTCTTCATATTTTTTT-A
TAAT----------------------------------------------
--------------------------------------------------
--------------------------------------------------
--------------------------------------------------
--------------------------------------------------
--------------------------------------------------
--------------------------------------------------
--------------------------------------------------
--------------------------------------------------
--------------------------------------------------
--------------------------------------------------
--------------------------------------------------
--------------------------------------------------
--------------------------------------------------
--------------------------------------------------
--------------------------------------------------
--------------------------------------------------
--------------------------------------------------
--------------------------------------------------
--------------------------------------------------
--------------------------------------------------
--------------------------------------------------
--------------------------------------------------
--------------------------------------------------
--------------------------------------------------
--------------------------------------------------
--------------------------------------------------
--------------------------------------------------
--------------------------------------------------
--------------------------------------------------
--------------------------------------------------
--------------------------------------------------
--------------------------------------------------
--------------------------------------------------
--------------------------------------------------
--------------------------------------------------
--------------------------------------------------
--------------------------------------------------
--------------------------------------------------
--------------------------------------------------
--------------------------------------------------
--------------------------------------------------
--------------------------------------------------
--------------------------------------------------
--------------------------------------------------
--------------------------------------------------
----------------------------
>208_8554_surrounding_Ptr_fro_contig_52845_N_string 
--------------------------------------------------
--------------------------------------------------
--------------------------------------------------
--------------------------------------------------
--------------------------------------------------
--------------------------------------------------
--------------------------------------------------
--------------------------------------------------
--------------------------------------------------
--------------------------------------------------
--------------------------------------------------
------------------GTACAGATTCTAGAAATGAATTATTAATTGAT
TTTAATCCATGAAAGAAAATCGGAGTGTGACATCTGGTTGCCAGATCAAA
TTGCTTCCACCGGTGCCACACTGTTCCTTCTCCGCCGCCTTCGCCACAGC
TACCTCCCTTTGCGGCGGTGACGACAACTAAAGTGCTAGAGAGGAGGTAG
GCAAGTGCAGGACCGCTGCAATCTATCCTCTCCGAGCTCTCTCCCCTCCA
CCATCTCAGAGAGGTGGCGGATCCATCGCTGCCGCCAACCTTTCCCTCTC
TCCTTCTTCGCCGGAGTTGCAGGCGGCAAGGACGGGCGGATCGAGTGCCA
CCCCCGCCCAAGCTGATTCCGTCCTCCCGCCATTGCATCCTATGGAGTCT
TGTCCTTCGTTGGTATCATGCTGCCCTCTACTCGTGCTCCGTTTCTGGCC
CCTCAATTGCCTTACCACAACTGGACTACGGGGGTTATAGCTAGTGGTCG
TGCCGCCAAGACGGGGG-CAGGGGGGAGGGTGGA-AGGGGACAGGGTGCT
CTGAAAGCTCCTCGATGACTGTCCACCGTCGCTATCATCTTACCATGAAT
GGGATAGCAAGCTCAGGCATGCTGACTTCCTCGCATTTCTGCTCCTCTCC
CTCGTCTCCATCCTATCCTCCTATGCAACCATGGACCGACGCATTCCATC
ACCCCATCATCTCTGTTGACTCTTCATATGGAAAAATAGGCTCCTGCTCA
TGCGTCATCTCCACGGTCTCTGATTGATTCCGGTCTTGGGACTGCTCAAC
CGAGCTCCGTCCTGCTGCTGCTACCGTCCACTACCAGTCGCTGCACCGGC
GCTCCCTCGCGAGCCTCTGTCAACCTGTCACCTGTGGAGAAGAAACGGGG
ACCGGGGAGAGAGAAAAGGGTAAAGACAGAGAATGGGTAAAGGGGAGAAA
GGGGTGCCTGGCATGTGGACCCGTTATTTATTTTTATTATTTTCTCACTT
ACATGTGGGTCCTATTTAGTTTTTTATTTTTATTTAATGACGCATCAACG
TCACATAGCATGAATTGAGGGAAGCAAAATAGACTTACCCCTAAACTTTT
CGGGCTGCAGGGACTGCGAGGTTTATAATCCCGGTGGAAACTGTACCTGG
TTGAAAACACAAATGGCACTTTTTTCAAGTGAAAAAAGAA-CCTTAATCT
ATTACATACTAAAAGTCCATTAAACTTCCTAGAAACACTCTTAAGCCGGC
ATGTGTCCTCCTACATACGCTTCTAAGCCGCCACATAGCATTCTAATTAA
TACAAAATTCATCAAATCCGGTGGACCCATTATTTAAAACTATTAGATCT
A-------------------------------------------------
--------------------------------------------------
--------------------------------------------------
--------------------------------------------------
--------------------------------------------------
--------------------------------------------------
--------------------------------------------------
--------------------------------------------------
-------------------------------TCTTCGAGAAAAATCCACT
GCTAAAACCAGGCTCCACT-AAGTCCTTGTAGGTGGATGGATGTACATAC
GTAATGTGCGTACTCCCCTGATCCCCTCTCCCTCAATCCCTTCATCATCT
TTTTCTTCTATTTGAAAGCTATATTAAGTTAGAAAATTTGTGTTACAAAA
TTAAACAACTATAACATCTAAATCATACATGTAACTTTTTAAATTTAGTG
TTAAATATCCATATTCACTTGGAAAAGAAATATGCCATTTTTTATTATAT
TTTCTGACT-------------------GTTATAAAGATTATAAACAAAT
AATGATATAGATTTTATCATCTTACATATAACTTCACAATAATTAAATTA
ACTCTACAGTGATAAAAGTAAAATGGATATATTATTTACAACCATTACCT
CGCAAACCCATCTCCACCCGGGCTCTTTACGTAAATGTATGCAGGTATGT
TACAAACGTTATTGAGAACTAGAATGGTGGCCCACGCGATGCGTGGACAT
CCGTATTATTAAAACATGATATTATAGTTTCTTCGGAAATTATATCTCAT
AAGGGTAAACTATAGGTTGGGTATATCTAAATATCATTTATCGATAAATC
AAGGTCATATGAGTTCGACTTGTGGATCAAGTAAGTAAGTATTATGTATA
CCATCTGAACACATACTGTACAATATTGCTATAAACACAAACTGTGATAG
TAAGAAATTCAAAGTTATTGTGATTGAATCGCCCGATGAAGATGCGATTT
AGTAACAACCAAATTAACGGTAGATTAACGGTTGGATTGTTCTTTCCTTA
GTAGAAGTTCAAAATGTTCATATTTTTCCACACTCTTAAAGAATTGAAGG
CTTTTTATGTTGGAACACAAATCATCTACACAATTGCTTGGTTTAGTAGT
GCAAAAATATCAGCAATTATTTGAAGCTTTTTTTTTCACATGTTAAATTG
TTTTCTTTGAAATAATTTTTGTTTGAAATAACAGAGAAATTATATAAATT
TTAGTAGCATGCAGTTTATCGACAGTCATGATCACTTTGGCAATTACTTT
TAGCTGTCTCGGGTACGATGCTTTGTCATATGTGCAGAAGGCAAATAAGA
ACACGTGTGTTGTGCGGAGGACGGAAGAGAGGTCTTTAGAAGTTTTTTTT
TCATTTTTTTATGAAAGATAGATATGACTGCCTAACTAATTATTAGGTCC
GTCAGTTGAAGTGAAAATTGATGGGAAAATATTTTTATTAAAAATAGTAT
AAAACAGTGGGTCCACTAATTTAAGTATGAATTAGTTATTATAGATCATA
AATTGGTAACTAATGGTATAAAATATAGTAGTGTAACCTTTATTTTATAC
CGTGTGTTTCTAAAATAATGGTTCTAAATAAAATAATATTATATTGTTAA
TATAATGGGTAAAATAATAGAATTCTATAATTTTTATTTCCAAATATTAT
GGATCTAATTTATTTACATATATATTAATTATGATATATATAATCTATGT
TTAGAAAGTTATAATTCTTTAAAATTTAATATCACTAATTATAGTAACGA
TCTCTTCTATACATGCATGGAGAAAAGAGGAGAGGAGATGGAAGCGGATG
TAATTTTTAATGATATATGTAATATATATTTTTTTTGTTTTTATTCATAC
GGTACAGTTGTACATGTACAGTTGTAAGTACCTTTCTCTCGTGCGCTGAG
AGAGATTAGGTACGAGGTTATTATTAGATTTTATTTAATGATCTGATCCA
CTAATTTAAATAAAAATCGATGACCAGATGTTTTTCTTTTTTCCTCGGAT
TTTCTAGNNNNNNNNNNNNNNNNNNNNNNNNNNNNNNNNNNNNNNNNNNN
NNNNNNNNNNNNNNNNNNNNNNNNNNNNNNNNNNNNNNNNNNNNNNNNNN
NNNNNNNNNNNNNNNNNNNNNNNNNNNNNNNNNNNNNNNNNNNNNNNNNN
NNNNNNNNNNNNNNNNNNNNNNNNNNNNNNNNNNNNNNNNNNNNNNNNNN
NNNNNNNNNNNNNNNNNNNNNNNNNNNNNNNNNNNNNNNNNNNNNNNNNN
NNNNNNNNNNNNNNNNNNNNNNNNNNNNNNNNNNNNNNNNNNNNNNNNNN
NNNNNN--------------------------------------------
--------------------------------------------------
--------------------------------------------------
--------------------------------------------------
--------------------------------------------------
--------------------------------------------------
--------------------------------------------------
--------------------------------------------------
--------------------------------------------------
--------------------------------------------------
--------------------------------------------------
--------------------------------------------------
--------------------------------------------------
--------------------------------------------------
--------------------------------------------------
--------------------------------------------------
--------------------------------------------------
--------------------------------------------------
--------------------------------------------------
--------------------------------------------------
--------------------------------------------------
--------------------------------------------------
--------------------------------------------------
--------------------------------------------------
--------------------------------------------------
--------------------------------------------------
--------------------------------------------------
--------------------------------------------------
--------------------------------------------------
--------------------------------------------------
--------------------------------------------------
--------------------------------------------------
--------------------------------------------------
--------------------------------------------------
--------------------------------------------------
--------------------------------------------------
--------------------------------------------------
--------------------------------------------------
--------------------------------------------------
--------------------------------------------------
--------------------------------------------------
--------------------------------------------------
--------------------------------------------------
--------------------------------------------------
--------------------------------------------------
--------------------------------------------------
--------------------------------------------------
--------------------------------------------------
--------------------------------------------------
--------------------------------------------------
--------------------------------------------------
--------------------------------------------------
--------------------------------------------------
--------------------------------------------------
----------------------------GCGGCTGCGGCAACGATGGACA
GGCTCTGGGCGGCTCCTCCACCCTCCTCCCCTCTCTCATATCCAACGACT
CGGGGTGGTAGGACGTGGCCGACGCATCCGGCGGCGGAGCTCGGGTATCA
ATCCGGCATGTTTTTTTTT--CTCCAAAATCAAATTTTCCTGGTGGTCGG
GAAACGGATTTTCAATTTT--TTTTTACGCTCGAAAATCTTTTTTCGCTG
GCGGTCAACGTAACTTAACCGCTTGTGAAAACAAGCTTTAAAGTTTCGCT
AGTGAAGATTGTTATTTTCACTAGCCTTTTGTTTGCGGGCGGCTGACAGT
GCCACCAGCGAAAAATTCTTTTGCTAGTAGTGATTGCTAGATGGTCAGCA
GAGAACTTGTGGAGTATATGACTATCAAGTATCAACCAACAGTACACTTC
AGCAGAAAGAGGATGGTTCTAGCTCTCCGGTGGTTTAATATTGAAACGTA
CAGCCCACCCACCACCACCCCAGTCGTCCCCAGCTAAGCGCTCCCTTGCT
TGCCTCAGTAGACGAGCTGCCAACTAGTAGCACTCCAGCAAGCAGCGGGT
CAGCGGAGTCCGGAGGGCGCACGTGCGCCGCAGCGAGGTAGCAGCGTGGC
CAGGCGGCGGCTGGCTGGCCAGCCGGGTTCGGCAAGCGGCTTAGCAGGTA
ATT-----------------------------------------------
--------------------------------------------------
--------------------------------------------------
TTCTATCACATCGTTCTAATTTTAATCAAACTACTAATTTTAGCATGAAC
TAAACACACCCTTGGTTGCGACTTTGGGAGTCGATATATAGGCCTT---G
CTCGTAGTTCGTTGATTTTGGGGTTAAACTGGCGAGGAACTTTACTTGGA
TACCACCTGGGAGTTGATGTGATTTTAGTGTTTAGTACAGTTTAGAGTTT
ATTACCTACCGGTTTCTTGGTGCCTGGCGCACACTGAGCATGCAAATGCA
GTGAGAGCCAGTATCATCTAAGACGGCTGGACCTGAAATATTTTACCATG
TATATATCAAACTCGACTTGATCAGGTGTTTAGCGGAGGAAGGATCGATG
TCCGGCGCCGGACAGAGCCGTGGTCATCGCCTTGGATTACACATTGATTC
GGATTGGCCAGAGGTCTTGTTGATCAATGACTATGCGGTGTTCATGGGGT
ACCTGTCGATGGTTGTCACCGGGACGGGGTTCCTTGTGCTCACTTGGTCC
ACCGTCATCCTCCTCGGTGGATTCGTCTCCATGCTATCCAACAAGGACTT
CTGGAGTCTCACGGTGATCACGCTCGTTCAAACAAGGTGAGCTATCTATA
GCCATCTCAACCAGACTTATATTTATTTCGCGTTCCCAACATTAACCAGT
TGAGCCAAGCAGTTGGAGTTTCGCATTGCTAGCTAGCTACTAGTTTACTG
TCAGATCTAGCTTTCAACACTTCAGTGTTGCGAACTGAATATGCTGCAAA
ACGTTGCAACTCCAGAGTGGCTTTATATACTACATTGATATGAAAATATT
CAAGTCCCATATTTGCAAAATCGACTATTTTTAAAATC-AATTGTTTTCT
CCCCCTTTAAAGAAGCATGCATTTTTTATATTTCTCTCCCC-TTTGACAA
TGATTTCATCAAGAATTTTAAAAGAGAAAATATAACCAATAAAGCATAAC
TATCATCATTTCATGATTGTCACATGTAATAATCACTTCTTTTCTTAATT
TT---TTATTTTTCTGAATTTTTTTTGAGAGCTTTGAAATGTACCTAAAA
CAAT-----TCATGGTCATATGTTGCAAGACAAATCAGATAAATTCATCA
ACTAGTTAACAAGCATGCATTA-AGTATAAACATGAATCAAACATATTAC
AATTAAGCTCAAATC-----------------------------------
--------------------------------------------------
--------------------------------------------------
--------------------------------------------------
--------------------------------------------------
--------------------------------------------------
--------------------------------------------------
--------------------------------------------------
--------------------------------------------------
--------------------------------------------------
--------------------------------------------------
--------------------------------------------------
--------------------------------------------------
--------------------------------------------------
--------------------------------------------------
--------------------------------------------------
--------------------------------------------------
--------------------------------------------------
--------------------------------------------------
--------------------------------------------------
---------------------AATAATAAAGATTA---------ATGATT
TATAATGCAACATATTTACAAGTACATATGTTGAAAAAAAATCCCTAC--
------------------------TGGATTATCACTCTTTCTCAAATTAA
C-TTCATCGCAAAAATAACCAAGAGAATTTTCCGCAAGTATTACAAATTT
TGGTACTCATTTTGACATTGAATATAAAATATATATCTCAATT-ATTTCG
AGTATGTTCTTGTTGTTAAGACTGTTTCTAACGATTCGGTACTCATTATT
TTCCTCACTGCAAATACGTCTTTATCGTCAAGACTGTTTCCAAGGATTAT
GTATTCATTTTTTTTTCTCTCATCATAAGCAACTTTTTATTCTCTTGCGA
CATTTGGAACAAACAAGAAGCAAATTGAGGAATAACAATCCAATAAGCAT
AAATCAT-------------TCAAACTCGGCACTTGCTACAACATTGCAT
ATTTACATAAATCAAGTAAAAGAATTAGTGTCATGCATCATCTCACTTAA
AAAGCAATATCCAAGCCACATGAAAAGGCTAAAATGCATACAAGCTAACA
TAT-----AATATACCTCAATTATTTTGGAAGCATGCACAAGAATATACT
AGAGGTATATACCAAAGTTCTTCTTTTCTCATTTGTTCTTTATT--TTTC
AGATTTAGAGCAATGCATGGATATAGACATGAATGCAATGAAAAAGAACA
AACT-CCCCTCAAATAAACATCCAATTCTCCGCGAAGAAAAATCAAGAAG
AAATCAAAAAAATTTGAAAAAGACATCCAATTGCCAATGATATCACGAAG
GTTCTTATGAATTGACATAAATCCACTTGAATTACCAAAACTACCACTTC
AAACACTAGCATGAAATGCTAATAAACGAAGAAGTAAAACAAAGTTATGT
CAACTCAAAAGTACATTTATGTTATCTTGAAAAGCAATCACCGTCTCCAC
ATTGAACGATCATGGGGAGTATGCCGCCAAAATACATACGAACATGAAGA
TGTCGAGGCC-CCGTGTTGGGGTTAGTCATAAGAAATTTTAGAATCCAAC
ACTAAGTCACATGACAAATCTTAACTAATTAAA-----------------
--------------------------------------------------
--------------------------------------------------
--------------------------------------------------
--------------------------------------------------
--------------------------------------------------
--------------------------------------------------
--------------------------------------------------
--------------------------------------------------
--------------------------------------------------
--------------------------------------------------
--------------------------------------------------
--------------------------------------------------
--------------------------------------------------
--------------------------------------------------
--------------------------------------------------
--------------------------------------------------
---------------------------------------AGATTCATATT
TTTCCT--------------------------------------------
--------------------------------------------------
--------------------------------------------------
--------------------------------------------------
--------------------------------------------------
--------------------------------------------------
--------------------------------------------------
--------------------------------------------------
--------------------------------------------------
-----------TTCATCACCTCAATTTTCGTCCGTCCCTTGCTTCGTTCG
CAAGATGCGATAACTAGGACTCTGCTTCTTTCGTTC--------------
--------------------------------------------------
--------------------------------------------------
--------------------------------------------------
--------------------------------------------------
--------------------------------------------------
--------------------------------------------------
--------------------------------------------------
--------------------------------------------------
--------------------------------------------------
--------------------------------------------------
---------------CTCATCCGATTGTATTT------------------
--------------------------------------------------
--------------------------------------------------
--------------------------------------------------
--------------------------------------------------
--------------------------------------------------
--------------------------------------------------
--------------------------------------------------
--------------------------------------------------
---------AGGTAGGGCAATCGGAGTGGGA-------------------
--------------------------------------------------
--------------------------------------------------
--------------------------------------------------
--------------------------------------------------
--------------------------------------------------
--------------------------------------------------
--------------------------------------------------
--------------------------------------------------
--------------------AATCCGCCGCACGGCCT-TGCCGGGAAGAA
GTAAGGAATTGGGGAAGAGAGAAGC--------GGAGTCCTAGCTATGTA
AACCATATGCATGCGATATGGAAAGCTTCACCATATTTATGC--------
-GATATGGAAACCTTCACCATACGCACACAACACCATATGTATGCGATAT
GGAAACCTTCACCTCCACGTGCATTGTTCTCTGGCCTGAGCATCCTGTAT
GATATCCTTGACCATCCGGACCTCAACTTCTTCCAAGCCTAGTCCCGATC
CATCGCCAGCTATACTCTCATAGTCTTAAGCAACACATACACATGAATAA
CAAAGAAACTCCATATCCGAATACAAGTTAACACCAACAATATGACTCAC
ATCAGCATACAATAGTATCACATACGAA----------------------
---------------------------------------AACCGACTCCC
TTCTGGAATCAC---------------------CCGGTCTGATCGGTGCC
TCCTGCCCGGTCTGACAGGCACCCAATGCTGACCGCATTGTTTACCATCC
GAAAATACTATCCACCGTATTTTCAACAACACTTACCGTTGACAATTGTT
CATCACCAAAATTAATCATCATATGATTCTACAACAGTCAGATACAGTCA
GATATAGGCATGTTCGGAGAGATGCCATACTAGAATTGAAATGTCAAATT
TTGGAAGAGAAAAAAAGCAATAGAGTTAATAAAAAAGAAAAAGAAA----
--GGGCTACTCTCTGCATTCATCCTTTCATGGCAAAATTAATTTTACACG
ATCGCCAAAAGTAAATTTGATCACTAATTAATGTGAAATTACTTTGACAC
GATGGCATGTATCGAATCTTATTTTACCATTGTGTGCATCCCTAACAAAA
AAAAAAACGTACTTACTCTTTCCACTATCGATAAATCAGTCCTTTT-AAC
CGGAAAATTCATCCTTCCAAACAAAAAAAAAATCTGAAACAGGATATTCG
ATGTTTTTCTGAATGGAAAAGTAAGCCACATTGGGTACTCATTGAAGCGC
TTATGCAAGGCCGCACGCTTCATCGCGTTGCCCCATAACCATAAGAAGGT
TGGGTTCAGGGGTGCTGTTCGAGTGCTTGTGTTCACCATCGTCTTGTGTC
CGCTGTTCCTGCTCTACATGTTTGGGCTCTTCGTTTCCCCCTGGATTTCG
CTGTGGCGTCTAATCCAGCAGGATTACGGCGTGACGGCCGGAGACAGCAG
CAGCAAGGCACACCTGCAGCCTGCGCTGGTGGTTCTCTACTCCCTGGCCC
TGTTCCAGGGCGTCCTCTTCTACTACAGGGCCATCTCTGCTTGGGAAGAA
CAGAAGCTAGTGAAAGATGTGGCCGACAAATACATGTTTGATACAGTGTC
ACGCAGTTCAGTTTCGGATTATTTACATGAGATCAAGGTGGG-ATGTGAG
AATGACCCGTCCTTTGCCAGAGGGAGGAACCTGATCACATACGCCGTCAA
GCTGATGGAATCCACATCACCGGATGGGTACCTTTCAGGTGCACGGATTC
TTGACACACTCATCAAGTTTAATAGGGATGCTGATGCATCGGGGAGCGAA
TTCCCGGGGCAGAGTATGCAGATTTACAATATGATTGGATCCGCAACCTC
CAGTCCCATACTCCACAACTTAGTTCAGATGCTGGATTCCAAGAGTGCAT
ATGATGGAGAGATCAGGTTGCGCGCCGCGAGGATTGTGGATCACTTTGCT
GGTGAGATCCGTTTGGACAAGATCCTACAAGGGATCCGGTGTGTATCTTC
CTTGCTTGAACTCGAGCAGAAATTATTTCAGGAT----------------
--------------------------TCTTCTGAAGAAGAGGATGATCAC
CAGATTTCTGTCAAAGAAAAGGATTATTACCCCAAAGACTATGAACAGAT
GCAACTTATAGGCATGCAGATCCTTTTAAACCTCTCCTATGACAAGAACA
ACTTGTCCCTCATGAGCAACACAGATGATCCGGCCTTGATCAACAAGATT
GTGGCACTTATAACGTCCAAGGGATCACTTCACAAAAAAGAACATAACGA
ATGGTCCCGTATGGCAGAGCTCGGCGTGAAGATACTAAGCCGATTTATGC
GATTTATGTATGGCCCTACAAAATCAAACAATATTCTGTGGCATGAAATA
TCAACAAGCAGCAAAGCAATCGGCACCTTGGAGAGCATTCTTGAGTGTGA
CCAATGTGACTCTGTGCTGAAGAAACACGCCATAAGGATTCTCAGAAGGA
TATTCATGGATACATCTTCAGCTATGGGTGAAGGAGACAGAGAAAGGTTC
ATCGGCTCCTTGATGGACATGTCTCTTCACAACAGTAATGGTGACTTTCA
AAATCTGGCAGGTGTAGATCTGGCGCTCAAGAAACAAGGGTTAAGCATTC
TCAAAGAAATATACTTGAATCCATCTTCGATTATGGACGAAGGAGACAGA
GAAAGGTTCATCGGCTCCCTGATGGACATGTTTCTTGACAACAGTAAGGG
CGACTTTGGAAATCTGCCAGGTGAAGATCTGGACCTCAAGAAACAAGAGT
TAAGCATTCTCAAAGAAATATGCATGGATCCATCTTCGTTTATGGGCGAA
AGTGACAGAGAAAAATTCATCGGCATCCTGATGGACATGTTTCTTCACAA
CAGCAAGGGCGACTTGTTTGAAAAACTAGCAGGTGATGATCTGGTGCAGA
TATGTAGAAGAAGTGGAAGCAGTGCCGCCATCATATTGAAGAAATATGGT
CATGATATTGTTAATTGTATTGCTGATACTCGTTCAAGCGTGTACAGCAG
CATGCACAGAAAAATTGCAGCAAAGATCCTCAATCATCTGTGTAGTCCCT
ACTCCACTGACGAGGAACATCTTCAGAATCTGAAGGAGGCCATCATTGAT
TTGATACCCAAGGTACGTTAGTCGCTGTCATTTATACTTCCTATGTCAAC
AAACAATTTTTTT-CATGATAATGAAATACATAACTCTGGCAGCCTCTAC
ATTGTCAGATGCACGAAACCATAGCTCATTAAATAGTTTGGCAACCTCTA
CATTCGCAGAAATCCATGGGTAACAAACTTGTTTAAAGCAAAACTGAAGC
ACAACTTGTATCATTAAAATTTCATCCATGCTTACTGAATATCCATCAGA
GTAGTCTCCAAAAGATGGGACACTGCTTTTATATGCATCCTATTTATATC
GGAATGACCGAAAGCACTGTAATGTTGCAGGTGCTAAGAGAAGCACTTGG
TTGGGGGTTGACAGGAAAAGAGATACAAGGAGTGGCAGTTTCAGGCCTTG
AAGGTACCCAAGATGATGACTGGAAATTGCAGGAAGCATTGGCGTCCCTC
TGTGCAACCGTGTTTAACAGAATTGTCAGCAAGGATGCAGATTTGACTGC
TCGGTTCAACAACATCGCCGCTGGTATCTGCGACCAGGCAGCGAAGCCTC
GCGTGACCTTCGCAGACCTCATCAAAGAAGCTGTGAAAGTTCATCGCATG
GAATTTAAGAAACCAGAACCACCA---AAACCACCTGCCGGCCCGGCACT
TTACGAGTTTATGCCTGCGTACTACCCCCCGCCCCACTTTATGTATTTGA
GCGAGGAAGATCCCAACGCGTGTTGTATCTCTTGATAACTCCCTAATTTG
TAATGCAAAC--CGAGGATGAAAAAAATATATAT----------------
--------------------------------------------------
--------------------------------------------------
--------------------------------------------------
--------------------------------------------------
--------------------------------------------------
--------------------------------------------------
--------------------------------------------------
--------------------------------------------------
----------------GCCTATACGGTACTGCTCCATTTCCAAATAA-TT
CCCGTTCTGCTTTATGCCAGGTGGGCCGTTTGTT--------CATCTCTG
CTCGGTAACTGTGGCTCATACACCCACGTTTGACAAATATGCATATATCA
TACGGAGTATATGCTGTCAGAGAATAGCTCGAACAAGGAAAAAGTATGCA
GTCTTAGTTATC--ATCATTACAACTCACTAAATCC-AAATCTCAACCGC
AAA--------------------------AATGTCACATCATCATCCATT
ACTATTGCATCTTAAACATATTGCAAGCATACTATATTATCTATAATTTT
ATAATTTATTAAATTTTAGAGCTTTAAAATGCAAGAATGTTAAATCATCA
TCCCACATAATTCACATAATATTACAATATATCTCTTCATATTTTTTT-A
TAAT----------------------------------------------
--------------------------------------------------
--------------------------------------------------
--------------------------------------------------
--------------------------------------------------
--------------------------------------------------
--------------------------------------------------
--------------------------------------------------
--------------------------------------------------
--------------------------------------------------
--------------------------------------------------
--------------------------------------------------
--------------------------------------------------
--------------------------------------------------
--------------------------------------------------
--------------------------------------------------
--------------------------------------------------
--------------------------------------------------
--------------------------------------------------
--------------------------------------------------
--------------------------------------------------
--------------------------------------------------
--------------------------------------------------
--------------------------------------------------
--------------------------------------------------
--------------------------------------------------
--------------------------------------------------
--------------------------------------------------
--------------------------------------------------
--------------------------------------------------
--------------------------------------------------
--------------------------------------------------
--------------------------------------------------
--------------------------------------------------
--------------------------------------------------
--------------------------------------------------
--------------------------------------------------
--------------------------------------------------
--------------------------------------------------
--------------------------------------------------
--------------------------------------------------
--------------------------------------------------
--------------------------------------------------
--------------------------------------------------
--------------------------------------------------
--------------------------------------------------
----------------------------
>104_12190_surrounding_Ptr_from_contig_42459 
--------------------------------------------------
--------------------------------------------------
--------------------------------------------------
--------------------------------------------------
--------------------------------------------------
--------------------------------------------------
--------------------------------------------------
--------------------------------------------------
--------------------------------------------------
--------------------------------------------------
--------------------------------------------------
------------------GTACATATTCTAGAAATGAATTATTAATTGAT
TTTAATCCATGAAAGAAAATCGGAGTGTGACATCCGGTCACCAGATCAAA
TCGCTTCCACCGGTGCCACACCGTTCCTTCTCCGCCGCCTTCGCCGCAGC
TACCTCCCTTTGCAGCGGTGACGACAACTAA--------------GATAG
GCAAGCATAGGACCGCTACAATCCATCCTTTCCGAGCTCTCTCCCCTCCA
CCATCTCAGAGAGGAGGCGGATCCATCACTGCCACCAACCTTTCCCTCTC
TCCTTCTTCGCCGGAGTTGCAGGCGGCAAGGACGGGCGGATCAAGTGCCA
CGCCCGCCCAAGCCGATTCCGTCCTCCCGCCATTGCATCCTCTGGAGTCT
TGTCCTTCGTTGGTATCATGCTGCCCTTCACTCGTGCTCCATTTCTGGCC
CCTCCATTGCCTTACCACAACTGGACTACGGGGGTTATAGCTAGTGGTCG
TGCCGCCGAGACGGGGGGCAGGGGGGAGGGTGGACAAGGGACAGGGTGCT
CTGAAAGCTCCTCGACGACCGTCCACCATCGCTATCATCTTACCATGAAT
GGGATAGCAAGCTCAGGCACGCTGACTTCCTCGCATTTCTGCTCCTCTCC
CTCGTCTCCATCCTATCCTCCTATGCAACCATGGACCGACGCATTCCATC
ACCCCATCATCTCTGTTGACTCTTCATATGGAAAAATAGGCTCCTGCTCA
TGCGTCATCTCCACGGTCTCTGATTGATTCCGGTTTTGGGACTGCTCAAC
CGAGCTCCGTCCTGCCGCTGCTACCGTCCACTACCAGTCGCTGCACCGGC
GCTCCCTCGCGAGCCTCTGTCAACCTGTCACATGTGGAGAAGAAACGGAG
ACCAGGGAGAGAGAAAAGGGTAAAGATAGAGAATGGGTAAAGGGGAGAAA
GGGGTGCCTGACATGTGGACCCGTTATTTATTTTTATTATTTTCTCACTT
ACATGTGGGTCCTATTTAGTTTTTTATTTTTATTTAATGACACATCAACA
TCACATAGCATGAATTGAGGGAAGCAAAATAGACTTACCCCTAACCTTTT
CGGGCTGCAAGGACTGCAAGGTTTATTATCCCGGTGGAAACTGTACCTGG
TTGAAAACACAAATGGCACTTTTTTCAAGTGAAAAAAAAAACCCTAATCT
ATTACATACTAAAAGTCCATTAAACTTCCTAGAAACGCTCTTAAGCCGGC
ATGTGTCCTTCTACGGACGCTTCTAAGCCGCTACATAGCATTCTAGTTAA
TACAAAATTCATCAAATCCGGTGGACTCATTATTTAAAACTATTATATCT
ATCTTCGAGAAAAATCCACCGCTAAAACCAGGCTCCACTAAGTCCTTGTG
GGACTACCTATACATTTGTCGACAAATTTTCTACTAAAAATTTGACATAT
ATAATTATAATACAATCATAGTGTAATTACACTGTAACTTGTATGTAATT
ACACTGTAACTTGCATGTAACTACGGTGTAACTTGTATTTAAGTTTCACG
TAAGTTTGAATCGTTAGATCTATTACAAAATTTGTTCTGGTGAAGAAGAA
AAAAATCACAGCACACACATATGTAAAAGGATTTGTTCCCACGACCTCTA
TTTTACTGAAATAACATGTTACCGAGAGATTCTTGAAAGTTACGTACAAG
TTACATTATAGTTACAGTGTAATTACATGCAAGTTACAGTGTAATTACAC
TATGATTATACTGTAATTACATCTGATAAATTTTTGGAGGAAAATTTGTC
GACAAATATATAGCAAATTCGAGTCCTTGTACGTGGATGGATGTACATAC
ATAATGTGCGTACTCCCCT--------CTCCCTCAATCCCTTCATCATCT
TTTTCTTCTATTTTCAAGCTATATTAAGTTAGAAAATTTGTGTTACAAAA
TTAAACAACTATAACATCTAAATCATACATGTAACTTTTTAAATTTAGTG
TTAAATATCCATATTCACTTGGAAAAGAAATATGCCATTTTTTATTATAT
TTTCTGACTTTTGCATAGTATTTAAACTGTTATAAAGATTATAAACAAAT
AATGATATAGATTTTATCATCTTACATATAACTTCACAATAATTAAATTA
ACTCTACAATGATAAAAGTAAAATGGATCTATTATTTACAACCATTACCT
CGCAAACCCATCTCCACCCGGGATCTATACGTAAATGTATGCAGGTATGT
TACAAACGTTATTGAGAAT-------------------------------
--------------------------------------------------
--------------------------------------------------
--------------------------------------------------
--------------------------------------------------
--------------------------------------------------
--------------------------------------------------
--------------------------------------------------
--------------------------------------------------
--------------------------------------------------
--------------------------------------------------
--------------------------------------------------
--------------------------------------------------
--------------------------------------------------
--------------------------------------------------
--------------------------------------------------
--------------------------------------------------
--------------------------------------------------
--------------------------------------------------
--------------------------------------------------
--------------------------------------------------
--------------------------------------------------
--------------------------------------------------
--------------------------------------------------
--------------------------------------------------
--------------------------------------------------
--------------------------------------------------
--------------------------------------------------
--------------------------------------------------
--------------------------------------------------
--------------------------------------------------
--------------------------------------------------
--------------------------------------------------
--------------------------------------------------
--------------------------------------------------
--------------------------------------------------
--------------------------------------------------
--------------------------------------------------
--------------------------------------------------
--------------------------------------------------
--------------------------------------------------
--------------------------------------------------
---------------------------------------------TTTGA
ATAAGATAACAGTAATATAGTATATCACTATATATCCATTATTGGTTCAT
AGGTATGCACCATTAAATTAAATCTACAATGCCCAAAAATAACAAGTCAT
ATTGGCGCTTTGCATGGAAATCGAGAATTATTAAAAATCATGAAAAATTA
GTGATATGGATTATATCATCATTTGAAGATGCATAAAATTTGGGGTCCAT
TTTATTCAGTGGTTAGGATAGTATGGGAATAACCAAAAGTATTCGGAGTA
TAGGGCATGCGATTTT-TTTCTCTTTAATTCCTATTAAAAAGGGACAATT
TGAACCATGCCACACAAATTTTGTAAAATTTGTGATATGGGTGTTTCATA
CTAAGTTTGGTTAATTAAGGAATACAAATCATACTAAGCTTATATATCAG
AATTCATGCAATGAAAATATACGATATAAAAATAAGAATTAACCAAACAA
AATTATACTTTAATTAGTCCGTGGTGACGGACCATTTACAAATGATCCAC
ACCTACTTATTTCAGATCTCTTTTTTTTT--CAAAAAAGAGATGTGATGT
GAAAAAAAGAAAGGCGCAGAAGTAAATGTAAGTAGAATATATATTTAAAT
ATATCCTAAAATCTATAAATACATCTATAGTATAAAAGAAATTTTGTGAC
CGAAAGTTTTTAAAAAATAAGATATGCTAATATTCAAAAAAGATATACAC
ATAGTACAAAATGATAGTCTAATAGTAATCAACTCTATTATTGCGACACA
ATATTTT-------------------------------------------
--------------------------------------------------
--------------------------------------------------
-----------------------CTCATAAATTTAAGATTGCATGGTTCC
AAGTAATATTAGTTTAGAATTCATATGTTGCAAGGGTAGATCAAAGAGTA
TCATAACCAATATACT--TACAATGTTCAAAGCAACCCCAAACTAATTAT
TGACAAAAACAAATTTAGAAGAGAGTCAAAGAATTTCAAGAAAAAGTAAC
CCACATATAAAACATCCAAAATAAAATTTCAAGCAACATCAAATAAAAAG
ATGCCTACGCATATGCGCGGGCTACCACCTTCC-TAGTTTTGTAAAAAAA
GTTAGACAAGATTTATCCGTAGATACCGCCCTAGAGCAATGGTGTCGGGA
TCGTGATTCGTGAACCGTGTGGACTGGGGTTTGCATCCTGTTCCGTATAC
ACCAGTTCCGTATACACCAGATGTTTTTTCCTGATGATCACATCCCCACT
TGCCTGCATCGCTTTTGTGGCCTCTCCATAGAATGGTTAATTCACTGTAA
AAAATGATTTTTT-ATGACACCACCCTTTTATTTTTACCGGCGGCCATGA
CAAAACACCGCTTGTAAAATTGAATGGAAAGATTCAAAGTCACGAACCTC
CAGCGAACGGCCTCTTAA-GAAGCCAGCAAATAGTAATATTTTTACAAGC
GAACCTCTTAAGAAGCTACCAGCGAAAATCCATTGTTTACAAGCGGACTT
CTTAAGAGGCCGTGAGCAAAAA----CCAATTTTCGATGTCGGCTGCTAA
GAGGTCCACCAGCAAAAAAAAAAAAAAAAAAAAAGAAAAAAAAATCATCA
TCGCACTAAAAAATAATTGAACACAATAAAAACCACCACCTACCGTGCCA
CCTTGCCACCACTGCTTTCC---CTCCTCCTCATCCTCATCTTCATCTCT
AGA----CCTCATCTTCTCCAGCCACCACCGCCTCCCTTCCCACCGGTGG
TGGCAGCGGGAAGACAGCGGCTCGGTTGAGCCCGGCGGGGAGGGCAACGA
TTTGGTATGGGAGGAGCAGCGGCGACT-----------------------
---------------------CCATCCGGCGGTGGATCCGCCGCCTCCTA
GTCCCAGCTCTCTCTCCCCCGCTCCTCC-TCCTCCCCTTCCTCCACCGCC
ACCACCCACCCC-TCTCCCTCTCTCAGATCTGGTGCGCGGGGAGCGGTGG
AGGCTACGGCGGCG--------------------------GCGGCGGCGA
GACCGGTAGCAGTGATGGTGGAGAGGACGGATCCGATGGCGGTGGTTCTC
GTCAACCAGTTCAAGGACGACGACAGCAGCGGCTGCTGCAACGATGGATA
GGCTCTGGGCGGCTCCTCCACTCTCCTCCCCTCTCTCATATCCAGTGGCT
CGGGGTGGTGGGGCGTGGCCGACGCATCCGGCGGCGGAGCTCGGGTATCG
ATCCGGCATGTTTTTTTTTT-CTCCAAAATCAATTTTTCTTGGTGGTCGG
GAAACGGATTTTCAATTTTCTTTTTTTCGCTCGAATATCTTTTT-CGCTG
GCGGTCAACGTAACTTAACCGCTTGTGAAAACAAGCTTTAAAGTTTCGCT
AGTGAAGATTGTTATTTTCACTTGCCATTTGTTTGCGGGCGGCTGACAGT
GCCACCAGCGAAAAACTCTTTTGCTAGTAGTGATTGCTAGATGGTCAGCA
GAGAACTTGTGGAGCATATGACTATCAA-------CTAACAGTACACTTC
AGCAGAAAGAGGATGGTTCTAGTTCTCCGGTGGTTTAATATTGAAACGTA
CAGCCCACCCACCACCACCCCAGTCGTCCCCAGCTAAGCGCTCCCTTGCT
TGCCTCAGTAGACGAGCTGCCAACTAGTAGCACTCCAGCAAGCAGCGGGT
CAGCGGAGTCCGGAGGGCGCACGTGCGCCGCAGCGAGGTATCAGCATGGC
CAGGCGGCGGCTGGCTGGCCGGCCGGGTTCGGCAAGCGGCTAAGCAGGTA
ATTAAGGGACTGCAGATACTGCTTGTGATCATCCCTTAAAATTTCGTCTT
TCTTGTCTTGGGCCAGGTTTAATTCCTAATTTTTTCTTCAAACTTTCAAC
TTTTCCATCACATCAAAACTTTTCTACACACACAAACTTTCAACTTAATT
TTCCGTCACATCGTTCCAATTTCAATCAAACTTCTAATTTTAGCGTGAAC
TAAACACACCCTTGGTTGTGACTCTGGGAGTCGATACATAGGCCTTAGTG
CTCGTAGTTTGTGGATTTTGGGGTTAAACTGGCGTGGAACTTTACTTGGA
TACCACCTGGGAGTTGATGTGATTTTAGTGTTTAGTACAGTTTAGAGTTT
ATTACCTACCGGTTTCTTGGTGCCTGGCGCACACTGAGCATGCAAATGCA
GTGAGAGCCAGTATCATCTAAGACGGCTGGACCTGAAATATTTTACCATG
TATATATCAAACTCGACTTGATCAGGTGTTTAGCGGAGGAAGGATCGATG
TCCGGCGCCGGACAGAGCCGTGGTCATCGCCTTGGATTACACATTGATTC
GGATTGGCCAGAGGTCTTGTTGATCAATGACTATGCGGTGTTCATGGGGT
ACCTGTCGATGGTTGTCACCGGGACGGGGTTCCTGGTGCTCACGTGGTCC
ACCGTCATCCTCCTCGGTGGATTCGTCTCCATGCTATCCAACAAGGACTT
CTGGAGTCTCACGGTGATCACGCTCGTTCAAACAAGGTGAGCTATCTATA
GCCATCTCCACCAGACTTATATTTATTTCGCGTTCCCAACATTAACCAGT
TCAGCCAAGCATTTGGAGTTTCGCATTGCTAGCTAGCTACTAGTTTACTG
TCAGATCTAG---------------TGTTGCGAACCGAATATGCTGCAAA
ACGTTGCAATTCCAGAATGGCTTTATATACTACATTGATATGAAAATATT
CAAGTCCCATATTTGCAAAATCAACTATTTTTAAAATCGAATTATTTTCT
CCCCTTTTCAAGAAGCATGTATTTTGTATATTTCTCTCCCCATTTGATAA
TAATTTCATCAAGAATTTTAAAAGAGAAAATATAACCAATAAAGCACAAA
TGTCATGATTTCATGATTGTGACATGTAATAATCACTTCTTTTTTAATTT
TT-TTTTAATTTTCTGAAATTTTTTTGAGAGCTTTGAAGTGTACCTAAAG
CAAT-----TCATGGTCATATGTTGCAAGACAAATGAGATAAATTCATCA
ACTAGTTAACAAGCATGCATTAGAGTATAAACATGAATCAAAGGTATTAC
AATTAAGCTCAAATCTCTACTATTATAAAAATTGAAGATGTTTTTGCCGG
TGGCTTGGTAAGTCGTCATGTCCGAATTAGCCTCGCACATAATTACTGCC
AATTTAATTATTTATGTGCCCCACATGTATGAGCTTTAAACATTAGATTT
TCCATAAGAAAATTTGCTTGTTCGGATCAGTGCCTTTGGCCGATTGCATT
TCATCCTGTGCATTGTCACGAACCAACCACCACCGTGAGGTTGTCATCTT
GCTGATACGGTCTGTTCGGCAACACGGTTTGGGACCTGCTGTCGTGCACC
TATATCAACACCAACCAGCAGCAGTCAGGTGTGTTGCCGTGCGCCGAGGC
AAGCAGCACGACGTACCATTGTTGATTATTCTCTACACGCACACACCGTA
TTGAGAAGAATTCCTACTGTGTTCATCAGAAACTCAATCCAATATTGTCT
ACTGTGTATACGTGTTCCAAAAAGATTAAAGAAAAGATCAGGATCGATAT
CAAAGCCGAGATCTATTACTACCCACATATCGAAAATCCACGCGTGCAGC
AAGACGATCAGCAACAGCAGCCGATCGATGACGGTTGCCAAGAGAAATAC
GAAAACCTAATCAGAGAAATATTCAATCAAGCTACTGCGCACATATATCT
TTACCTCTTAAATTATATTTCTATCTCTACTATTATAAAAATTGTAGATG
TTTTCGTCAGTATTTTAGTACGTCATCCGCGTATGAGTCGGTTTTTAAGT
CCGTTTGATTTTGGAAATACAAATCCGTATTTGAGTCAGTTTTTAAGTTC
GTTCGCTTTTGGAAATACAGAAGAAATCGTATAAGAAATCTCTTTAAAAA
CTCACATACTACTAACTTGAGACGTTCGGACACCTAATTACAGCTCATGA
TTTTCTAACACAATATATATCCAAGCGAATTTGACACAGTGAATTTCATC
TTAACTCGATATAATATAATAAGATTAAAATAATCTTCACCCGTTGCAAC
ACACGGGCATTTTTTCTAGTCAATAATAAAGATAATGATTTCAAACGATT
TATAATGCAACATATTCACAAGTACATAGGTTGAAAAAAAATCCCTATAT
ATATATATATA--------CCTATTGCATCATCACTCTTTCTCAAAATAA
C-TTCTTCACAAAAATAACCAAGAGAATTTTCAACAAGTATTAGAGCTTT
TTGTGCTCATTTTGACATTGATAATAAAATAT----CTCAATTTATTTCG
AGTACGTCCGTGTCGTTAAGAATGTT-CTAAGGATTTGGTACCCATTATT
TTCCTTACTGTAAATACGGCTTTATCGTCAATACTGTTTCCAAGGATTCT
GTATTCATTTTTTTT-CTCTCATCATAAGCAACTTTTTATTCTCCTGTGA
CATTTGGAATAAACAATAAGCAATTTGAGGAATAACAATCCAATAAGTAT
A-AATATAAGCATTAATCATCCAAACTCAGCACTTGCTTTAACATTGCAT
ATTTACTTAAATCAAGTAAAAGAATTAGTGTCATGCATCATCTCACTTAA
AA-GTAATATCCAAGCCACATGAAAAGACTAAAATGCATACAAGCTAACA
TATCAACAAATATACATCAATTATTTTACTAGCATGCACAAGAATATACT
AGAGGTATATACCAAAGCTCTTCTTTTTCTCATTTTTTTTCTTTATTTTC
AGATTTAGAGCAATGCATGGATATAGACATGAATGCACCGAAAAAGCACA
AACTTCCCCTCAAATAAACCTTCAATTCTCCCCGAAGAAAAATCAAGAAG
AAATCAAAGAT-TTTGAAAAAGACATCTAATTGCCAATGATATCACCAAG
GTTCTTATGAATTAACATATATCCATTTGAATTACCAAAACTACCTCTTC
AAACACTAGCATGAAAAGCTTATAAACGAAGAAGTAGAACAAAGTTATGT
CAACTCAAAAGTACATTGATGTTACCTTGAAAAGAAATCACCGTCTCCGC
ACTAAACAATCATGGGGAGTATGCCGCCAAAATACCTATGAACATGAAGA
TGTTGAGGCCTCCGTGTTGGCATTAGTCATAAAAAAATTTGGAATCCAAC
ACTGAACCAGTAGGTACATATGCACGAACAAAATCGGAACCAAACATACC
TGAAAACTTACCTTGACGCTTCACAAAAATCCGATTTGAATTACGCGCAA
AATCGCCCCGAGGTCGGTCTGATCGCAGTTGTACCTGCAGTCTGCCCGGG
CCTAGTCGCCGGTCTGACCATTGATATACCTGCAGTCTGACCGCCATTGG
CAACTAGTATGACCGATTGGTTAGTGTCGGTCTAACCGAGCTCCTTAATC
CACAACCTTGTTTTTGCCACTGTCGTTTCGCAAAAGCAATTTCTCTTTCC
TTTTTCTGTTTGCGGACAAGTCTAAAACAAAAACCAACCAAATATTCATC
TTTTCCAAAAAAAAGAACAAGTGTATCTCTCACGACAAGAAATTTTTGAA
GTAGATGGTTTTGCAATGAAAGTCTTTTTCTCTTGAGTCGTCGAAGAAAG
AGATGGCAAAACTCCTTAGGTTTGGGTTTTGTACTTCACCTTTTTCAGTT
ATGCTCAAGACAACATATCGGTGATTTGTAAAATGGGCATTGGTATCAAA
ACCTACACCACAATTATAAGCACTCACTTTTGACTTATCCAAATCATGTT
AAGTTTCTTCTTACCATCAGAAAACCTTTCCAAATAAGAAACTTCTTTTG
TCAAATTTTCACAATTTTCATCATCAACCAAAACACCATTGTTCTTTGTG
ACAATTAGAACAAGAAAGCACCTCATCAGCTTTTACAAGATCCTCCATAT
ACTCAACACGCCCTAAAGCATCTTTCAATCTCATTTCATTCAAAAAACAC
TTTGAGCAATTTGGAGAAACCAAAACATATTTGTGTTGTTTAATCCTTTA
TGCACTCAAAACATTGAACAAAGAACACGCACAAAAAGCAACTTTATATT
TTTTTTTCAAACGTTCTTT-GTCAAAGTCAACTCATTAACAACATGAGAG
CATGCAAAGCAAATCCAAGAGAAAAAGACAAATAAAGCTTGTTAGTTTTT
TCAACCTCAGATTCCAATCTAAAGCAATTAACATAATTGGCATCTCATAA
AGCAGTAATTTCAGATAATAAAGCTTCCCAAGATTTGCAATCATCATCAT
TAGGAACCATAGATTTTAATCTAACAATTTCAGCATTTAAAATTCAATAG
TGTGGTTACTCTCATTAAGCAAATTAGAACATGTTTTCAATTTCTCAGCA
AATTTTAAAGCAATATGTTCTTATTGATCTTAACTAAGCTTTTTTTCACT
ATCAGATTCATTAACATCAGAGTCTACATTGCGAGCAGTAAAAGCCAAAT
CAACAACTTAATCAACAACTTGCTTACCTTTGCTATGGCGCTCATCTTCA
TCCTCTGATTCTTCACTATCAAAGGCTTCTATCAATTCTTGAATTAGCCT
TTGCTTGCGAATCTTCTTGCTCTCCTTCTTCTTGTCATTCTTGTTCACTT
TCTCCTCCAAGCTTGTCTTCTTGCGGTTAGGACAATTGAACTTGATGTGA
TTTAACTTGCCACACTGAAAGCATTGAACAGATCCTCCTCGCTTCCTATT
CTTGACTTTTTCAAAACCCTGAGAAAGTTTGTTAGTAACCTAAACCAAGT
CCTCCTCGAATCACTCGAGTTGTTTATCGGACATGGCTTTAATAAAATTA
AGAGCTGATGAAGAAGAAGCACCAATGGAAGAACTCAAAGAAGAGATCAA
GGCACTAATTTAAGGATCAATCTTGCGGGAAAGAATATTCACCTCATGAG
TTTTAAGCTTGGTGTAAAGAGAATCCAAAGTCAAAGCGGACATGTTAACA
GATTCCTAAATTGAAGTCACTTTCATCTCCCAAATCGACATATCAAGACC
ATTCAAAAAGTGTC-GAGAAATCTCAGATTGTGTGTAATAAGTATCATAA
GAGGAATCAACAGATCTAAGATTACTCAAAACTTTGTTAAAGCGTGCAAG
ATAATCATCCAAAGTCTCTTCAGGTTGCATCTCAAATTTTACGTAATCCT
TTTAAAAAGATCTTTGCGCACTTCATTGATATTAGAAGTCCCTTGGTGAA
AATCAGATAATGGCTTCCAAATCTCATGCGCGGTTTGCAGATGAGAAACA
CGATCAAAATCCGAACAAGGAATTCCATTAAGCAAAATATTGCGAGCTTT
GCAATTGTTTTTAAAATCAGTCTTAAGAACAACAGTATTAATCTAAGCAG
GAATTTTATAAGGATTTGCAACTTTTTGCCAAATATCATAACTCTCAGAC
ATAATATAAGATTTCTTTTCGCACCAATAAGGAAAATTGACTCCATAAAA
AACATGTGGCCAGGTCATAAACTTGTTAGCCATGGCAAGAACTCAAGATC
GGCAAAGATCAAATAGAGTGAACATGGCTCTGATACCACTTGTAAGATCG
AAAAAAAAGAACCAAGCCAATCAGAGAGGGGTGAATGGTTGTAACACCAA
AAATCAAAAACTTTTAGCGGACATAGAAGTTACCCTTGTAGTTGATGAAG
TCAGTGCAACGCGGTCTGACCACCATGTGCGCACCGATCTGACCGCTCCT
ATGCCGCTGGTCTGACAGGTGTTGTCTGGCCGATCAGACCACCGCCTCTC
TACTTGTCACTGCTCGCCGCCGCCAGTCTGACTGCTTGATTGCCGCTGGT
GACCGCTCGTAATACTTCGGTCAAACCGTCGACCGTCGAGATCCAGAAAA
CACCGATAGATGAAAACTCTAAGATGTAGATTAATCTATCTCGACTTTAT
TGCATCAACTAGTGTTTACAAAGTGCACCAACATCACTCCTCACCAAAAT
CTCGAACTAGACTTGATACCCAAACTTATCTCTCAACTCAACTCTCTATC
CATTGATACCGGCAGACAACATCCTCCCTCTCTATTTATACCGATAACAT
GGCTGTCCCTAGCCACGAATCCAACTCATACAAAAAGTCCTTCCCGTACA
AGAAACAAACTTTACAAACTCTAGTCTTT-CCAAACTTGGACTCCGATCG
AAATTTGACTCCTCTTTCCATATGCACACAACACGATGTGTATGCCATAT
GGAAACCTTCACCTCCATGTACATTGTTCTCTAGCTTGAGCATCCCGCAT
GACATCCTTGACCGTCTGGACCTCAACTTCTTCCGAGCCTAGTCCTGATC
CATCACCGACTATACTCCCATAGCCTCAAGCAACACCTGCACATGAATAA
CAATGAAACTCCATATCTGAGTACAAGTTCACGCTAACT---TGACTCAC
ATCAGCATACAATAGTATCACATACGAATAGAAACCATCTAGAAATAATA
AACATGAATCAATCTAGAAATTCCATAAAAACAACCCGAAACCGACTCCC
TCTTGGAATCACTCAGTCAGACCATCGGGCCGCCCGGTCTGACCGGTGCC
TCCTGCCCGGTCTGACAAGCACCCGGTGCCGACCGCAGTGTTCACCATTC
GAAAATACTATCCACCGTATTTTCAACAACACTTACCGTTGACAATTGTT
CATCACCAAGATTAATCATCATATGATTCTACAACAGACAGACACA----
----TAGGCATGTTCAGAGAGATGCCATACTAGAATTGAAATGTCAAATT
TTGGAAGAGAAAAAAA---ATAGAGTTAATAAAAAAGAAAAAGAAAAAGA
AAGAGCTACTCTCTGCATTCATTCTTTCATGGCAAAATTAATTTTACACG
ATCGCCAAAAGTAAATTTGATCATTAATTAATGTGAAATTAGTTTGACAG
GATGGCATGTACTGAATCTTATTTTATTATTGTGTTCATCCCTAACAAAA
AAAC---CGTACTTACTCTTTCCACTGTCGGTA--TCTGTCCTTTT-AAC
CGGAAAATTCATCCATCCAAACAAAAAATA--TCTGAAACAGGATATTCG
ATGTTTTTCTGAATGGAAAAGTAAGCCACATTGGGTACTCATTGAAGCGC
TTGTGCAAGGCCGCACGCTTCATCGCATTGCCCCATAACCATAAGAAGGT
TGGGTTCAGGGGTGCTGTTCGAGTGCTTGTCTTCACCATCGTCTTGTGTC
CGCTGTTCCTGCTCTACATGTTTGGGCTCTTCGTTTCCCCCTGGATTTCG
CTGTGGCGTCTAATCCAGCAGGATTACGGCGTGACGGCCGGAGACAGCAG
CAGCAAGGCACACCTGCAGCCTGCGCTGGTGGTTCTCTACTCCCTGGCCC
TGTTCCAGGGCGTCCTCTTCTACTACAGGGCCATCTCTGCTTGGGAAGAA
CAGAAGCTAGTGAAAGATGTGGCCGACAAATACATGTTTGATACAGTGTC
GCGCAGTTCAGTTTCGGATTATTTACATGAGATCAAGGTGGG-ATGTGAG
AATGACCCGTCCTTTGCCAGAGGGAGGAACCTGATCACATACGCCGTCAA
GCTGATGGAATCCACATCACCGGATGGGTACCTTTCAGGTGCACGGATTC
TTGACACACTCATCAAGTTTAATAGGGATGCTGATGCATCGGGGAGCGAA
TTCCCGGGGCAGAGTATGCAGATTTACAATATGATTGGATCCGCAACCTC
CAGTCCCATACTCCACAACTTAGTTCAGATGCTGGATTCCAAGAGTGCAT
ATGATGGAGAGATCAGGTTGCGCGCCGCGAGGATTGTGGATCACTTTGCT
GGTGAGATCCGTTTGGACAAGATCCTACAAGGGATCCGGTGTGTATCTTC
CTTGCTTGAACTCGAGCCGAAATTATTTCAGGAT----------------
--------------------------TCTTCTGAAGAAGAGGATGATCAC
CAGATTTCTGTCAAAGAAAAGGATTATTACCCCAAAGACTATGAACAGAT
GCAACTTATAGGCATGCAGATCCTTTTAAACCTCTCCTATGACAAGAACA
ACTTGTCCCTCATGAGCAACACAGATGATCCGGCCTTGATCAACAAGATT
GTGGCACTTATAACGTCCAAGGGATCACTTCACAAAAAAGAACATAACGA
ATGGTCCCGTATGGCAGAGCTCGGCGTGAAGATACTAAGCCGATTTATGC
GATTTATGTATGGCCCTACAAAATCAAACAATATTCTGTGGCATGAAATA
TCAACAAGCAGCAAAGCAATCGGCACCTTGGAGAGCATTCTTGAGTGTGA
CCAATGTGACTCTGTGCTGAAGAAACACGCCATAAGGATTCTCAGAAGGA
TATTCATGGATACATCTTCAGCTATGGGTGAAGGAGACAGAGAAAGGTTC
ATCGGCTCCTTGATGGACATGTCTCTTCACAACAGTAATGGTGACTTTCA
AAATCTGGCAGGTGTAGATCTGGCGCTCAAGAAACAAGGGTTAAGCATTC
TCAAAGAAATATACTTGAATCCATCTTCGATTATGGACGAAGGAGACAGA
GAAAGGTTCATCGGCTCCCTGATGGACATGTTTCTTGACAACAGTAAGGG
CAACTTTGGAAATCTGCCAGGTGAAGATCTGGACCTCAAGAAACAAGAGT
TAAGCATTCTCAAAGAAATATGCATGGATCCATCTTCGTTTATGGGCGAA
AGTGACAGAGAAAAATTCATCGGCATCCTGATGGACATGTTTCTTCACAA
CAGCAAGGGCGACTTGTTTGAAAAACTAGCAGGTGATGATCTGGTGCAGA
TATGTAGAAGAAGTGGAAGCAGTGCCGCCATCATATTGAAGAAATATGGT
CATGATATTGTTAATTGTATTGCTGATACTCGTTCAAGCGTGTACAGCAG
CATGCACAGAAAAATTGCAGCAAAGATCCTCAATCATCTGTGTAGTCCCT
ACTCCACTGACGAGGAACATCTTCAGAATCTGAAGGAGGCCATCATTGAT
TTGATACCCAAGGTACGTTAGTCGCTGTCATTTATACTTCCTATGTCAAC
AAACAATTTTTTT-CATGATAATGAAATACATAACTCTGGCAGCCTCTAC
ATTGTCAGATGCACGAAACCATAGCTCATTAAATAGTTTGGCAACCTCTA
CATTCGCAGAAATCCATGGGTAACAAACTTGTTTAAAGCAAAACTGAAGC
ACAACTTGTATCATTAAAATTTCATCCATGCTTACTGAATATCCATCAGA
GTAGTCTCCAAAAGATGGGATACTGCTTTTATATGCATCCTATTTATATC
GGAATGACCGAAAGCACTGTAATGTTGCAGGTGCTAAGAGAAGCACTTGG
TTGGGGGTTGACAGGAAAAGAGATACAAGGAGTGGCAGTTTCAGGCCTTG
AAGGTACCCAAGATGATGACTGGAAATTGCAGGAAGCATTGGCGTCCCTC
TGTGCAACCGTGTTTAACAGAATTGTCAGCAAGGATGCAGATTTGACTGC
TCGGTTCAACAACATCGCCGCTGGTATCTGCGACCAGGCAGCGAAGCCTC
GCGTGACCTTCGCAGACCTCATCAAAGAAGCTGTGAAAGTTCATCGCATG
GAATTTAAGAAACTAGAAGAACAA---AAACCAGCTGCCAGCCCGGCACT
TTACGAGTTTATGCCTGCATACTACCCCCCGCCCCACTTTATGTATTTGA
GCGAGGAAGATCCCAACGCGTGTTGTATCTCTTGATAACTCCCTAATTTG
TAATGCAAAC--CGAGGATGAAAAAAATATATATCCCTATACGATTTTGC
TATATATTTGTCGACAAATTTTTCCCTAAAAATTTGACAGATGTAATTAC
AGTACAATCATAGTGTAATTACACTGTAACTTGCATGTAATTACACTGTA
ACTATAGTGTAACTTGTATGTAACTTTCAAAAATCTCTCCGTAACATGTT
ATTTCGGTAAAATGGAGGTCGTGGGAACAAATTCTTTCACATATGTGTGT
GCTATGATTTGTTTTCTTCCTCACCAAAATAAATCTTGTAATAGATCTAA
CGATTCAAAATTATGTGAAACTTACATATAAGTTACACTGTAGTTACATG
CAAGTTACAGTGTAATTACATATAAATTACAGTGTAATTACACTACGATT
GTACTATAATTACATCTGTCAAATTTTTAGGAAAAAATTTAACGACAAAT
GTATAGGTAGTCCCATGCCTATACGGTACTGCTCCATTTCCAAATAA-TT
CCCGTTCTGCTTTATGCCAGGTGGGCCGTTTGTT--------CATCTCTG
CTCGGTAACTGTGGCTCATACACCCACGTTTGACAAATATGCATATATCA
TACGGAGTATATGCTGTCAGAGAATAGCTCGAACAAGGAAAAAGTATGCA
GTCTTAGTTATC--ATCATTACAACTCACTAAATCCTAAATCTCAACAGC
AAA--------------------------AATGTCACATCATCATCCATT
ACTATTGCATCTTAAACATATTGCAAGCATACTATATTATCTATAATTTT
ATAATTTATTAAATTTTAGAGCTTTAAAATGCAAGAATGTTAAATCATCA
TCCCACATAATTCACATAATATTACAATATATCTCTTCATATTTTTTTTA
TAAT----------------------------------------------
--------------------------------------------------
--------------------------------------------------
--------------------------------------------------
--------------------------------------------------
--------------------------------------------------
--------------------------------------------------
--------------------------------------------------
--------------------------------------------------
--------------------------------------------------
--------------------------------------------------
--------------------------------------------------
--------------------------------------------------
--------------------------------------------------
--------------------------------------------------
--------------------------------------------------
--------------------------------------------------
--------------------------------------------------
--------------------------------------------------
--------------------------------------------------
--------------------------------------------------
--------------------------------------------------
--------------------------------------------------
--------------------------------------------------
--------------------------------------------------
--------------------------------------------------
--------------------------------------------------
--------------------------------------------------
--------------------------------------------------
--------------------------------------------------
--------------------------------------------------
--------------------------------------------------
--------------------------------------------------
--------------------------------------------------
--------------------------------------------------
--------------------------------------------------
--------------------------------------------------
--------------------------------------------------
--------------------------------------------------
--------------------------------------------------
--------------------------------------------------
--------------------------------------------------
--------------------------------------------------
--------------------------------------------------
--------------------------------------------------
--------------------------------------------------
----------------------------
>Chr12:10819534..10833768_Nip_Ptr_plus_3k_of_Promotor 
--------------------------------------------------
--------------------------------------------------
--------------------------------------------------
--------------------------------------------------
--------------------------------------------------
--------------------------------------------------
--------------------------------------------------
--------------------------------------------------
--------------------------------------------------
--------------------------------------------------
--------------------------------------------------
--------------------------------------------------
--------------------------------------------------
--------------------------------------------------
--------------------------------------------------
--------------------------------------------------
--------------------------------------------------
--------------------------------------------------
--------------------------------------------------
--------------------------------------------------
--------------------------------------------------
--------------------------------------------------
--------------------------------------------------
--------------------------------------------------
--------------------------------------------------
--------------------------------------------------
--------------------------------------------------
------------------------------CTACCAGTCGCTGCACCGGC
GCTCCCTCGCGAGCCTCTGTCAACCTGTCACATGTGGAGAAGAAACGGAG
ACCAGGGAGAGAGAAAAGGGTAAAGATAGAGAATGGGTAAAGGGGAGAAA
GGGGTGCCTGACATGTGGACCCGTTATTTATTTTTATTATTTTCTCACTT
ACATGTGGGTCCTATTTAGTTTTTTATTTTTATTTAATGACACATCAACA
TCACATAGCATGAATTGAGGGAAGCAAAATAGACTTAACCCTAACCTTTT
CGGGCTGCAAGGACTGCAAGGTTTATTATCCCGGTGGAAACTGTACCTGG
TTGAAAACACAAATGGCACTTTTTTCAAGTGAAAAAAAAA-CCCTAATCT
ATTACATACTAAAAGTCCATTAAACTTCCTAAAAACGCTCTTAAGCCGGC
ATGTGTCCTTCTACGGACGCTTCTAAGCCGCCACATAGCATTCTAGTTAA
TACAAAATTCATCAAATCCGGTGGACTCATTATTTAAAACTATTATATCT
ATCTTCGAGAAAAATCCACCGCTAAAACCAGGCTCCACTAAGTCCTTGTG
GGACTACCTATACATTTGTCGACAAATTTTCTACTAAAAATTTGACATAT
ATAATTATAATACAATCATAGTGTAATTACACTGTAACTTGTATGTAATT
ACACTGTAACTTGCATGTAACTACGGTGTAACTTGTATTTAAGTTTCACG
TAATTTTGAATCGTTAGATCTATTACAAAATTTGTTCTGGTGAAGAAGAA
AAAAATCACAGCACACACATATGTAAAAGGATTTGTTCCCACGACCTCTA
TTTTACTGAAATAACATGTTACCGAGAGATTCTTGAAAGTTACGTACAAG
TTACATTATAGTTACAGTGTAATTACATGCAAGTTACAGTGTAATTACAC
TATGATTATACTGTAATTACATCTGATAAATTTTTGGAGGAAAATTTGTC
GACAAATATATAGCAAATTCGAGTCCTTGTACGTGGATGGATGTACATAC
GTAATGTGCGTACTCCCCT--------CTCCCTCAATCCCTTCATCATCT
TTTTCTTCTATTTTCAAGCTATATTAAGTTAGAAAATTTGTGTTACAAAA
TTAAACAACTATAACATCTAAATCATACATGTAACTTTTTAAATTTAGTG
TTAAATATCCATATTCACTTGGAAAAGAAATATGCCATTTTTTATTATAT
TTTCTGACTTTTGCATAGTATTTAAACTGTTATAAAGATTATAAACAAAT
AATGATATAGATTTTATCATCTTACATATAACTTCACAATAATTAAATTA
ACTCTACAATGATAAAAGTAAAATGGATCTATTATTTACAACCATTACCT
CGCAAACCCATCTCCACCCGGGATCTATACGTAAATGTATGCAGGTATGT
TACAAACGTTATTGAGAAT-------------------------------
--------------------------------------------------
--------------------------------------------------
--------------------------------------------------
--------------------------------------------------
--------------------------------------------------
--------------------------------------------------
--------------------------------------------------
--------------------------------------------------
--------------------------------------------------
--------------------------------------------------
--------------------------------------------------
--------------------------------------------------
--------------------------------------------------
--------------------------------------------------
--------------------------------------------------
--------------------------------------------------
--------------------------------------------------
--------------------------------------------------
--------------------------------------------------
--------------------------------------------------
--------------------------------------------------
--------------------------------------------------
--------------------------------------------------
--------------------------------------------------
--------------------------------------------------
--------------------------------------------------
--------------------------------------------------
--------------------------------------------------
--------------------------------------------------
--------------------------------------------------
--------------------------------------------------
--------------------------------------------------
--------------------------------------------------
--------------------------------------------------
--------------------------------------------------
--------------------------------------------------
--------------------------------------------------
--------------------------------------------------
--------------------------------------------------
--------------------------------------------------
--------------------------------------------------
---------------------------------------------TTTGA
ATAAGATAACAGTAATATAGTATATCACTATATATCCATTATTGGTTCAT
AGGTATGCACCATTAAATTAAATCTACAATGCCCAAAAATAACAAGTCAT
ATTGGCGCTTTGCATGGAAATCGAGAATTATTAAAAATCATGAAAAATTA
GTGATATGGATTATATCATCATTTGAAGATGCATAAAATTTGGGGTCCAT
TTTATTCAGCGGTTAGGATAGTATGGGAATAACCAAAAGTATTCGGAGTA
TAGGGCATGCGATTTT-TTTCTCTTTAATTCCTATTAAAAAGGGACAATT
TGAACCATGCCACACAAATTTTGTAAAATTTGTGATATGGGTGTTTCATA
CTAAGTTTGGTTAATTAGGGAATACAAATCATACTAAGCTTATATATCAG
AATTCATGCAATGAAAATATACGATATAAAAATAAGAATTAACCAAACAA
AATTATACTTTAATTAGTCCGTGGTGACGGACCATTTACAAATGATCCAC
ACCTACTTATTTCAGATCTCTTTTTTTTTT-CAAAAAAGAGATGTGATGT
GAAAAAAAGAAAGGCGCAGAAGTAAATGTAAGTAGAATATATATTTAAAT
ATATCCTAAAATCTATAAATACATCTATAGTATAAAAGAAATTTTGTGAC
CGAAAGTTTTTAAAAAATAAGATATGCTAATATTCAAAAAAGATATACAC
ATAGTACAAAATGATAGTCTAATAGTAATCAACTCTATTATTGCGACACA
ATATTTT-------------------------------------------
--------------------------------------------------
--------------------------------------------------
-----------------------CTCATAAATTTAAGATTGCATGGTTCC
AAGTAATATTAGTTTAGAATTCATATGTTGCAAGGGTAGATCAAAGAGTA
TCATAACCAATATACT--TACAATGTTCAAAGCAACCCCAAACTAATTAT
TGACAAAAACAAATTTAGAAGAGAGTCAAAGAATTTCAAGAAAAAGTAAC
CCACATATAAAACATCCAAAATAAAATTTCAAGCAACATCAAATAAAAAG
ATGCCTGCGCATATGCGCGGGCTACCACCTTTC-TAGTTTTGTAAAAAAA
GTTAGACAAGATTTATCCGTAGATACCACTCTAGAGCAATGGTGTCGGGA
TCGTGATTCGTGAACCGTGTGGACTGGGGTTTGCATCCTGTTCCGTATAC
ACCAGTTCCGTATACACCAGATGTTTTTTCCTGATGATCACATCCCCACT
TGCCTGCATCGCTTTTGTGGCCTCTCCATAGAATGGTTAATTCACTGTAA
AAAATGATTTTTT-ATGACATCACCCTTTTATTTTTACCGGCGGCCATGA
CAAAACACCGCTTGTAAAATTGAATGGAAAGATTCAAAGTCACGAACCTC
CAGCGAACGGCCTCTTAA-TAAGCCAGCAAATAGTAATATTTTTATAAGC
GAACCTCTTAAGAAGCTACCAGCGAAAATCCATTGTTTACAAGCGGACTT
CTTAAGAGGCCGTGAGCAAAAA----CCAATTTTCGATGTCGGCTGCTAA
GAGGTCCACCAGAAAAAAAAAAGAAAAAAAAA------------TCATCA
TCGCACTAAAAAATAATTGAACACAATAAAAACCACCACCTACCGTGCCA
CCTTGCCACCACTGCTTTCC---CTCCTCCTCATCCTCATCTTCATCTCT
AGA----CCTCATCTTCTCCAGCCACCACCGCCTCCCTTCCCACCGGTGG
TGGCAGCGGGAAGACAGCGGCTCGGTTGAGCCCGGCGGGGAGGGCA-CGA
TTTGGTATGGGAGGAGCAGCGGCGACT-----------------------
---------------------CCATCCGGCGGTGGATCCGCCGCCTCCTA
GTCCCAGCTCTCTCTCCCCCGATCCTCC-TCCTCCCCTTCCTCCACCGCC
ACCACCCACCCC-TCTCCCTCTCTCAGATCTGGTGCGCGGGGAGCGGTGG
AGGCTACGGCGGCG--------------------------GCGGCGGCGA
GATCGGTAGCAGTGATGGTGGAGAGGACGGATCCGATGGCGGTGGTTCTC
GTCAACCAGTTCAAGGACGACGACAGCAGCGGCTGCTGCAACGATGGATA
GGCTCTGGGCGGCTCCTCCACTCTCCTCCCCTCTCTCATATCCAGTGGCT
CGGGGTGGTGGGGCGTGGCCGACGCATCCGGCGGCGGAGCTCGGGTATCG
ATCCGGCATGTTTTTTTTT--CTCCAAAATCAATTTTTCTTGGTGGTCGG
GAAACGGATTTTCAATTTTCTTTTTTTCGCTCGAATATCTTTTT-CGCTG
GCGGTCAACGTAACTTAACCGCTTGTGAAAACAAGCTTTAAAGTTTCGCT
AGTGAAGATTGTTATTTTCACTTGCCATTTGTTTGCGGGCGGCTGACAGT
GCCACCAGCGAAAAACTCTTTTGCTAGTAGTGATTGCTAGATGGTCAGCA
GAGAACTTGTGGAGCATATGACTATCAA-------CTAACAGTACACTTC
AGCAGAAAGAGGATGGTTCTAGCTCTCCGATGGTTTAATATTGAAACGTA
CAGCCCACCCACCACCACCCCAGTCGTCCCCAGCTAAGCGCTCCCTTGCT
TGCCTCAGTAGACGAGCTGCCAACTAGTAGCACTCCAGCAAGCAGCGGGT
CAGCGGAGTCCGGAGGGCGCACGTGCGCCGCAGCGAGGTATCAGCATGGC
CAGGCGGCGGCTGGCTGGCCGGCCGGGTTCGGCAAGCGGCTAAGCAGGTA
ATTAAGGGACTGCAGATACTGCTTGTGATCATCCCTTAAAATTTCGTCTT
TCTTGTCTTGGGCCAGGTTTAATTCCTAATTTTTTCTTCAAACTTTCAAC
TTTTCCATCACATCAAAACTTTTCTACACACACAAACTTTCAACTTAATT
TTCCGTCACATCGTTCCAATTTCAATCAAACTTCTAATTTTAGCGTGAAC
TAAACACACCCTTGGTTGTGACTCTGGGAGTCGATACATAGGCCTTAATG
CTCGTAGTTTGTGGATTTTGGGGTTAAACTGGCGTGGAACTTTACTTGGA
TACCACCTGGGAGTTGATGTGATTTTAGTGTTTAGTACAGTTTAGAGTTT
ATTACCTACCGGTTTCTTGGTGCCTGGCGCACACTGAGCATGCAAATGCA
GTGAGAGCCAGTATCATCTAAGACGGCTGGACCTGAAATATTTTACCATG
TATATATCAAACTCGACTTGATCAGGTGTTTAGCGGAGGAAGGATCGATG
TCCGGCGCCGGACAGAGCCGTGGTCATCGCCTTGGATTACACATTGATTC
GGATTGGCCAGAGGTCTTGTTGATCAATGACTATGCGGTGTTCATGGGGT
ACCTGTCGATGGTTGTCACCGGGACGGGGTTCCTGGTGCTCACGTGGTCC
ACCGTCATCCTCCTCGGTGGATTCGTCTCCATGCTATCCAACAAGGACTT
CTGGAGTCTCACGGTGATCACGCTCGTTCAAACAAGGTGAGCTATCTATA
GCCATCTCCACCAGACTTATATTTATTTCGCGTTCCCAACATTAACCAGT
TCAGCCAAGCATTTGGAGTTTCGCATTGCTAGCTAGCTACTAGTTTACTG
TCAGATCTAG---------------TGTTGCGAACCGAATATGCTGCAAA
ACGTTGCAATTCCAGAGTGGCTTTATATACTACATTGATATGAAAATATT
CAAGTCCCATATTTGCAAAATCAACTATTTTTAAAATCGAATTATTTTCT
CCCCTTTTCAAGAAGCATGTATTTTGTATATTTCTCTCCCCATTTGATAA
TAATTTCATCAAGAATTTTAAAAGAGAA--TATAACCAATAAAGCACAAA
TGTCATGATTTCATGATTGTGACATGTAATAATCACTTCTTTTTTAATTT
TTATTTTAATTTTCTGAAATTTTTTTGAGAGCTTTGAAGTGTACCTAAAG
CAATGCAATTCATGGTCATATGTTGCAAGACAAATGAGATAAATTCATCA
ACTAGTTAACAAGCATGCATTAGAGTATAAACATGAATCAAAGGTATTAC
AATTAAGCTCAAATCTCTACTATTATAAAAATTGAAGATGTTTTTGCCGG
TGGCTTGGTAAGTCGTCATGTCCGAATTAGCCTCGCACATAATTACTGCC
AATTTAATTATTTATGTGCCCCACATGTATGAGCTTTAAACATTAGATTT
TCCATAAGAAAATTTGCTTGTTCGGATCAGTGCCTTTGGCCGATTGCGTT
TCATCCTGTGCATTGTCACGAACCAACCACCACCGCGAGGTTGTCATCTT
GCTGATACGGTCTGTTCGGCAACACGGTTTGGGACCTGCTGTCGTGCACC
TATATCAACACCAACCAGCAGCAGTCAGGTGTGTTGCCGTGCGCCGAGGC
AAGCAGCACGACGTACCATTGTTGATTATTCTCTACACGCACACACCGTA
TCGAGAAGAATTCCTACTGTGTTCATCAGAAACTCAATCCAATATTGTCT
ACTGTGTATACGTGTTCCAAAAAGATTAAAGAAAAGATCAGGATCGATAT
CAAAGCCGAGATCTATTACTACCCACATATCGAAAATCCACGCGTGCAGC
AAGACGATCAGCAACAGCAGCCGATCGATGACGGTTGCCAAGAGAAATAC
GAAAACCTAATCAGAGAAATATTCAATCAAGCTACTGCGCACATATATCT
TTACCTCTTAAATTATATTTCTATCTCTACTATTATAAAAATTGTAGATG
TTTTCGTCAGTATTTTAGTACGTCATCCGCGTATGAGTCGGTTTTTAAGT
CCGTTTGATTTTGGAAATACAAATCCGTATTTGAGTCAGTTTTTAAGTTC
GTTCGCTTTTGGAAATACAGAAGAAATCGTATAAGAAATCTCTTTAAAAA
CTCACATACTACTAACTTGAGACGTTCGGACACCTAATTACAGCTCATGA
TTTTCTAACACAATATATATCCAAGCGAATTTGACACAGTGAATTTCATC
TTAACTCGATATAATATAATAAGATTAAAATAATCTTCACCCGTTGCAAC
ACACGGGCATTTTTTCTAGTCAATAATAAAGATAATGATTTCAAACGATT
TATAATGCAACATATTCACAAGTACATAGGTTGAAAAAAAATCCCTATAT
ATATATATATA--------CCTATTGCATCATCACTCTTTCTCAAAATAA
C-TTCTTCACAAAAATAACCAAGAGAATTTTCAACAAGTATTAGAGCTTT
TTGTGCTCATTTTGACATTGATAATAAAATAT----CTCAATTTATTTCG
AGTACGTCCGTGTCGTTAAGAATGTT-CTAAGGATTTGGTACCCATTATT
TTCCTTACTGTAAATACGGCTTTATCGTCAATACTGTTTCCAAGGATTCT
GTATTCATTTTTTTT-CTCTCATCATAAGCAACTTTTTATTCTCCTGTGA
CATTTGGAATAAACAATAAGCAATTTGAGGAATAACAATCCAATAAGTAT
A-AATATAAGCATTAATCATCCAAACTCAGCACTTGCTTTAACATTGCAT
ATTTACTTAAATCAAGTAAAAGAATTAGTGTCATGCATCATCTCACTTAA
AA-GTAATATCCAAGCCACATGAAAAGACTAAAATGCATACAAGCTAACA
TATCAACAAATATACATCAATTATTTTACTAGCATGCACAAGAATATACT
AGAGGTATATACCAAAGCTCTTCTTTTTCTCATTTTTTTTCTTTATTTTC
AGATTTAGAGCAATGCATGGATATAGACATGAATGCACCGAAAAAGCACA
AACTTCCCCTCAAATAAACCTCCAATTCTCCCTGAAGAAAAATCAAGAAG
AAATCAAAGAT-TTTGAAAAAGACATCTAATTGCCAATGATATCACCAAG
GTTCTTATGAATTAACATATATCCATTTGAATTACCAAAACTACCTCTTC
AAACACTAGCATGAAAAGCTTATAAACGAAGAAGTAGAACAAAGTTATGT
CAACTCAAAAGTACATTGATGTTACCTTGAAAAGAAATCACCGTCTCCGC
ACTAAACAATCATGGGGAGTATGCCGCCAAAATACCTATGAACATGAAGA
TGTTGAGGCCTCCGTGTTGGCATTAGTCATAAAAAAATTTGGAATCCAAC
ACTGAACCAGTAGGTACATATGCACGAACAAAATCGGAACCAAACATACC
TGAAAACTTACCTTGACGCTTCACAAAAATCCGATTTGAATTACGCGCAA
AATCGCCCCGAGGTCGGTCTGATCGCAGTTGTACCTGCAGTCTGCCCGGG
CCTAGTCGCCGGTCTGACCATTGATATACCTGCAGTCTGACCGCCATTGG
CAACTAGTATGACCGATTGGTTAGTGTCGGTCTAACCAAGCTCCTTAATC
CACAACCTTGTTTTTGCCACTGTCGTTTCGCAAAAGCAATTTCTCTTTCC
TTTTTCTGTTTGCGGACAAGTCTAAAACAAAAACCAACCAAATATTCATC
TTTTCCAAAAAAA-GAACAAGTGTATCTCTCACGACAAGAAATTTTTGAA
GTAGATGGTTTTGCAATGAAAGTCTTTTTCTCTTGAGTCGTCGAAGAAAG
AGACGGCAAAACTCCTTAGGTTTGGGTTTTGTACTTCACCTTTTTCAGTT
ATGCTCAAGACAACATATCGGTGATTTGTAAAATGGGCATTGGTATCAAA
ACCTACACCACAATTATAAGCACTCACTTTTGACTTATCCAAATCATGTT
AAGTTTCTTCTTACCATCAGAAAACCTTTCCAAATAAGAAACTTCTTTTG
TCAAATTTTCACAATTTTCATCATCAACCAAAACACCATTGTTCTTTGTG
ACAATTAGAACAAGAAAGCACCTCATCAGCTTTTACAAGATCCTCCATAT
ACTCAACACGCCCTAAAGCATCTTTCAATCTCATTTCATTCAAAAAACAC
TTTGAGCAATTTGGAGAAACCAAAACATATTTGTGTTGTTTAATCCTTTA
TGCACTCAAAACATTGAACAAAGAACACGCACAAAAAGCAACTTTATATT
TTTTTTCAAAACGTTCTTTTGTCAAAGTCAACTCATTAACAACATGAGAG
CATGCAAAGCAAATCCAAGAGAAAAAGACAAATAAAGCTTGTTAGTTTTT
TCAACCTCAGATTCCAATCTAAAGCAATTAACATAATTGGCATCTCATAA
AGCAGTAATTTCAGATAATAAAGCTTCCCAAGATTTGCAATCATCATCAT
TAGGAACCATAGATTTTAATCTAACAATTTCAGCATTTAAAATTCAATAG
TGTGGTTACTCTCATTAAGCAAATTAGAACATGTTTTCAATTTCTCAGCA
AATTTTAAAGCAATATGTTCTTATTGATCTTAACTAAGCTTTTTTTCACT
ATCAGATTCATTAACATCAGAGTCTACATTGCGAGCAGTAAAAGCCAAAT
CAACAACTTAATCAACAACTTGCTTACCTTTGCTATGGCGCTCATCTTCA
TCCTCTGATTCTTCACTATCAAAAGCTTCTATCAATTCTTGAATTAGCCT
TTGCTTGCGAATCTTCTTGCTCTCCTTCTTCTTGTCATTCTTGTTCACTT
TCTCCTCCAAGCTTGTCTTCTTGCGGTTAGGACAATTGAACTTGATGTGA
TTTAACTTGCCACACTGAAAGCATTGAACAGATCCTCCTCGCTTCCTATT
CTTGACTTTTTCAAAACCCTGAGAAAGTTTGTTAGTAACCTAAACCAAGT
CCTCCTCGAATCACTCGAGTTGTTTATCGGACATGGCTTTAATAAAATTA
AGAGCTGATGAAGAAGAAGCACCAATGGAAGAACTCAAAGAAGAGATCAA
GGCACTAATTTAAGGATCAATCTTGCGGGAAAGAATATTCACCTCATGAG
TTTTAAGCTTGGTGTAAAGAGAATCCAAAGTCAAAGCGGACATGTTAACA
GATTCCTAAATTGAAGTCACTTTCATCTCCCAGATCGACATATCAAGACC
ATTCAAAAAGTGTC-GAGAAATCTCAGATTGTGTGTAATAAGTATCATAA
GAGGAATCAACAGATCTAAGATTACTCAAAACTTTGTTAAAGCGTGCAAG
ATAATCATCCAAAGTCTCTTCAGGTTGCATCTCAAATTTTACGTAATCCT
TTTAAAAAGATCTTTGCGCACTTCATTGATATTAGAAGTCCCTTGGTGAA
AATCAGATAATGGCTTCCAAATCTCATGCGCGGTTTGCAGATGAGAAACA
CGATCAAAATCCGAACAAGGAATTCCATTAAGCAAAATATTGCGAGCTTT
GCAATTGTTTTTAAAATCAGTCTTAAGAACAACAGTATTAATCTAAGCAG
GAATTTTATAAGGATTTGCAACTTTTTGCCAAATATCATAACTCTCAGAC
ATAATATAAGATTTCTTTTCGCACCAATAAGGAAAATTGACTCCATAAAA
AACATGTGGCCAGGTCATAAACTTGTTAGCCATGGCAAGAACTCAAGATC
GGCAAAGATCAAATAGAGTGAACATGGCTCTGATACCACTTGTAAGATCG
AAAAAAAAGAACCAAGCCAATCAGAGAGGGGTGAATGGTTGTAACACCAA
AAATCAAAAACTTTTAGCGGACATAGAAGTTACCCTT---GTTGATGAAG
TCAGTGCAACGCGGTCTGACCACCATGTGCGCACCGATCTGACCGCTCCT
ATGCCGCTGGTCTGACAGGTGTTGTCTGGCCGATAAGACCACCGCCTCTC
TACTTGTCACTGCTCGCCGCCGCCAGTCTGACTGCTTGATTGCCGCTGGT
GACCGCTCGTAATACTTCGGTCAAACCATCGACCGTCGAGATCCAGAAAA
CACCGATAGATGAAAACTCTAAGATGTAGATTAATCTATCTCGACTTTAT
TGCATCAACTAGTGTTTACAAAGTGCACCAACATCACTCCTCACCAAAAT
CTCGAACTAGACTTGATACCCAAACTTATCTCTCAACTCAACTCTCTATC
CATTGATACCGGCAGACAACATCCTCCCTCTCTATTTATACCGATAACAT
GGCTGTCCCTAGCCACGAATCCAACTCATACAAAAAGTCCTTCCCGTATA
AGAAACAAACTTTACAAACTCTAGTCTTT-CCAAACTTGGACTCCGATCG
AAATTTGACTCCTCTTTCCATATGCACACAACACGATGTGTATGCCATAT
GGAAACCTTCACCTCCATGTACATTGTTCTCTAGCTTGAGCATCCCGCAT
GACATCCTTGACCGTCTGGACCTCAACTTCTTCCGAGCCTAGTCCTGATC
CATCACCGACTATACTCCCATAGCCTCAAGCAACACCTGCACATGAATAA
CAATGAAACTCCATATCTGAGTACAAGTTCACGCTAACT---TGACTCAC
ATCAGCATACAATAGTATCACATACGAATAGAAACCATCTAGAAATAATA
AACATGAATCAATCTAGAAATTCCATAAAAACAACCCGAAACCGACTCCC
TCTTGGAATCACTCAGTCAGACCATCGGGCCGCCCGGTCTGACCGGTGCC
TCCTGCCCGGTCTGACAAGCACCCGGTGCCGACCGCAGTGTTCACCATTC
GAAAATACTATCCACCGTATTTTCAACAACACTTACCGTTGACAATTGTT
CATCACCAAGATTAATCATCATATGATTCTACAACAGACAGACACA----
----TAGGCATGTTCAGAGAGATGCCATACTAGAATTGAAATGTCAAATT
TTGGAAGAGAAAAAAAA----ATAGTTAATAAAAAAGAAAAAGAAA----
--GAGCTACTCTCTGCATTCATTCTTTCATGGCAAAATTAATTTTACACG
ATCGCCAAAAGTAAATTTGATCATTAATTAATGTGAAATTAGTTTGACAG
GATGGCATGTACTGAATCTTATTTTATTATTGTGTTCATCCCTAACAAAA
AAAC---CGTACTTACTCTTTCCACTGTCGGTA--TCTGTCCTTTT-AAC
CGGAAAATTCATCCATCCAAACAAAAAATA--TCTGAAACAGGATATTCG
ATGTTTTTCTGAATGGAAAAGTAAGCCACATTGGGTACTCATTGAAGCGC
TTGTGCAAGGCCGCACGCTTCATCGCGTTGCCCCATAACCATAAGAAGGT
TGGGTTCAGGGGTGCTGTTCGAGTGCTTGTCTTCACCATCGTCTTGTGTC
CGCTGTTCCTGCTCTACATGTTTGGGCTCTTCGTTTCCCCCTGGATTTCG
CTGTGGCGTCTAATCCAGCAGGATTACGGCGTGACGGCCGGAGACAGCAG
CAGCAAGGCACACCTGCAGCCTGCGCTGGTGGTTCTCTACTCCCTGGCCC
TGTTCCAGGGCGTCCTCTTCTACTACAGGGCCATCTCTGCTTGGGAAGAA
CAGAAGCTAGTGAAAGATGTGGCCGACAAATACATGTTTGATACAGTGTC
GCGCAGTTCAGTTTCGGACTATTTACATGAGATCAAGGTCGG-ATGTGAG
AATGACCCGTCCTTTGCCAGAGGGAGGAACCTGATCACATACGCTGTCAA
GCTGATGGAATCCACATCACCGGATGGGTACCTTTCAGGTGCACGGATTC
TTGATACACTCATCAAGTTTAATAGAGATG---ATGCATCGGGGAGCGAA
TTACCGGGGCAGAGTATGCAGATATACAATATGATTGGATCTGCATCCTC
CAGTCCCATACTCCACAACTTAGTTCAGATGCTGGATTTCAAAAGTGCAT
ATGATGGAGAGATCAGGTTGCGAGCCGCAAGGATTGTTGAGCACTTTGCT
GGTGAGGTCCGTTTAGACAAAATCCTGCAGGGGATTCGATGTGTATCTTC
CTTGCTTGAACTCGAGCAGAAAGGATTTCAGAATGACCACCATAGTTCTT
TCCAAGAAGACGACGGCGACCAACTTTCTTTTGAAGAAGAGGATGATCAC
CAGATTTCTGTCAAAGAAAAGGATTATTACCCCAAAGATTATAAACAGAT
GCAACTTACAGGCATGCAGATCCTTTTAAAGCTCTCCTACGACAAGAACA
ACTTGTTCCTCATGAGCAACACAGATGATCCGGCCTTGATCAACAAGATT
GTGGCACTTATAACGTCCAAGGGATCACTTCACAAAAAACAACATAACGA
ATGGTCCTGTATGGCAGAGCTCGGGGTGAAGATACTAAGCCGATTTATGC
GATTTATGTATGGCCCTACAAAATCAAACAATATTCTGTGGCATGAAATA
TCAACAAGCAGCAAAGCAATCGGCACCTTGGAGAGTATTCTTGAGTGTGA
CCAATGTGACTCTGTGCTGAAGAAACACGCCATAAGGATTCTCAAAAGGA
TATTCATGGATACATCTTCGGCTATGGGTGAAGGAGACAGAGAAAGGTTC
ATTGGCTCCTTGATGGACATGTCTCTTCACAACAGTAATGGTGACTTTCA
AAATCTGGCAGGTGTAGATCTGGCGCTCAAGAAACAAGGGTTAAGCATTC
TCAAAGAAATATACTTGAATCCATCTTCGATTATGGGCGAAGGAGACAGA
GAAAGGTTCATCGGCTCCCTGATGGACATGTTTCTTGACAACAGTAAGGG
CGACTTTGGAAATCTGCCAGGTGAAGATCTGGACCTCAAGAAACAAGAGT
TAAGTATTCTCAAAGAAATATGCATGGATCCATCTTCGTTTATGGGCGAA
GGTGACAGAGAAAAATTCATCGGCACCCTGATGGACATGTTTCTTCACAA
CAGCAAGGGCGACTTGTTTGAAAAACTAGCAGGTGATGATCTGGTGCAGA
TATGTAGAAGAAGTGGAAGCAGTGCCACGATCATATTGAGGAAATATGGT
CATGATATTGTTGATTGTATTGCTGATACTCGTTCAAGCGTATATAGCAG
CATGCACAGAAAAATTGCAGCAAAGATCCTCAATCATCTGTGTAGTCCCT
ACTCCACTGACGAGGAACATCTTCAGAATCTGAAGGAGGCCATCATTGAT
TTGATACCCAAGGTACGTTAGTCGCTGTCATTTATACTTCTTATGTCAAC
AAACA-TTTTTTTTCATGATAATGAAATA--TAACTCTGGCAGCCTCTAC
ATTGTCAGATGCACGAAACCATAGCTCATTAAATAGTTTGGCAACCTCTA
CATTCGCAGCAATCCATGGGTAACAAACTTGTTTAAAGCAAAACTGAAGC
ACAACTTGTATCATTAAAATTTCATCCATGCTTACTGAATATCCATCAGA
GTAGTCTCCAAAAGATGGGATACTGCTTTTATATGCATCCTATTTATATC
GGAATGACCGAAAGCACTGTAATGTTGCAGGTGCTAAGAGAAGCACTTGG
TTGGGGGTTGACAGGAGAAGAGATACTGCGAGTGGCAGTTTCAGGCCTTG
AAGGTACCCAAGATGATGACTGGAAATTGCAGGAAGCATTGGCGTCCCTC
TGTGCAACCGTGTTTAACAGAATTGTCAGCAAGGATGCAGATTTGACTGC
TCGGTTCAACAACATCGCCGCTGGTATCTGCGACCAGACAACGAAGCCTC
GCATGACCTTCGCAGACCTCATCAATGAAGCTGTAAAAGTTCATCGCATC
GAATTTAAAAAACCAGAAAAACCA---AAACCAGCTGCCAGGCCGGAACT
GTACGAGTTTGTGACTGCGAAATACACCCCGCCCCACTTTATGTTTTTGG
GCGAGGAAGATCCCAACGCGTGTTGTATCTCTTGATAACACCCTAATTTG
TACTTTCTCCGTTTC--------ACAATGTAAGTCATTCTATTATTTCC-
--------------------------------------------------
--------------------------------------------------
--------------------------------------------------
-------TATATTTATATGGATATTAATGAATCTATATATATATATATAT
ATATTTGTCTAGATTTATTAACATCAATATGAATGTGG------------
--------------------------------------------------
-----------------------------------------------AAA
ATACT-GAATGACTTACATTTTGAAACGGAGGGAGTAATGCAAACCGAGG
ATGAAAAAATATATATGCCTATACGGTACTGCTCCATTTCCAAATAAATT
CCCGTTCTGCTTTATGCTAGGTGGACCGTTTGTTG---------------
--------------------------------------------------
--------------------------------------------------
--------------------------------------------------
--------------------------------------------------
--------------------------------------------------
--------------------------------------------------
--------------------------------------------------
--------------------------------------------------
--------------------------------------------------
--------------------------------------------------
--------------------------------------------------
--------------------------------------------------
--------------------------------------------------
--------------------------------------------------
--------------------------------------------------
--------------------------------------------------
--------------------------------------------------
--------------------------------------------------
--------------------------------------------------
--------------------------------------------------
--------------------------------------------------
--------------------------------------------------
--------------------------------------------------
--------------------------------------------------
--------------------------------------------------
--------------------------------------------------
--------------------------------------------------
--------------------------------------------------
--------------------------------------------------
--------------------------------------------------
--------------------------------------------------
--------------------------------------------------
--------------------------------------------------
--------------------------------------------------
--------------------------------------------------
--------------------------------------------------
--------------------------------------------------
--------------------------------------------------
--------------------------------------------------
--------------------------------------------------
--------------------------------------------------
--------------------------------------------------
--------------------------------------------------
--------------------------------------------------
--------------------------------------------------
--------------------------------------------------
--------------------------------------------------
--------------------------------------------------
--------------------------------------------------
--------------------------------------------------
--------------------------------------------------
--------------------------------------------------
--------------------------------------------------
----------------------------
>Ptr_Amane_Genomic 
--------------------------------------------------
--------------------------------------------------
--------------------------------------------------
--------------------------------------------------
--------------------------------------------------
--------------------------------------------------
--------------------------------------------------
--------------------------------------------------
--------------------------------------------------
--------------------------------------------------
--------------------------------------------------
--------------------------------------------------
--------------------------------------------------
--------------------------------------------------
--------------------------------------------------
--------------------------------------------------
--------------------------------------------------
--------------------------------------------------
--------------------------------------------------
--------------------------------------------------
--------------------------------------------------
--------------------------------------------------
--------------------------------------------------
--------------------------------------------------
--------------------------------------------------
--------------------------------------------------
--------------------------------------------------
--------------------------------------------------
--------------------------------------------------
--------------------------------------------------
--------------------------------------------------
--------------------------------------------------
--------------------------------------------------
--------------------------------------------------
--------------------------------------------------
--------------------------------------------------
--------------------------------------------------
--------------------------------------------------
--------------------------------------------------
--------------------------------------------------
--------------------------------------------------
--------------------------------------------------
--------------------------------------------------
--------------------------------------------------
--------------------------------------------------
--------------------------------------------------
--------------------------------------------------
--------------------------------------------------
--------------------------------------------------
--------------------------------------------------
--------------------------------------------------
--------------------------------------------------
--------------------------------------------------
--------------------------------------------------
--------------------------------------------------
--------------------------------------------------
--------------------------------------------------
--------------------------------------------------
--------------------------------------------------
--------------------------------------------------
--------------------------------------------------
--------------------------------------------------
--------------------------------------------------
--------------------------------------------------
--------------------------------------------------
--------------------------------------------------
--------------------------------------------------
--------------------------------------------------
--------------------------------------------------
--------------------------------------------------
--------------------------------------------------
--------------------------------------------------
--------------------------------------------------
--------------------------------------------------
--------------------------------------------------
--------------------------------------------------
--------------------------------------------------
--------------------------------------------------
--------------------------------------------------
--------------------------------------------------
--------------------------------------------------
--------------------------------------------------
--------------------------------------------------
--------------------------------------------------
--------------------------------------------------
--------------------------------------------------
--------------------------------------------------
--------------------------------------------------
--------------------------------------------------
--------------------------------------------------
--------------------------------------------------
--------------------------------------------------
--------------------------------------------------
--------------------------------------------------
--------------------------------------------------
--------------------------------------------------
--------------------------------------------------
--------------------------------------------------
--------------------------------------------------
--------------------------------------------------
--------------------------------------------------
--------------------------------------------------
--------------------------------------------------
--------------------------------------------------
--------------------------------------------------
--------------------------------------------------
--------------------------------------------------
--------------------------------------------------
--------------------------------------------------
--------------------------------------------------
--------------------------------------------------
--------------------------------------------------
--------------------------------------------------
--------------------------------------------------
--------------------------------------------------
--------------------------------------------------
--------------------------------------------------
--------------------------------------------------
--------------------------------------------------
--------------------------------------------------
--------------------------------------------------
--------------------------------------------------
--------------------------------------------------
--------------------------------------------------
--------------------------------------------------
--------------------------------------------------
--------------------------------------------------
--------------------------------------------------
-----------------------------------AAAGTCCCGAACCTC
CAGCGAACGGCCTTTTAA-GAAGCCAGCAAATAGTAATATTTTTACAAGC
GAACCTTTTAAGAAGCTACCAGCGAAAATCCATTGTTTACAAGCGGACTT
CTTAAGAGGCCGTGAGCAAAAA----CCAATTTTCGATGTCGGCTGCTAA
GAGGTCCACCAGAAAAAAAAAAGAAAAAAAAA------------TCATCA
TCGCACTAAAAAATAATTGAACACAATAAAAACCACCACCTACCGGGCCA
CCTTGCCACCACTGCTTTCC---CTCCTCCTCATCCTCATCTTCATCTCT
AGA----CCTCATCTTCTCCAGCCACCACCGCCTCCCTTCCCACCGGTGG
TGGCAGCGGGAAGACAGCGGCTCGGTTGAGCCCGGCGGGGAGGGCAACGA
TTTGGTATGGGAGGAGCAGCGGCGACT-----------------------
---------------------CCATCCGGCGGTGGATCCGCCGCCTCCTA
GTCCCAGCTCTCTCTCCCCCGCTCCTCC-TCCTCCCCTTCCTCCACCGCC
ACCACCCACCCC-TCTCCCTCTCTCAGATCTGGTGCGCGGGGAGCGGTGG
AGGCTACGGCGGCG--------------------------GCGGCGGCGA
GACCGGTAGCAGTGATGGTGGAGAGGACGGATCCGATGGCGGTGGTTCTC
GTCAACCAGTTCAAGGACGACGACAGCAGCGGCTGCTGCAACGATGGATA
GGCTCTGGGCGGCTCCTCCACTCTCCTCCCCTCTCTCATATCCAGTGGCT
CGGGGTGGTGGGGCGTGGCCGACGCATCCGGCGGCGGAGCTCGGGTATCG
ATCCGGCATGTTTTTTTTT--CTCCAAAATCAATTTTTCTTGGTGGTCGG
GAAACGGATTTTCAATTTTCTTTTTTTCGCTCGAATATCTTTTT-CGCTG
GCGGTCAACGTAACTTAACCGCTTGTGAAAACAAGCTTTAAAGTTTCGCT
AGTGAAGATTGTTATTTTCACTTGCCATTTGTTTGCGGGCGGCTGACAGT
GCCACCAGCGAAAAACTCTTTTGCTAGTAGTGATTGCTAGATGGTCAGCA
GAGAACTTGTGGAGCATATGACTATCAA-------CTAACAGTACACTTC
AGCAGAAAGAGGATGGTTCTAGCTCTCCGGTGGTTTAATATTGAAACGTA
CAGCCCACCCACCACCACCCCAGTCGTCCCCAGCTAAGCGCTCCCTTGCT
TGCCTCAGTAGACGAGCTGCCAACTAGTAGCACTCCAGCAAGCAGCGGGT
CAGCGGAGTCCGGAGGGCGCACGTGCGCCGCAGCGAGGTATCAGCATGGC
CAGGCGGCGGCTGGCTGGCTGGCCGGGTTCGGCAAGCGGCTAAGCAGGTA
ATTAAGGGACTGCAGATACTGCTTGTGATCATCCCTTAAAATTTCGTCTT
TCTTGTCTTGGGCCAGGTTTAATTCCTAATTTTTTCTTCAAACTTTCAAC
TTTTCCATCACATCAAAACTTTTCTACACACACAAACTTTCAACTTAATT
TTCCGTCACATCGTTCCAATTTCAATCAAACTTCTAATTTTAGCGTGAAC
TAAACACACCCTTGGTTGTGACTCTGGGAGTCGATACATAGGCCTTAATG
CTCGTAGTTTGTGGATTTTGGGGTTAAACTGGCGTGGAACTTTACTTGGA
TACCACCTGGGAGTTGATGTGATTTTAGTGTTTAGTACAGTTTAGAGTTT
ATTACCTACCGGTTTCTTGGTGCCTGGTGCACACTGAGCATGCAAATGCA
GTGAGAGCCAGTATCATCTAAGACGGCTGGACCTGAAATATTTTACCATG
TATATATCAAACTCGACTTGATCAGGTGTTTAGCGGAGGAAGGATCGATG
TCCGGCGCCGGACAGAGCCGTGGTCATCGCCTTGGATTACACATTGATTC
GGATTGGCCAGAGGTCTTGTTGATCAATGACTATGCGGTGTTCATGGGGT
ACCTGTCGATGGTTGTCACTGGGACGGGGTTCCTGGTGCTCACGTGGTCC
ACCGTCATCCTCCTCGGTGGATTCGTCTCCATGCTATCCAACAAGGACTT
CTGGAGTCTCACGGTGATCACGCTCGTTCAAACAAGGTGAGCTATCTATA
GCCATCTCCACCAGACTTATATTTATTTCGCGTTCCCAACATTAACCAGT
TCAGCCAAGCATTTGGAGTTTCGCATTGCTAGCTAGCTACTAGTTTACTG
TCAGATCTAG---------------TGTTGCGAACCGAATATGCTGCAAA
ACGTTGCAATTCCAGAGTGGCTTTATATACTACATTGATATGAAAATATT
CAAGTCCCATATTTGCAAAATCAACTATTTTTAAAATCGAATTATTTTCT
CCCCTTTTCAAGAAGCATGTATTTTGTATATTTCTCTTCCCATTTGATAA
TAATTTCATCAATAATTTTAAAAGAGAAAATATAACCAATAAAGCACAAA
TGTCATGATTTCATGATTGTGACATGTAATAATCACTTCTTTTTTAATTT
TTTTTTTAATTTTCTGAAATTTTTTTGAGAGCTTTGAAGTGTACCTAAAG
CAAT-----TCATGGTCATATGTTGCAAGACAAATGAGATAAATTCATCA
ACTAGTTAACAAGCATGCATTAGAGTATAAACATGAATCAAAGGTATTAC
AATTAAGCTCAAATCTCTACTATTATAAAAATTGAAGATGTTTTTGCCGG
TGGCTTGGTAAGTCGTCATGTCCGAATTAGCCTCGCACATAATTACTGCC
AATTTAATTATTTATGTGCCCCACATGTATGAGCTTTAAACATTAGATTT
TCCATAAGAAAATTTGCTTGTTCGGATCAGTGCCTTTGGCCGATTGCGTT
TCATCCTGTGCATTGTCACGAACCAACCACCACCGCGAGGTTGTCATCTT
GCTGATACGGTCTGTTCGGCAACACGGTTTGGGACCTGCTGTCGTGCACC
TATATCAACACCAACCAGCAGTAGTCAGGTGTGTTGCCGTGCGCCGAGGC
AAGCAGCACGACGTACCATTGTTGATTATTCTCTACACGCACACACCGTA
TTGAGAAGAATTCCTACTGTGTTCATCAGAAACTCAATCCAATATTGTCT
ACTGTGTATACGTGTTCCAAAAAGATTAAAGAAAAGATCAGGATCGATAT
CAAAGCCGAGATCTATTACTACCCACATATCGAAAATCCACGCGTGCAGC
AAGACGATCAGCAACAGCAGCCGATCGATGACGGTTGCCAAGAGAAATAC
GAAAACCTAATCAGAGAAATATTCAATCAAGCTACTGCGCACATATATCT
TTACCTCTTAAATTATATTTCTATCTCTACTATTATAAAAATTGTAGATG
TTTTCGTCAGTATTTTAGTACGTCATCCGTGTATGAGTCGGTTTTTAAGT
CCGTTTGATTTTGGAAATACAAATCCGTATTTGAGTCAGTTTTTAAGTTC
GTTCGCTTTTGGAAATACAGAAGAAATCGTATAAGAAATCTCTTTAAAAA
CTCACATACTACTAACTTGAGACGTTCGGACACCTAATTACAGCTCATGA
TTTTCTAACACAATATATATCCAAGCGAATTTGACACAGTGAATTTCATC
TTAACTCGATATAATATAATAAGATTAAAATAATCTTCACCCGTTGCAAC
ACAAGGGCATTTTTTCTAGTCAATAATAAAGATAATGATTTCAAACGATT
TATAATGCAACATATTGACAAGTACATAGGTTGAAAAAAAATCCCTATAT
ATATATATA----------CCTATTGCATCATCACTCTTTCTCAAAATAA
-GTTCTTCACAAAAATAACCAAGAGAATTTTCAACAAGTATTAGAGCTTT
TTGTGCTCATTTTGACATTGATAATAAAATAT----CTCAATTTATTTCG
AGTACGTCCGTGTCGTTAAGAATGTT-CTAAGGATTTGGTACCCATTATT
TTCCTTACTGTAAATACGGCTTTATCGTCAATACTGTTTCCAAGGATTCT
GTATTCATTTTTTTT-CTCTCATCATAAGCAACTTTTTATTCTCCTGTGA
CATTTGGAATAAACAATAAGCAATTTGAGGAATAACAATCCAATAAGTAT
ACAACAT-------------------------------------------
--------------------------------------------------
--------------------------------------------------
--------------------------------------------------
--------------------------------------------------
--------------------------------------------------
--------------------------------------------------
--------------------------------------------------
--------------------------------------------------
--------------------------------------------------
--------------------------------------------------
--------------------------------------------------
--------------------------------------------------
--------------------------------------------------
--------------------------------------------------
--------------------------------------------------
--------------------------------------------------
--------------------------------------------------
--------------------------------------------------
--------------------------------------------------
--------------------------------------------------
--------------------------------------------------
--------------------------------------------------
--------------------------------------------------
--------------------------------------------------
--------------------------------------------------
--------------------------------------------------
--------------------------------------------------
--------------------------------------------------
--------------------------------------------------
--------------------------------------------------
--------------------------------------------------
--------------------------------------------------
--------------------------------------------------
--------------------------------------------------
--------------------------------------------------
--------------------------------------------------
--------------------------------------------------
--------------------------------------------------
--------------------------------------------------
--------------------------------------------------
--------------------------------------------------
--------------------------------------------------
--------------------------------------------------
--------------------------------------------------
--------------------------------------------------
--------------------------------------------------
--------------------------------------------------
--------------------------------------------------
--------------------------------------------------
--------------------------------------------------
--------------------------------------------------
--------------------------------------------------
--------------------------------------------------
--------------------------------------------------
--------------------------------------------------
--------------------------------------------------
--------------------------------------------------
--------------------------------------------------
--------------------------------------------------
--------------------------------------------------
--------------------------------------------------
--------------------------------------------------
--------------------------------------------------
--------------------------------------------------
--------------------------------------------------
--------------------------------------------------
--------------------------------------------------
--------------------------------------------------
--------------------------------------------------
----------------------CCTCCCTCTCTATTTATACCGATAACAT
GGCTGTCCCTAGCCATGAATCCAACTCATACAAAAAGTCCTTCCCGTACA
AGAAACAAACTTTACAAACTTTAGTCTTT-CCAAACTTGGACTCCGATCG
AAATTTGACTCCTCTTTCCATATGCACACAACACGATGTGTATGCCATAT
GGAAACCTTCACCTCCATGTACATTGTTCTCTAGCTTGAGCATCCCGCAT
GACATCCTTGACCGTCTGGACCTCAACTTCTTCCGAGCCTAGTCCTGATC
CATCACCGACTATACTCCCATAGCCTCAAGCAACACCTGCACATGAATAA
CAATGAAACTCCATATCTGAGTACAAGTTCACGCTAACT---TGACTCAC
ATCAGCATACAATAGTATCACATACGAATAGAAACCATCTAGAAATAATA
AACATGAATCAATCTAGAAATTCCATAAAAACAACCCGAAACCGACTCCC
TCTTGGAATCACTCAGTCAGACCATCGGGCCGCCCGGTCTGACCGGTGCC
TCCTGCCCGGTTTGACAAGCACCCGGTGCCGACCGCAGTGTTCACCATTC
GAAAATACTATCCACCGTATTTTCAACAACACTTACCGTTGACAATTGTT
CATCACCAAGATTAATCATCATATGATTTTACAACAGACAGACACA----
----TAGGCATGTTCAGAGAGATGCCATACTAGAATTGAAATGTCAAATT
TTGGAAGAGAAAAAAA-AAATAGAGTTAATAAAAAAGAAAAAGAAAAAGA
AAGAGCTACTCTCTGCATTCATTCTTTCATGGCAAAATTAATTTTACACG
ATCGCCAAAAGTAAATTTGATCATTAATTAATGTGAAATTAGTTTGACAG
GATGGCATGTACTGAATCTTATTTTATTATTGTGTTCATCCCTAACAAAA
AAAC---CGTACTTACTCTTTCCACTGTCGGTA--TCTGTCCTTTT-AAC
CGGAAAATTCATCCATCCAAACAAAAAATA--TCTGAAACAGGATATTCG
ATGTTTTTCTGAATGGAAAAGTAAGCCACATTGGGTACTCATTGAAGCGC
TTGTGCAAGGCCGCACGCTTCATCGCGTTGCCCCATAACCATAAGAAGGT
TGGGTTCAGGGGTGCTGTTCGAGTGCTTGTCTTCACCATCGTCTTGTGTC
CGCTGTTCCTGCTCTACATGTTTGGGCTCTTCGTTTCCCCCTGGATTTCG
CTGTGGCGTCTAATCCAGCAGGATTACGGCGTGACGGCCGGAGACAGCAG
CAGCAAGGCACACCTGCAGCCTGCGCTGGTGGTTCTCTACTCCCTGGCCC
TGTTCCAGGGCGTCCTCTTCTACTACAGGGCCATCTCTGCTTGGGAAGAA
CAGAAGCTAGTGAAAGATGTGGCCGACAAATACATGTTTGATACAGTGTC
GCGCAGTTCAGTTTCGGACTATTTACATGAGATCAAGGTGGG-ATGTGAG
AATGACCCGTCCTTTGCCAGAGGGAGGAACCTGATCACATACGCTGTCAA
GCTGATGGAATCCACATCACCGGATGGGTACCTTTCAGGTGCACGGATTC
TTGATACACTCATCAAGTTTAATAGAGATG---ATGCATCGGGGAGCGAA
TTACCGGGGCAGAGTATGCAGATATACAATATGATTGGATCTGCATCCTC
CAGTCCCATACTCCACAACTTAGTTCAGATGCTGGATTTCAAAAGTGCAT
ATGATGGAGAGATCAGGTTGCGAGCCGCAAGGATTGTTGAGCACTTTGCT
GGTGAGGTCCGTTTAGACAAAATCCTGCAGGGGATTCGATGTGTATCTTC
CTTGCTTGAACTCGAGCAGAAAGGATTTCAGAATGACCACCATAGTTCTT
TCCAAGAAGACGACGGCGACCAACTTTCTTTTGAAGAAGAGGATGATCAC
CAGATTTCTGTCAAAGAAAAGGATTATTACCCCAAAGATTATAAACAGAT
GCAACTTACAGGCATGCAGATCCTTTTAAAGCTCTCCTACGACAAGAACA
ACTTGTTCCTCATGAGCAACACAGATGATCCGGCCTTGATCAACAAGATT
GTGGCACTTATAACGTCCAAGGGATCACTTCACAAAAAACAACATAACGA
ATGGTCCTGTATGGCAGAGCTCGGGGTGAAGATACTAAGCCGATTTATGC
GATTTATGTATGGCCCTACAAAATCAAACAATATTCTGTGGCATGAAATA
TCAACAAGCAGCAAAGCAATCGGCACCTTGGAGAGTATTCTTGAGTGTGA
CCAATGTGACTCTGTGCTGAAGAAACACGCCATAAGGATTCTCAAAAGGA
TATTCATGGATACATCTTCGGCTATGGGTGAAGGAGACAGAGAAAGGTTC
ATTGGCTCCTTGATGGACATGTCTCTTCACAACAGTAATGGTGACTTTCA
AAATCTGGCAGGTGTAGATCTGGCGCTCAAGAAACAAGGGTTAAGCATTC
TCAAAGAAATATACTTGAATCCATCTTCGATTATGGGCGAAGGAGACAGA
GAAAGGTTCATCGGCTCCCTGATGGACATGTTTCTTGACAACAGTAAGGG
CGACTTTGGAAATCTGCCAGGTGAAGATCTGGACCTCAAGAAACAAGAGT
TAAGTATTCTCAAAGAAATATGCATGGATCCATCTTCGTTTATGGGCGAA
GGTGACAGAGAAAAATTCATCGGCACCCTGATGGACATGTTTCTTCACAA
CAGCAAGGGCGACTTGTTTGAAAAACTAGCAGGTGATGATCTGGTGCAGA
TATGTAGAAGAAGTGGAAGCAGTGCCACGATCATATTGAGGAAATATGGT
CATGATATTGTTGATTGTATTGCTGATACTCGTTCAAGCGTATATAGCAG
CATGCACAGAAAAATTGCAGCAAAGATCCTCAATCATCTGTGTAGTCCCT
ACTCCACTGACGAGGAACATCTTCAGAATCTGAAGGAGGCCATCATTGAT
TTGATACCCAAGGTACGTTAGTCGCTGTCATTTATACTTCTTATGTCAAC
AAACATTTTTTTT-CATGATAATGAAATA--TAACTCTGGCAGCCTCTAC
ATTGTCAGATGCACGAAACCATAGCTCATTAAATAGTTTGGCAACCTCTA
CATTCGCAGCAATCCATGGGTAACAAACTTGTTTAAAGCAAAACTGAAGC
ACAACTTGTATCATTAAAATTTCATCCATGCTTACTGAATATCCATCAGA
GTAGTCTCCAAAAGATGGGATACTGCTTTTATATGCATCCTATTTATATC
GGAATGACCGAAAGCACTGTAATGTTGCAGGTGCTAAGAGAAGCACTTGG
TTGGGGGTTGACAGGAGAAGAGATACTGCGAGTGGCAGTTTCAGGCCTTG
AAGGTACCCAAGATGATGACTGGAAATTGCAGGAAGCATTGGCGTCCCTC
TGTGCAACCGTGTTTAACAGAATTGTCAGCAAGGATGCAGATTTGACTGC
TCGGTTCAACAACATCGCCGCTGGTATCTGCGACCAGACAACGAAGCCTC
GCATGACCTTCGCAGACCTCATCAACGAAGCTGTAAAAGTTCATCGCATC
GAATTTAAAAAACCAGAAAAACCA---AAACCAGCTGCCAGGCCGGAACT
GTACGAGTTTATGCCTGCGAAATACCCCCCGCCCCACTATATGTTTTTGG
TCGAGGAAGATCCCAACGCGTGTTGTATCTCTTGATAACTCCCTAATTTG
TACTTACTCCGTTTC--------ATAATGTAAGTCATTCTATTATTTCC-
--------------------------------------------------
--------------------------------------------------
--------------------------------------------------
-------CATATTTATATTGATATTAATGAATCTAGATATATATAT----
----TTGTCTAGATTCATTAACATCAATATGAATGTGA------------
--------------------------------------------------
-----------------------------------------------GAA
ATACTAGAATGACTTACATTTTGAAACGGAGGGAGTAATGCAAACCGAGG
ATGAAAAAATATATATGCCTATACGGTACTGCTCCATTTCCAAATAAATT
CCCGTTCTGCTTTATGCTAGGTGGACCGTTTGTTGACTTGTTCATCTCTG
TTTGGTAACTGTGACACATACACCCACGTTTGACAAATATGCATATAT--
CA-----TATATGTTGTCAGAGAATAGCTCGAACAAGGAAAAAGTATGCA
GTCTTACGTATCCTATCATTACAACCCTCTAAATCCTAAAGTTCAACAGT
AAA--------------------------GATGTCATACCATCATCCATT
ATTATTGCATCTTAAACATCATGCAAACATA---------------TATT
TT--TTTATAATATCCTATTTACTTATAGTTCATCCTGACTTAATTAATG
TTC-----ATTTGAGATTGTTTAGGAGTTCAAATATTAGTG---------
--------------------------------------------------
--------------------------------------------------
--------------------------------------------------
--------------------------------------------------
--------------------------------------------------
--------------------------------------------------
--------------------------------------------------
--------------------------------------------------
--------------------------------------------------
--------------------------------------------------
--------------------------------------------------
--------------------------------------------------
--------------------------------------------------
--------------------------------------------------
--------------------------------------------------
--------------------------------------------------
--------------------------------------------------
--------------------------------------------------
--------------------------------------------------
--------------------------------------------------
--------------------------------------------------
--------------------------------------------------
--------------------------------------------------
--------------------------------------------------
--------------------------------------------------
--------------------------------------------------
--------------------------------------------------
--------------------------------------------------
--------------------------------------------------
--------------------------------------------------
--------------------------------------------------
--------------------------------------------------
--------------------------------------------------
--------------------------------------------------
--------------------------------------------------
--------------------------------------------------
--------------------------------------------------
--------------------------------------------------
--------------------------------------------------
--------------------------------------------------
--------------------------------------------------
--------------------------------------------------
--------------------------------------------------
--------------------------------------------------
--------------------------------------------------
--------------------------------------------------
----------------------------
>120_11127_surrounding_Ptr_from_contig_46781 
--------------------------------------------------
--------------------------------------------------
--------------------------------------------------
--------------------------------------------------
--------------------------------------------------
--------------------------------------------------
--------------------------------------------------
--------------------------------------------------
--------------------------------------------------
--------------------------------------------------
--------------------------------------------------
------------------GTACATATTCTAGAAATGAATTATTAATTGAT
TTTAATCCATGAAAGAAAATCGGAGTGTGACATCCGGTCACCAGATCAAA
TCGCTTCCACCGGTGCCACACCGTTCCTTCTCCGCCGCCTTCGCCGCAGC
TACCTCCCTTTGCAGCGGTGACGACAACTAA--------------GGTAG
GCAAGCATAGGACCGCTACAATCCATCCTTTCCGAGCTCTCTCCCCTCCA
CCATCTCAGAGAGGAGGCGGATCCATCACTGCCACCAACCTTTCCCTCTC
TCCTTCTTCGCCGGAGTTGCAGGCGGCAAGGACGGGCGGATCAAGTGCCA
CGCCCGCCCAAGCCGATTCCGTCCTCCCGCCATTGCATCCTCTGGAGTCT
TGTCCTTCGTTGGTATCATGCTGCCCTTCACTCGTGCTCCATTTCTGGCC
CCTCCATTGCCTTACCACAACTGGACTACGGGGGTTATAGCTAGTGGTCG
TGCCGCCGAGACGGGGGGCAGGGGGGAGGGTGGACAAGGGACAGGGTGCT
CTGAAAGCTCCTCGACGACCGTCCACCATCGCTATCATCTTACCATGAAT
GGGATAGCAAGCTCAGGCACGCTGACTTCCTCGCATTTCTGCTCCTCTCC
CTCGTCTCCATCCTATCCTCCTATGCAACCATGGACCGACGCATTCCATC
ACCCCATCATCTCTGTTGACTCTTCATATGGAAAAATAGGCTCCTGCTCA
TGCGTCATCTCCACGGTCTCTGATTGATTCCGGTTTTGGGACTGCTCATC
CGAGCTCCGTCCTGCCGCTGCTACCGTCCACTACCAGTCGCTGCACCGGC
GCTCCCTCGCGAGCCTCTGTCAACCTGTCACATGTGGAGAAGAAACGGAG
ACCAGGGAGAGAGAAAAGGGTAAAGATAGAGAATGGGTAAAGGGGAGAAA
GGGGTGCCTGACATGTGGACCCGTTATTTATTTTTATTATTTTCTCACTT
ACATGTGGGTCCTATTTAGTTTTTTATTTTTATTTAATGACACATCAACA
TCACATAGCATGAATTGAGGGAAGCAAAATAGACTTAACCCTAACCTTTT
CGGGCTGCAAGGACTGCAAGGTTTATTATCCCGGTGGAAACTGTACCTGG
TTGAAAACACAAATGGCACTTTTTTCAAGTGAAAAAAAAA-CCCTAATCT
ATTACATACTAAAAGTCCATTAAACTTCCTAAAAACGCTCTTAAGCCGGC
ATGTGTCCTTCTACGGACGCTTCTAAGCCGCCACATAGCATTCTAGTTAA
TACAAAATTCATCAAATCCGGTGGACTCATTATTTAAAACTATTATATCT
ATCTTCGAGAAAAATCCACCGCTAAAACCAGGCTCCACTAAGTCCTTGTG
GGACTACCTATACATTTGTCGACAAATTTTCTACTAAAAATTTGACATAT
ATAATTATAATACAATCATAGTGTAATTACACTGTAACTTGTATGTAATT
ACACTGTAACTTGCATGTAACTACGGTGTAACTTGTATTTAAGTTTCACG
TAATTTTGAATCGTTAGATCTATTACAAAATTTGTTCTGGTGAAGAAGAA
AAAAATCACAGCACACACATATGTAAAAGGATTTGTTCCCACGACCTCTA
TTTTACTGAAATAACATGTTACCGAGAGATTCTTGAAAGTTACGTACAAG
TTACATTATAGTTACAGTGTAATTACATGCAAGTTACAGTGTAATTACAC
TATGATTATACTGTAATTACATCTGATAAATTTTTGGAGGAAAATTTGTC
GACAAATATATAGCAAATTCGAGTCCTTGTACGTGGATGGATGTACATAC
GTAATGTGCGTACTCCCCT--------CTCCCTCAATCCCTTCATCATCT
TTTTCTTCTATTTTCAAGCTATATTAAGTTAGAAAATTTGTGTTACAAAA
TTAAACAACTATAACATCTAAATCATACATGTAACTTTTTAAATTTAGTG
TTAAATATCCATATTCACTTGGAAAAGAAATATGCCATTTTTTATTATAT
TTTCTGACTTTTGCATAGTATTTAAACTGTTATAAAGATTATAAACAAAT
AATGATATAGATTTTATCATCTTACATATAACTTCACAATAATTAAATTA
ACTCTACAATGATAAAAGTAAAATGGATCTATTATTTACAACCATTACCT
CGCAAACCCATCTCCACCCGGGATCTATACGTAAATGTATGCAGGTATGT
TACAAACGTTATTGAGAAT-------------------------------
--------------------------------------------------
--------------------------------------------------
--------------------------------------------------
--------------------------------------------------
--------------------------------------------------
--------------------------------------------------
--------------------------------------------------
--------------------------------------------------
--------------------------------------------------
--------------------------------------------------
--------------------------------------------------
--------------------------------------------------
--------------------------------------------------
--------------------------------------------------
--------------------------------------------------
--------------------------------------------------
--------------------------------------------------
--------------------------------------------------
--------------------------------------------------
--------------------------------------------------
--------------------------------------------------
--------------------------------------------------
--------------------------------------------------
--------------------------------------------------
--------------------------------------------------
--------------------------------------------------
--------------------------------------------------
--------------------------------------------------
--------------------------------------------------
--------------------------------------------------
--------------------------------------------------
--------------------------------------------------
--------------------------------------------------
--------------------------------------------------
--------------------------------------------------
--------------------------------------------------
--------------------------------------------------
--------------------------------------------------
--------------------------------------------------
--------------------------------------------------
--------------------------------------------------
---------------------------------------------TTTGA
ATAAGATAACAGTAATATAGTATATCACTATATATCCATTATTGGTTCAT
AGGTATGCACCATTAAATTAAATCTACAATGCCCAAAAATAACAAGTCAT
ATTGGCGCTTTGCATGGAAATCGAGAATTATTAAAAATCATGAAAAATTA
GTGATATGGATTATATCATCATTTGAAGATGCATAAAATTTGGGGTCCAT
TTTATTCAGCGGTTAGGATAGTATGGGAATAACCAAAAGTATTCGGAGTA
TAGGGCATGCGATTTT-TTTCTCTTTAATTCCTATTAAAAAGGGACAATT
TGAACCATGCCACACAAATTTTGTAAAATTTGTGATATGGGTGTTTCATA
CTAAGTTTGGTTAATTAGGGAATACAAATCATACTAAGCTTATATATCAG
AATTCATGCAATGAAAATATACGATATAAAAATAAGAATTAACCAAACAA
AATTATACTTTAATTAGTCCGTGGTGACGGACCATTTACAAATGATCCAC
ACCTACTTATTTCAGATCTCTTTTTTTTTT-CAAAAAAGAGATGTGATGT
GAAAAAAAGAAAGGCGCAGAAGTAAATGTAAGTAGAATATATATTTAAAT
ATATCCTAAAATCTATAAATACATCTATAGTATAAAAGAAATTTTGTGAC
CGAAAGTTTTTAAAAAATAAGATATGCTAATATTCAAAAAAGATATACAC
ATAGTACAAAATGATAGTCTAATAGTAATCAACTCTATTATTGCGACACA
ATATTTT-------------------------------------------
--------------------------------------------------
--------------------------------------------------
-----------------------CTCATAAATTTAAGATTGCATGGTTCC
AAGTAATATTAGTTTAGAATTCATATGTTGCAAGGGTAGATCAAAGAGTA
TCATAACCAATATACT--TACAATGTTCAAAGCAACCCCAAACTAATTAT
TGACAAAAACAAATTTAGAAGAGAGTCAAAGAATTTCAAGAAAAAGTAAC
CCACATATAAAACATCCAAAATAAAATTTCAAGCAACATCAAATAAAAAG
ATGCCTGCGCATATGCGCGGGCTACCACCTTTC-TAGTTTTGTAAAAAAA
GTTAGACAAGATTTATCCGTAGATACCACTCTAGAGCAATGGTGTCGGGA
TCGTGATTCGTGAACCGTGTGGACTGGGGTTTGCATCCTGTTCCGTATAC
ACCAGTTCCGTATACACCAGATGTTTTTTCCTGATGATCACATCCCCACT
TGCCTGCATCGCTTTTGTGGCCTCTCCATAGAATGGTTAATTCACTGTAA
AAAATGATTTTTT-ATGACATCACCCTTTTATTTTTACCGGCGGCCATGA
CAAAACACCGCTTGTAAAATTGAATGGAAAGATTCAAAGTCACGAACCTC
CAGCGAACGGCCTCTTAA-TAAGCCAGCAAATAGTAATATTTTTATAAGC
GAACCTCTTAAGAAGCTACCAGCGAAAATCCATTGTTTACAAGCGGACTT
CTTAAGAGGCCGTGAGCAAAAA----CCAATTTTCGATGTCGGCTGCTAA
GAGGTCCACCAGAAAAAAAAAAGAAAAAAAAA------------TCATCA
TCGCACTAAAAAATAATTGAACACAATAAAAACCACCACCTACCGTGCCA
CCTTGCCACCACTGCTTTCC---CTCCTCCTCATCCTCATCTTCATCTCT
AGA----CCTCATCTTCTCCAGCCACCACCGCCTCCCTTCCCACCGGTGG
TGGCAGCGGGAAGACAGCGGCTCGGTTGAGCCCGGCGGGGAGGGCA-CGA
TTTGGTATGGGAGGAGCAGCGGCGACT-----------------------
---------------------CCATCCGGCGGTGGATCCGCCGCCTCCTA
GTCCCAGCTCTCTCTCCCCCGATCCTCC-TCCTCCCCTTCCTCCACCGCC
ACCACCCACCCC-TCTCCCTCTCTCAGATCTGGTGCGCGGGGAGCGGTGG
AGGCTACGGCGGCG--------------------------GCGGCGGCGA
GATCGGTAGCAGTGATGGTGGAGAGGACGGATCCGATGGCGGTGGTTCTC
GTCAACCAGTTCAAGGACGACGACAGCAGCGGCTGCTGCAACGATGGATA
GGCTCTGGGCGGCTCCTCCACTCTCCTCCCCTCTCTCATATCCAGTGGCT
CGGGGTGGTGGGGCGTGGCCGACGCATCCGGCGGCGGAGCTCGGGTATCG
ATCCGGCATGTTTTTTTTT--CTCCAAAATCAATTTTTCTTGGTGGTCGG
GAAACGGATTTTCAATTTTCTTTTTTTCGCTCGAATATCTTTTT-CGCTG
GCGGTCAACGTAACTTAACCGCTTGTGAAAACAAGCTTTAAAGTTTCGCT
AGTGAAGATTGTTATTTTCACTTGCCATTTGTTTGCGGGCGGCTGACAGT
GCCACCAGCGAAAAACTCTTTTGCTAGTAGTGATTGCTAGATGGTCAGCA
GAGAACTTGTGGAGCATATGACTATCAA-------CTAACAGTACACTTC
AGCAGAAAGAGGATGGTTCTAGCTCTCCGATGGTTTAATATTGAAACGTA
CAGCCCACCCACCACCACCCCAGTCGTCCCCAGCTAAGCGCTCCCTTGCT
TGCCTCAGTAGACGAGCTGCCAACTAGTAGCACTCCAGCAAGCAGCGGGT
CAGCGGAGTCCGGAGGGCGCACGTGCGCCGCAGCGAGGTATCAGCATGGC
CAGGCGGCGGCTGGCTGGCCGGCCGGGTTCGGCAAGCGGCTAAGCAGGTA
ATTAAGGGACTGCAGATACTGCTTGTGATCATCCCTTAAAATTTCGTCTT
TCTTGTCTTGGGCCAGGTTTAATTCCTAATTTTTTCTTCAAACTTTCAAC
TTTTCCATCACATCAAAACTTTTCTACACACACAAACTTTCAACTTAATT
TTCCGTCACATCGTTCCAATTTCAATCAAACTTCTAATTTTAGCGTGAAC
TAAACACACCCTTGGTTGTGACTCTGGGAGTCGATACATAGGCCTTAATG
CTCGTAGTTTGTGGATTTTGGGGTTAAACTGGCGTGGAACTTTACTTGGA
TACCACCTGGGAGTTGATGTGATTTTAGTGTTTAGTACAGTTTAGAGTTT
ATTACCTACCGGTTTCTTGGTGCCTGGCGCACACTGAGCATGCAAATGCA
GTGAGAGCCAGTATCATCTAAGACGGCTGGACCTGAAATATTTTACCATG
TATATATCAAACTCGACTTGATCAGGTGTTTAGCGGAGGAAGGATCGATG
TCCGGCGCCGGACAGAGCCGTGGTCATCGCCTTGGATTACACATTGATTC
GGATTGGCCAGAGGTCTTGTTGATCAATGACTATGCGGTGTTCATGGGGT
ACCTGTCGATGGTTGTCACCGGGACGGGGTTCCTGGTGCTCACGTGGTCC
ACCGTCATCCTCCTCGGTGGATTCGTCTCCATGCTATCCAACAAGGACTT
CTGGAGTCTCACGGTGATCACGCTCGTTCAAACAAGGTGAGCTATCTATA
GCCATCTCCACCAGACTTATATTTATTTCGCGTTCCCAACATTAACCAGT
TCAGCCAAGCATTTGGAGTTTCGCATTGCTAGCTAGCTACTAGTTTACTG
TCAGATCTAG---------------TGTTGCGAACCGAATATGCTGCAAA
ACGTTGCAATTCCAGAGTGGCTTTATATACTACATTGATATGAAAATATT
CAAGTCCCATATTTGCAAAATCAACTATTTTTAAAATCGAATTATTTTCT
CCCCTTTTCAAGAAGCATGTATTTTGTATATTTCTCTCCCCATTTGATAA
TAATTTCATCAAGAATTTTAAAAGAGAA--TATAACCAATAAAGCACAAA
TGTCATGATTTCATGATTGTGACATGTAATAATCACTTCTTTTTTAATTT
TTATTTTAATTTTCTGAAATTTTTTTGAGAGCTTTGAAGTGTACCTAAAG
CAATGCAATTCATGGTCATATGTTGCAAGACAAATGAGATAAATTCATCA
ACTAGTTAACAAGCATGCATTAGAGTATAAACATGAATCAAAGGTATTAC
AATTAAGCTCAAATCTCTACTATTATAAAAATTGAAGATGTTTTTGCCGG
TGGCTTGGTAAGTCGTCATGTCCGAATTAGCCTCGCACATAATTACTGCC
AATTTAATTATTTATGTGCCCCACATGTATGAGCTTTAAACATTAGATTT
TCCATAAGAAAATTTGCTTGTTCGGATCAGTGCCTTTGGCCGATTGCGTT
TCATCCTGTGCATTGTCACGAACCAACCACCACCGCGAGGTTGTCATCTT
GCTGATACGGTCTGTTCGGCAACACGGTTTGGGACCTGCTGTCGTGCACC
TATATCAACACCAACCAGCAGCAGTCAGGTGTGTTGCCGTGCGCCGAGGC
AAGCAGCACGACGTACCATTGTTGATTATTCTCTACACGCACACACCGTA
TCGAGAAGAATTCCTACTGTGTTCATCAGAAACTCAATCCAATATTGTCT
ACTGTGTATACGTGTTCCAAAAAGATTAAAGAAAAGATCAGGATCGATAT
CAAAGCCGAGATCTATTACTACCCACATATCGAAAATCCACGCGTGCAGC
AAGACGATCAGCAACAGCAGCCGATCGATGACGGTTGCCAAGAGAAATAC
GAAAACCTAATCAGAGAAATATTCAATCAAGCTACTGCGCACATATATCT
TTACCTCTTAAATTATATTTCTATCTCTACTATTATAAAAATTGTAGATG
TTTTCGTCAGTATTTTAGTACGTCATCCGCGTATGAGTCGGTTTTTAAGT
CCGTTTGATTTTGGAAATACAAATCCGTATTTGAGTCAGTTTTTAAGTTC
GTTCGCTTTTGGAAATACAGAAGAAATCGTATAAGAAATCTCTTTAAAAA
CTCACATACTACTAACTTGAGACGTTCGGACACCTAATTACAGCTCATGA
TTTTCTAACACAATATATATCCAAGCGAATTTGACACAGTGAATTTCATC
TTAACTCGATATAATATAATAAGATTAAAATAATCTTCACCCGTTGCAAC
ACACGGGCATTTTTTCTAGTCAATAATAAAGATAATGATTTCAAACGATT
TATAATGCAACATATTCACAAGTACATAGGTTGAAAAAAAATCCCTATAT
ATATATATATA--------CCTATTGCATCATCACTCTTTCTCAAAATAA
C-TTCTTCACAAAAATAACCAAGAGAATTTTCAACAAGTATTAGAGCTTT
TTGTGCTCATTTTGACATTGATAATAAAATAT----CTCAATTTATTTCG
AGTACGTCCGTGTCGTTAAGAATGTT-CTAAGGATTTGGTACCCATTATT
TTCCTTACTGTAAATACGGCTTTATCGTCAATACTGTTTCCAAGGATTCT
GTATTCATTTTTTTT-CTCTCATCATAAGCAACTTTTTATTCTCCTGTGA
CATTTGGAATAAACAATAAGCAATTTGAGGAATAACAATCCAATAAGTAT
A-AATATAAGCATTAATCATCCAAACTCAGCACTTGCTTTAACATTGCAT
ATTTACTTAAATCAAGTAAAAGAATTAGTGTCATGCATCATCTCACTTAA
AA-GTAATATCCAAGCCACATGAAAAGACTAAAATGCATACAAGCTAACA
TATCAACAAATATACATCAATTATTTTACTAGCATGCACAAGAATATACT
AGAGGTATATACCAAAGCTCTTCTTTTTCTCATTTTTTTTCTTTATTTTC
AGATTTAGAGCAATGCATGGATATAGACATGAATGCACCGAAAAAGCACA
AACTTCCCCTCAAATAAACCTCCAATTCTCCCTGAAGAAAAATCAAGAAG
AAATCAAAGAT-TTTGAAAAAGACATCTAATTGCCAATGATATCACCAAG
GTTCTTATGAATTAACATATATCCATTTGAATTACCAAAACTACCTCTTC
AAACACTAGCATGAAAAGCTTATAAACGAAGAAGTAGAACAAAGTTATGT
CAACTCAAAAGTACATTGATGTTACCTTGAAAAGAAATCACCGTCTCCGC
ACTAAACAATCATGGGGAGTATGCCGCCAAAATACCTATGAACATGAAGA
TGTTGAGGCCTCCGTGTTGGCATTAGTCATAAAAAAATTTGGAATCCAAC
ACTGAACCAGTAGGTACATATGCACGAACAAAATCGGAACCAAACATACC
TGAAAACTTACCTTGACGCTTCACAAAAATCCGATTTGAATTACGCGCAA
AATCGCCCCGAGGTCGGTCTGATCGCAGTTGTACCTGCAGTCTGCCCGGG
CCTAGTCGCCGGTCTGACCATTGATATACCTGCAGTCTGACCGCCATTGG
CAACTAGTATGACCGATTGGTTAGTGTCGGTCTAACCAAGCTCCTTAATC
CACAACCTTGTTTTTGCCACTGTCGTTTCGCAAAAGCAATTTCTCTTTCC
TTTTTCTGTTTGCGGACAAGTCTAAAACAAAAACCAACCAAATATTCATC
TTTTCCAAAAAAA-GAACAAGTGTATCTCTCACGACAAGAAATTTTTGAA
GTAGATGGTTTTGCAATGAAAGTCTTTTTCTCTTGAGTCGTCGAAGAAAG
AGACGGCAAAACTCCTTAGGTTTGGGTTTTGTACTTCACCTTTTTCAGTT
ATGCTCAAGACAACATATCGGTGATTTGTAAAATGGGCATTGGTATCAAA
ACCTACACCACAATTATAAGCACTCACTTTTGACTTATCCAAATCATGTT
AAGTTTCTTCTTACCATCAGAAAACCTTTCCAAATAAGAAACTTCTTTTG
TCAAATTTTCACAATTTTCATCATCAACCAAAACACCATTGTTCTTTGTG
ACAATTAGAACAAGAAAGCACCTCATCAGCTTTTACAAGATCCTCCATAT
ACTCAACACGCCCTAAAGCATCTTTCAATCTCATTTCATTCAAAAAACAC
TTTGAGCAATTTGGAGAAACCAAAACATATTTGTGTTGTTTAATCCTTTA
TGCACTCAAAACATTGAACAAAGAACACGCACAAAAAGCAACTTTATATT
TTTTTTCAAAACGTTCTTTTGTCAAAGTCAACTCATTAACAACATGAGAG
CATGCAAAGCAAATCCAAGAGAAAAAGACAAATAAAGCTTGTTAGTTTTT
TCAACCTCAGATTCCAATCTAAAGCAATTAACATAATTGGCATCTCATAA
AGCAGTAATTTCAGATAATAAAGCTTCCCAAGATTTGCAATCATCATCAT
TAGGAACCATAGATTTTAATCTAACAATTTCAGCATTTAAAATTCAATAG
TGTGGTTACTCTCATTAAGCAAATTAGAACATGTTTTCAATTTCTCAGCA
AATTTTAAAGCAATATGTTCTTATTGATCTTAACTAAGCTTTTTTTCACT
ATCAGATTCATTAACATCAGAGTCTACATTGCGAGCAGTAAAAGCCAAAT
CAACAACTTAATCAACAACTTGCTTACCTTTGCTATGGCGCTCATCTTCA
TCCTCTGATTCTTCACTATCAAAAGCTTCTATCAATTCTTGAATTAGCCT
TTGCTTGCGAATCTTCTTGCTCTCCTTCTTCTTGTCATTCTTGTTCACTT
TCTCCTCCAAGCTTGTCTTCTTGCGGTTAGGACAATTGAACTTGATGTGA
TTTAACTTGCCACACTGAAAGCATTGAACAGATCCTCCTCGCTTCCTATT
CTTGACTTTTTCAAAACCCTGAGAAAGTTTGTTAGTAACCTAAACCAAGT
CCTCCTCGAATCACTCGAGTTGTTTATCGGACATGGCTTTAATAAAATTA
AGAGCTGATGAAGAAGAAGCACCAATGGAAGAACTCAAAGAAGAGATCAA
GGCACTAATTTAAGGATCAATCTTGCGGGAAAGAATATTCACCTCATGAG
TTTTAAGCTTGGTGTAAAGAGAATCCAAAGTCAAAGCGGACATGTTAACA
GATTCCTAAATTGAAGTCACTTTCATCTCCCAGATCGACATATCAAGACC
ATTCAAAAAGTGTC-GAGAAATCTCAGATTGTGTGTAATAAGTATCATAA
GAGGAATCAACAGATCTAAGATTACTCAAAACTTTGTTAAAGCGTGCAAG
ATAATCATCCAAAGTCTCTTCAGGTTGCATCTCAAATTTTACGTAATCCT
TTTAAAAAGATCTTTGCGCACTTCATTGATATTAGAAGTCCCTTGGTGAA
AATCAGATAATGGCTTCCAAATCTCATGCGCGGTTTGCAGATGAGAAACA
CGATCAAAATCCGAACAAGGAATTCCATTAAGCAAAATATTGCGAGCTTT
GCAATTGTTTTTAAAATCAGTCTTAAGAACAACAGTATTAATCTAAGCAG
GAATTTTATAAGGATTTGCAACTTTTTGCCAAATATCATAACTCTCAGAC
ATAATATAAGATTTCTTTTCGCACCAATAAGGAAAATTGACTCCATAAAA
AACATGTGGCCAGGTCATAAACTTGTTAGCCATGGCAAGAACTCAAGATC
GGCAAAGATCAAATAGAGTGAACATGGCTCTGATACCACTTGTAAGATCG
AAAAAAAAGAACCAAGCCAATCAGAGAGGGGTGAATGGTTGTAACACCAA
AAATCAAAAACTTTTAGCGGACATAGAAGTTACCCTTGT---TGATGAAG
TCAGTGCAACGCGGTCTGACCACCATGTGCGCACCGATCTGACCGCTCCT
ATGCCGCTGGTCTGACAGGTGTTGTCTGGCCGATAAGACCACCGCCTCTC
TACTTGTCACTGCTCGCCGCCGCCAGTCTGACTGCTTGATTGCCGCTGGT
GACCGCTCGTAATACTTCGGTCAAACCATCGACCGTCGAGATCCAGAAAA
CACCGATAGATGAAAACTCTAAGATGTAGATTAATCTATCTCGACTTTAT
TGCATCAACTAGTGTTTACAAAGTGCACCAACATCACTCCTCACCAAAAT
CTCGAACTAGACTTGATACCCAAACTTATCTCTCAACTCAACTCTCTATC
CATTGATACCGGCAGACAACATCCTCCCTCTCTATTTATACCGATAACAT
GGCTGTCCCTAGCCACGAATCCAACTCATACAAAAAGTCCTTCCCGTATA
AGAAACAAACTTTACAAACTCTAGTCTTT-CCAAACTTGGACTCCGATCG
AAATTTGACTCCTCTTTCCATATGCACACAACACGATGTGTATGCCATAT
GGAAACCTTCACCTCCATGTACATTGTTCTCTAGCTTGAGCATCCCGCAT
GACATCCTTGACCGTCTGGACCTCAACTTCTTCCGAGCCTAGTCCTGATC
CATCACCGACTATACTCCCATAGCCTCAAGCAACACCTGCACATGAATAA
CAATGAAACTCCATATCTGAGTACAAGTTCACGCTAACT---TGACTCAC
ATCAGCATACAATAGTATCACATACGAATAGAAACCATCTAGAAATAATA
AACATGAATCAATCTAGAAATTCCATAAAAACAACCCGAAACCGACTCCC
TCTTGGAATCACTCAGTCAGACCATCGGGCCGCCCGGTCTGACCGGTGCC
TCCTGCCCGGTCTGACAAGCACCCGGTGCCGACCGCAGTGTTCACCATTC
GAAAATACTATCCACCGTATTTTCAACAACACTTACCGTTGACAATTGTT
CATCACCAAGATTAATCATCATATGATTCTACAACAGACAGACACA----
----TAGGCATGTTCAGAGAGATGCCATACTAGAATTGAAATGTCAAATT
TTGGAAGAGAAAAAAA--A--ATAGTTAATAAAAAAGAAAAAGAAA----
--GAGCTACTCTCTGCATTCATTCTTTCATGGCAAAATTAATTTTACACG
ATCGCCAAAAGTAAATTTGATCATTAATTAATGTGAAATTAGTTTGACAG
GATGGCATGTACTGAATCTTATTTTATTATTGTGTTCATCCCTAACAAAA
AAAC---CGTACTTACTCTTTCCACTGTCGGTA--TCTGTCCTTTT-AAC
CGGAAAATTCATCCATCCAAACAAAAAATA--TCTGAAACAGGATATTCG
ATGTTTTTCTGAATGGAAAAGTAAGCCACATTGGGTACTCATTGAAGCGC
TTGTGCAAGGCCGCACGCTTCATCGCGTTGCCCCATAACCATAAGAAGGT
TGGGTTCAGGGGTGCTGTTCGAGTGCTTGTCTTCACCATCGTCTTGTGTC
CGCTGTTCCTGCTCTACATGTTTGGGCTCTTCGTTTCCCCCTGGATTTCG
CTGTGGCGTCTAATCCAGCAGGATTACGGCGTGACGGCCGGAGACAGCAG
CAGCAAGGCACACCTGCAGCCTGCGCTGGTGGTTCTCTACTCCCTGGCCC
TGTTCCAGGGCGTCCTCTTCTACTACAGGGCCATCTCTGCTTGGGAAGAA
CAGAAGCTAGTGAAAGATGTGGCCGACAAATACATGTTTGATACAGTGTC
GCGCAGTTCAGTTTCGGACTATTTACATGAGATCAAGGTCGG-ATGTGAG
AATGACCCGTCCTTTGCCAGAGGGAGGAACCTGATCACATACGCTGTCAA
GCTGATGGAATCCACATCACCGGATGGGTACCTTTCAGGTGCACGGATTC
TTGATACACTCATCAAGTTTAATAGAGATG---ATGCATCGGGGAGCGAA
TTACCGGGGCAGAGTATGCAGATATACAATATGATTGGATCTGCATCCTC
CAGTCCCATACTCCACAACTTAGTTCAGATGCTGGATTTCAAAAGTGCAT
ATGATGGAGAGATCAGGTTGCGAGCCGCAAGGATTGTTGAGCACTTTGCT
GGTGAGGTCCGTTTAGACAAAATCCTGCAGGGGATTCGATGTGTATCTTC
CTTGCTTGAACTCGAGCAGAAAGGATTTCAGAATGACCACCATAGTTCTT
TCCAAGAAGACGACGGCGACCAACTTTCTTTTGAAGAAGAGGATGATCAC
CAGATTTCTGTCAAAGAAAAGGATTATTACCCCAAAGATTATAAACAGAT
GCAACTTACAGGCATGCAGATCCTTTTAAAGCTCTCCTACGACAAGAACA
ACTTGTTCCTCATGAGCAACACAGATGATCCGGCCTTGATCAACAAGATT
GTGGCACTTATAACGTCCAAGGGATCACTTCACAAAAAACAACATAACGA
ATGGTCCTGTATGGCAGAGCTCGGGGTGAAGATACTAAGCCGATTTATGC
GATTTATGTATGGCCCTACAAAATCAAACAATATTCTGTGGCATGAAATA
TCAACAAGCAGCAAAGCAATCGGCACCTTGGAGAGTATTCTTGAGTGTGA
CCAATGTGACTCTGTGCTGAAGAAACACGCCATAAGGATTCTCAAAAGGA
TATTCATGGATACATCTTCGGCTATGGGTGAAGGAGACAGAGAAAGGTTC
ATTGGCTCCTTGATGGACATGTCTCTTCACAACAGTAATGGTGACTTTCA
AAATCTGGCAGGTGTAGATCTGGCGCTCAAGAAACAAGGGTTAAGCATTC
TCAAAGAAATATACTTGAATCCATCTTCGATTATGGGCGAAGGAGACAGA
GAAAGGTTCATCGGCTCCCTGATGGACATGTTTCTTGACAACAGTAAGGG
CGACTTTGGAAATCTGCCAGGTGAAGATCTGGACCTCAAGAAACAAGAGT
TAAGTATTCTCAAAGAAATATGCATGGATCCATCTTCGTTTATGGGCGAA
GGTGACAGAGAAAAATTCATCGGCACCCTGATGGACATGTTTCTTCACAA
CAGCAAGGGCGACTTGTTTGAAAAACTAGCAGGTGATGATCTGGTGCAGA
TATGTAGAAGAAGTGGAAGCAGTGCCACGATCATATTGAGGAAATATGGT
CATGATATTGTTGATTGTATTGCTGATACTCGTTCAAGCGTATATAGCAG
CATGCACAGAAAAATTGCAGCAAAGATCCTCAATCATCTGTGTAGTCCCT
ACTCCACTGACGAGGAACATCTTCAGAATCTGAAGGAGGCCATCATTGAT
TTGATACCCAAGGTACGTTAGTCGCTGTCATTTATACTTCTTATGTCAAC
AAACATTTTTTTT-CATGATAATGAAATA--TAACTCTGGCAGCCTCTAC
ATTGTCAGATGCACGAAACCATAGCTCATTAAATAGTTTGGCAACCTCTA
CATTCGCAGCAATCCATGGGTAACAAACTTGTTTAAAGCAAAACTGAAGC
ACAACTTGTATCATTAAAATTTCATCCATGCTTACTGAATATCCATCAGA
GTAGTCTCCAAAAGATGGGATACTGCTTTTATATGCATCCTATTTATATC
GGAATGACCGAAAGCACTGTAATGTTGCAGGTGCTAAGAGAAGCACTTGG
TTGGGGGTTGACAGGAGAAGAGATACTGCGAGTGGCAGTTTCAGGCCTTG
AAGGTACCCAAGATGATGACTGGAAATTGCAGGAAGCATTGGCGTCCCTC
TGTGCAACCGTGTTTAACAGAATTGTCAGCAAGGATGCAGATTTGACTGC
TCGGTTCAACAACATCGCCGCTGGTATCTGCGACCAGACAACGAAGCCTC
GCATGACCTTCGCAGACCTCATCAATGAAGCTGTAAAAGTTCATCGCATC
GAATTTAAAAAACCAGAAAAATCA---GAACCAGCTGCCAGGCCGGAACT
GTACGAGTTTGTGACTGCGAAATACACCCCGCCCCACTTTATGTTTTTGG
GCGAGGAAGATCCCAACGCGTGTTGTATCTCTTGATAACACCCTAATTTG
TACTTTCTCCGTTTC--------ACAATGTAAGTCATTCTATTATTTCC-
--------------------------------------------------
--------------------------------------------------
--------------------------------------------------
-------TATATTTATATGGATATTAATGAATCTATATATATATATATAT
ATATTTGTCTAGATTTATTAACATCAATATGAATGTGG------------
--------------------------------------------------
-----------------------------------------------AAA
ATACT-GAATGACTTACATTTTGAAACGGAGGGAGTAATGCAAACCGAGG
ATGAAAAAATATATATGCCTATACGGTACTGCTCCATTTCCAAATAAATT
CCCGTTCTGCTTTATGCTAGGTGGACCGTTTGTTGACTTGTTCATCTCTG
TTTGGTAACTGTGACACATACACCCACGTTTGACAAATATGCATATAT--
CA-----TATATGTTGTCAGAGAATAGCTCGAACAAGGAAAAAGTATGCA
GTCTTACGTATCCTATCATTACAACCCTCTAAATCCTAAAGTTCAACAGT
AAATCTAAATCCTAAAGTTCAACAGTAAAGATGTCATACCATCATCTATT
ATTATTGCATCTTAAACATCATGCAAACATACTATATATCTCTTCATATT
TT--TTTATAATATCCTATATACTTATAATTCATCCTGACTTAATTAATG
TTC-----ATTTGAGATTGTTTAGGAGTTCAAATATTAGTGTTTTGCTCT
CAGTTTTATTTGAAATTT--------------------------------
--------------------------------------------------
--------------------------------------------------
--------------------------------------------------
--------------------------------------------------
--------------------------------------------------
--------------------------------------------------
--------------------------------------------------
--------------------------------------------------
--------------------------------------------------
--------------------------------------------------
--------------------------------------------------
--------------------------------------------------
--------------------------------------------------
--------------------------------------------------
--------------------------------------------------
--------------------------------------------------
--------------------------------------------------
--------------------------------------------------
--------------------------------------------------
--------------------------------------------------
--------------------------------------------------
--------------------------------------------------
--------------------------------------------------
--------------------------------------------------
--------------------------------------------------
--------------------------------------------------
--------------------------------------------------
--------------------------------------------------
--------------------------------------------------
--------------------------------------------------
--------------------------------------------------
--------------------------------------------------
--------------------------------------------------
--------------------------------------------------
--------------------------------------------------
--------------------------------------------------
--------------------------------------------------
--------------------------------------------------
--------------------------------------------------
--------------------------------------------------
--------------------------------------------------
--------------------------------------------------
--------------------------------------------------
--------------------------------------------------
--------------------------------------------------
---------------------GTTTTTT
>189_7914_surrounding_Ptr_from_contig_51156 
--------------------------------------------------
--------------------------------------------------
--------------------------------------------------
--------------------------------------------------
--------------------------------------------------
--------------------------------------------------
--------------------------------------------------
--------------------------------------------------
--------------------------------------------------
--------------------------------------------------
--------------------------------------------------
------------------GTACATATTCTAGAAATGAATTATTAATTGAT
TTTAATCCATGAAAGAAAATCGGAGTGTGACATCCGGTCACCAGATCAAA
TCGCTTCCACCGGTGCCACACCGTTCCTTCTCCGCCGCCTTCGCCGCAGC
TACCTCCCTTTGCAGCGGTGACGACAACTAA--------------GGTAG
GCAAGCATAGGACCGCTACAATCCATCCTTTCCGAGCTCTCTCCCCTCCA
CCATCTCAGAGAGGAGGCGGATCCATCACTGCCACCAACCTTTCCCTCTC
TCCTTCTTCGCCGGAGTTGCAGGCGGCAAGGACGGGCGGATCAAGTGCCA
CGCCCGCCCAAGCCGATTCCGTCCTCCCGCCATTGCATCCTCTGGAGTCT
TGTCCTTCGTTGGTATCATGCTGCCCTTCACTCGTGCTCCATTTCTGGCC
CCTCCATTGCCTTACCACAACTGGACTACGGGGGTTATAGCTAGTGGTCG
TGCCGCCGAGACGGGGGGCAGGGGGGAGGGTGGACAAGGGACAGGGTGCT
CTGAAAGCTCCTCGACGACCGTCCACCATCGCTATCATCTTACCATGAAT
GGGATAGCAAGCTCAGGCACGCTGACTTCCTCGCATTTCTGCTCCTCTCC
CTCGTCTCCATCCTATCCTCCTATGCAACCATGGACCGACGCATTCCATC
ACCCCATCATCTCTGTTGACTCTTCATATGGAAAAATAGGCTCCTGCTCA
TGCGTCATCTCCACGGTCTCTGATTGATTCCGGTTTTGGGACTGCTCATC
CGAGCTCCGTCCTGCCGCTGCTACCGTCCACTACCAGTCGCTGCACCGGC
GCTCCCTCGCGAGCCTCTGTCAACCTGTCACATGTGGAGAAGAAACGGAG
ACCAGGGAGAGAGAAAAGGGTAAAGATAGAGAATGGGTAAAGGGGAGAAA
GGGGTGCCTGACATGTGGACCCGTTATTTATTTTTATTATTTTCTCACTT
ACATGTGGGTCCTATTTAGTTTTTTATTTTTATTTAATGACACATCAACA
TCACATAGCATGAATTGAGGGAAGCAAAATAGACTTAACCCTAACCTTTT
CGGGCTGCAAGGACTGCAAGGTTTATTATCCCGGTGGAAACTGTACCTGG
TTGAAAACACAAATGGCACTTTTTTCAAGTGAAAAAAAAA-CCCTAATCT
ATTACATACTAAAAGTCCATTAAACTTCCTAAAAACGCTCTTAAGCCGGC
ATGTGTCCTTCTACGGACGCTTCTAAGCCGCCACATAGCATTCTAGTTAA
TACAAAATTCATCAAATCCGGTGGACTCATTATTTAAAACTATTATATCT
ATCTTCGAGAAAAATCCACCGCTAAAACCAGGCTCCACTAAGTCCTTGTG
GGACTACCTATACATTTGTCGACAAATTTTCTACTAAAAATTTGACATAT
ATAATTATAATACAATCATAGTGTAATTACACTGTAACTTGTATGTAATT
ACACTGTAACTTGCATGTAACTACGGTGTAACTTGTATTTAAGTTTCACG
TAATTTTGAATCGTTAGATCTATTACAAAATTTGTTCTGGTGAAGAAGAA
AAAAATCACAGCACACACATATGTAAAAGGATTTGTTCCCACGACCTCTA
TTTTACTGAAATAACATGTTACCGAGAGATTCTTGAAAGTTACGTACAAG
TTACATTATAGTTACAGTGTAATTACATGCAAGTTACAGTGTAATTACAC
TATGATTATACTGTAATTACATCTGATAAATTTTTGGAGGAAAATTTGTC
GACAAATATATAGCAAATTCGAGTCCTTGTACGTGGATGGATGTACATAC
GTAATGTGCGTACTCCCCT--------CTCCCTCAATCCCTTCATCATCT
TTTTCTTCTATTTTCAAGCTATATTAAGTTAGAAAATTTGTGTTACAAAA
TTAAACAACTATAACATCTAAATCATACATGTAACTTTTTAAATTTAGTG
TTAAATATCCATATTCACTTGGAAAAGAAATATGCCATTTTTTATTATAT
TTTCTGACTTTTGCATAGTATTTAAACTGTTATAAAGATTATAAACAAAT
AATGATATAGATTTTATCATCTTACATATAACTTCACAATAATTAAATTA
ACTCTACAATGATAAAAGTAAAATGGATCTATTATTTACAACCATTACCT
CGCAAACCCATCTCCACCCGGGATCTATACGTAAATGTATGCAGGTATGT
TACAAACGTTATTGAGAAT-------------------------------
--------------------------------------------------
--------------------------------------------------
--------------------------------------------------
--------------------------------------------------
--------------------------------------------------
--------------------------------------------------
--------------------------------------------------
--------------------------------------------------
--------------------------------------------------
--------------------------------------------------
--------------------------------------------------
--------------------------------------------------
--------------------------------------------------
--------------------------------------------------
--------------------------------------------------
--------------------------------------------------
--------------------------------------------------
--------------------------------------------------
--------------------------------------------------
--------------------------------------------------
--------------------------------------------------
--------------------------------------------------
--------------------------------------------------
--------------------------------------------------
--------------------------------------------------
--------------------------------------------------
--------------------------------------------------
--------------------------------------------------
--------------------------------------------------
--------------------------------------------------
--------------------------------------------------
--------------------------------------------------
--------------------------------------------------
--------------------------------------------------
--------------------------------------------------
--------------------------------------------------
--------------------------------------------------
--------------------------------------------------
--------------------------------------------------
--------------------------------------------------
--------------------------------------------------
---------------------------------------------TTTGA
ATAAGATAACAGTAATATAGTATATCACTATATATCCATTATTGGTTCAT
AGGTATGCACCATTAAATTAAATCTACAATGCCCAAAAATAACAAGTCAT
ATTGGCGCTTTGCATGGAAATCGAGAATTATTAAAAATCATGAAAAATTA
GTGATATGGATTATATCATCATTTGAAGATGCATAAAATTTGGGGTCCAT
TTTATTCAGCGGTTAGGATAGTATGGGAATAACCAAAAGTATTCGGAGTA
TAGGGCATGCGATTTT-TTTCTCTTTAATTCCTATTAAAAAGGGACAATT
TGAACCATGCCACACAAATTTTGTAAAATTTGTGATATGGGTGTTTCATA
CTAAGTTTGGTTAATTAGGGAATACAAATCATACTAAGCTTATATATCAG
AATTCATGCAATGAAAATATACGATATAAAAATAAGAATTAACCAAACAA
AATTATACTTTAATTAGTCCGTGGTGACGGACCATTTACAAATGATCCAC
ACCTACTTATTTCAGATCTCTTTTTTTTTT-CAAAAAAGAGATGTGATGT
GAAAAAAAGAAAGGCGCAGAAGTAAATGTAAGTAGAATATATATTTAAAT
ATATCCTAAAATCTATAAATACATCTATAGTATAAAAGAAATTTTGTGAC
CGAAAGTTTTTAAAAAATAAGATATGCTAATATTCAAAAAAGATATACAC
ATAGTACAAAATGATAGTCTAATAGTAATCAACTCTATTATTGCGACACA
ATATTTTGGGCCAATTTGGCTAGTACCATTACAAAAATCACGGAGTTGGA
AAATACCATCGTATGTGTCATTGACATGTGGGTCCAGGCCCCACATGTCA
TTCTCACGTACGATGGTATTTTGCAACTCACGTATCTTTGCAATGGTATT
TTCCAAATTTACCCCAATATTTTCTCATAAATTTAAGATTGCATGGTTCC
AAGTAATATTAGTTTAGAATTCATATGTTGCAAGGGTAGATCAAAGAGTA
TCATAACCAATATACT--TACAATGTTCAAAGCAACCCCAAACTAATTAT
TGACAAAAACAAATTTAGAAGAGAGTCAAAGAATTTCAAGAAAAAGTAAC
CCACATATAAAACATCCAAAATAAAATTTCAAGCAACATCAAATAAAAAG
ATGCCTGCGCATATGCGCGGGCTACCACCTTTC-TAGTTTTGTAAAAAAA
GTTAGACAAGATTTATCCGTAGATACCACTCTAGAGCAATGGTGTCGGGA
TCGTGATTCGTGAACCGTGTGGACTGGGGTTTGCATCCTGTTCCGTATAC
ACCAGTTCCGTATACACCAGATGTTTTTTCCTGATGATCACATCCCCACT
TGCCTGCATCGCTTTTGTGGCCTCTCCATAGAATGGTTAATTCACTGTAA
AAAATGATTTTTT-ATGACATCACCCTTTTATTTTTACCGGCGGCCATGA
CAAAACACCGCTTGTAAAATTGAATGGAAAGATTCAAAGTCACGAACCTC
CAGCGAACGGCCTCTTAA-TAAGCCAGCAAATAGTAATATTTTTATAAGC
GAACCTCTTAAGAAGCTACCAGCGAAAATCCATTGTTTACAAGCGGACTT
CTTAAGAGGCCGTGAGCAAAAA----CCAATTTTCGATGTCGGCTGCTAA
GAGGTCCACCAGAAAAAAAAAAGAAAAAAAAA------------TCATCA
TCGCACTAAAAAATAATTGAACACAATAAAAACCACCACCTACCGTGCCA
CCTTGCCACCACTGCTTTCC---CTCCTCCTCATCCTCATCTTCATCTCT
AGA----CCTCATCTTCTCCAGCCACCACCGCCTCCCTTCCCACCGGTGG
TGGCAGCGGGAAGACAGCGGCTCGGTTGAGCCCGGCGGGGAGGGCA-CGA
TTTGGTATGGGAGGAGCAGCGGCGACT-----------------------
---------------------CCATCCGGCGGTGGATCCGCCGCCTCCTA
GTCCCAGCTCTCTCTCCCCCGATCCTCC-TCCTCCCCTTCCTCCACCGCC
ACCACCCACCCC-TCTCCCTCTCTCAGATCTGGTGCGCGGGGAGCGGTGG
AGGCTACGGCGGCG--------------------------GCGGCGGCGA
GATCGGTAGCAGTGATGGTGGAGAGGACGGATCCGATGGCGGTGGTTCTC
GTCAACCAGTTCAAGGACGACGACAGCAGCGGCTGCTGCAACGATGGATA
GGCTCTGGGCGGCTCCTCCACTCTCCTCCCCTCTCTCATATCCAGTGGCT
CGGGGTGGTGGGGCGTGGCCGACGCATCCGGCGGCGGAGCTCGGGTATCG
ATCCGGCATGTTTTTTTTT--CTCCAAAATCAATTTTTCTTGGTGGTCGG
GAAACGGATTTTCAATTTTCTTTTTTTCGCTCGAATATCTTTTT-CGCTG
GCGGTCAACGTAACTTAACCGCTTGTGAAAACAAGCTTTAAAGTTTCGCT
AGTGAAGATTGTTATTTTCACTTGCCATTTGTTTGCGGGCGGCTGACAGT
GCCACCAGCGAAAAACTCTTTTGCTAGTAGTGATTGCTAGATGGTCAGCA
GAGAACTTGTGGAGCATATGACTATCAA-------CTAACAGTACACTTC
AGCAGAAAGAGGATGGTTCTAGCTCTCCGATGGTTTAATATTGAAACGTA
CAGCCCACCCACCACCACCCCAGTCGTCCCCAGCTAAGCGCTCCCTTGCT
TGCCTCAGTAGACGAGCTGCCAACTAGTAGCACTCCAGCAAGCAGCGGGT
CAGCGGAGTCCGGAGGGCGCACGTGCGCCGCAGCGAGGTATCAGCATGGC
CAGGCGGCGGCTGGCTGGCCGGCCGGGTTCGGCAAGCGGCTAAGCAGGTA
ATTAAGGGACTGCAGATACTGCTTGTGATCATCCCTTAAAATTTCGTCTT
TCTTGTCTTGGGCCAGGTTTAATTCCTAATTTTTTCTTCAAACTTTCAAC
TTTTCCATCACATCAAAACTTTTCTACACACACAAACTTTCAACTTAATT
TTCCGTCACATCGTTCCAATTTCAATCAAACTTCTAATTTTAGCGTGAAC
TAAACACACCCTTGGTTGTGACTCTGGGAGTCGATACATAGGCCTTAATG
CTCGTAGTTTGTGGATTTTGGGGTTAAACTGGCGTGGAACTTTACTTGGA
TACCACCTGGGAGTTGATGTGATTTTAGTGTTTAGTACAGTTTAGAGTTT
ATTACCTACCGGTTTCTTGGTGCCTGGCGCACACTGAGCATGCAAATGCA
GTGAGAGCCAGTATCATCTAAGACGGCTGGACCTGAAATATTTTACCATG
TATATATCAAACTCGACTTGATCAGGTGTTTAGCGGAGGAAGGATCGATG
TCCGGCGCCGGACAGAGCCGTGGTCATCGCCTTGGATTACACATTGATTC
GGATTGGCCAGAGGTCTTGTTGATCAATGACTATGCGGTGTTCATGGGGT
ACCTGTCGATGGTTGTCACCGGGACGGGGTTCCTGGTGCTCACGTGGTCC
ACCGTCATCCTCCTCGGTGGATTCGTCTCCATGCTATCCAACAAGGACTT
CTGGAGTCTCACGGTGATCACGCTCGTTCAAACAAGGTGAGCTATCTATA
GCCATCTCCACCAGACTTATATTTATTTCGCGTTCCCAACATTAACCAGT
TCAGCCAAGCATTTGGAGTTTCGCATTGCTAGCTAGCTACTAGTTTACTG
TCAGATCTAG---------------TGTTGCGAACCGAATATGCTGCAAA
ACGTTGCAATTCCAGAGTGGCTTTATATACTACATTGATATGAAAATATT
CAAGTCCCATATTTGCAAAATCAACTATTTTTAAAATCGAATTATTTTCT
CCCCTTTTCAAGAAGCATGTATTTTGTATATTTCTCTCCCCATTTGATAA
TAATTTCATCAAGAATTTTAAAAGAGAA--TATAACCAATAAAGCACAAA
TGTCATGATTTCATGATTGTGACATGTAATAATCACTTCTTTTTTAATTT
TTATTTTAATTTTCTGAAATTTTTTTGAGAGCTTTGAAGTGTACCTAAAG
CAATGCAATTCATGGTCATATGTTGCAAGACAAATGAGATAAATTCATCA
ACTAGTTAACAAGCATGCATTAGAGTATAAACATGAATCAAAGGTATTAC
AATTAAGCTCAAATCTCTACTATTATAAAAATTGAAGATGTTTTTGCCGG
TGGCTTGGTAAGTCGTCATGTCCGAATTAGCCTCGCACATAATTACTGCC
AATTTAATTATTTATGTGCCCCACATGTATGAGCTTTAAACATTAGATTT
TCCATAAGAAAATTTGCTTGTTCGGATCAGTGCCTTTGGCCGATTGCGTT
TCATCCTGTGCATTGTCACGAACCAACCACCACCGCGAGGTTGTCATCTT
GCTGATACGGTCTGTTCGGCAACACGGTTTGGGACCTGCTGTCGTGCACC
TATATCAACACCAACCAGCAGCAGTCAGGTGTGTTGCCGTGCGCCGAGGC
AAGCAGCACGACGTACCATTGTTGATTATTCTCTACACGCACACACCGTA
TCGAGAAGAATTCCTACTGTGTTCATCAGAAACTCAATCCAATATTGTCT
ACTGTGTATACGTGTTCCAAAAAGATTAAAGAAAAGATCAGGATCGATAT
CAAAGCCGAGATCTATTACTACCCACATATCGAAAATCCACGCGTGCAGC
AAGACGATCAGCAACAGCAGCCGATCGATGACGGTTGCCAAGAGAAATAC
GAAAACCTAATCAGAGAAATATTCAATCAAGCTACTGCGCACATATATCT
TTACCTCTTAAATTATATTTCTATCTCTACTATTATAAAAATTGTAGATG
TTTTCGTCAGTATTTTAGTACGTCATCCGCGTATGAGTCGGTTTTTAAGT
CCGTTTGATTTTGGAAATACAAATCCGTATTTGAGTCAGTTTTTAAGTTC
GTTCGCTTTTGGAAATACAGAAGAAATCGTATAAGAAATCTCTTTAAAAA
CTCACATACTACTAACTTGAGACGTTCGGACACCTAATTACAGCTCATGA
TTTTCTAACACAATATATATCCAAGCGAATTTGACACAGTGAATTTCATC
TTAACTCGATATAATATAATAAGATTAAAATAATCTTCACCCGTTGCAAC
ACACGGGCATTTTTTCTAGTCAATAATAAAGATAATGATTTCAAACGATT
TATAATGCAACATATTCACAAGTACATAGGTTGAAAAAAAATCCCTATAT
ATATATATATA--------CCTATTGCATCATCACTCTTTCTCAAAATAA
C-TTCTTCACAAAAATAACCAAGAGAATTTTCAACAAGTATTAGAGCTTT
TTGTGCTCATTTTGACATTGATAATAAAATAT----CTCAATTTATTTCG
AGTACGTCCGTGTCGTTAAGAATGTT-CTAAGGATTTGGTACCCATTATT
TTCCTTACTGTAAATACGGCTTTATCGTCAATACTGTTTCCAAGGATTCT
GTATTCATTTTTTTT-CTCTCATCATAAGCAACTTTTTATTCTCCTGTGA
CATTTGGAATAAACAATAAGCAATTTGAGGAATAACAATCCAATAAGTAT
A-AATATAAGCATTAATCATCCAAACTCAGCACTTGCTTTAACATTGCAT
ATTTACTTAAATCAAGTAAAAGAATTAGTGTCATGCATCATCTCACTTAA
AA-GTAATATCCAAGCCACATGAAAAGACTAAAATGCATACAAGCTAACA
TATCAACAAATATACATCAATTATTTTACTAGCATGCACAAGAATATACT
AGAGGTATATACCAAAGCTCTTCTTTTTCTCATTTTTTTTCTTTATTTTC
AGATTTAGAGCAATGCATGGATATAGACATGAATGCACCGAAAAAGCACA
AACTTCCCCTCAAATAAACCTCCAATTCTCCCTGAAGAAAAATCAAGAAG
AAATCAAAGAT-TTTGAAAAAGACATCTAATTGCCAATGATATCACCAAG
GTTCTTATGAATTAACATATATCCATTTGAATTACCAAAACTACCTCTTC
AAACACTAGCATGAAAAGCTTATAAACGAAGAAGTAGAACAAAGTTATGT
CAACTCAAAAGTACATTGATGTTACCTTGAAAAGAAATCACCGTCTCCGC
ACTAAACAATCATGGGGAGTATGCCGCCAAAATACCTATGAACATGAAGA
TGTTGAGGCCTCCGTGTTGGCATTAGTCATAAAAAAATTTGGAATCCAAC
ACTGAACCAGTAGGTACATATGCACGAACAAAATCGGAACCAAACATACC
TGAAAACTTACCTTGACGCTTCACAAAAATCCGATTTGAATTACGCGCAA
AATCGCCCCGAGGTCGGTCTGATCGCAGTTGTACCTGCAGTCTGCCCGGG
CCTAGTCGCCGGTCTGACCATTGATATACCTGCAGTCTGACCGCCATTGG
CAACTAGTATGACCGATTGGTTAGTGTCGGTCTAACCAAGCTCCTTAATC
CACAACCTTGTTTTTGCCACTGTCGTTTCGCAAAAGCAATTTCTCTTTCC
TTTTTCTGTTTGCGGACAAGTCTAAAACAAAAACCAACCAAATATTCATC
TTTTCCAAAAAAA-GAACAAGTGTATCTCTCACGACAAGAAATTTTTGAA
GTAGATGGTTTTGCAATGAAAGTCTTTTTCTCTTGAGTCGTCGAAGAAAG
AGACGGCAAAACTCCTTAGGTTTGGGTTTTGTACTTCACCTTTTTCAGTT
ATGCTCAAGACAACATATCGGTGATTTGTAAAATGGGCATTGGTATCAAA
ACCTACACCACAATTATAAGCACTCACTTTTGACTTATCCAAATCATGTT
AAGTTTCTTCTTACCATCAGAAAACCTTTCCAAATAAGAAACTTCTTTTG
TCAAATTTTCACAATTTTCATCATCAACCAAAACACCATTGTTCTTTGTG
ACAATTAGAACAAGAAAGCACCTCATCAGCTTTTACAAGATCCTCCATAT
ACTCAACACGCCCTAAAGCATCTTTCAATCTCATTTCATTCAAAAAACAC
TTTGAGCAATTTGGAGAAACCAAAACATATTTGTGTTGTTTAATCCTTTA
TGCACTCAAAACATTGAACAAAGAACACGCACAAAAAGCAACTTTATATT
TTTTTTCAAAACGTTCTTTTGTCAAAGTCAACTCATTAACAACATGAGAG
CATGCAAAGCAAATCCAAGAGAAAAAGACAAATAAAGCTTGTTAGTTTTT
TCAACCTCAGATTCCAATCTAAAGCAATTAACATAATTGGCATCTCATAA
AGCAGTAATTTCAGATAATAAAGCTTCCCAAGATTTGCAATCATCATCAT
TAGGAACCATAGATTTTAATCTAACAATTTCAGCATTTAAAATTCAATAG
TGTGGTTACTCTCATTAAGCAAATTAGAACATGTTTTCAATTTCTCAGCA
AATTTTAAAGCAATATGTTCTTATTGATCTTAACTAAGCTTTTTTTCACT
ATCAGATTCATTAACATCAGAGTCTACATTGCGAGCAGTAAAAGCCAAAT
CAACAACTTAATCAACAACTTGCTTACCTTTGCTATGGCGCTCATCTTCA
TCCTCTGATTCTTCACTATCAAAAGCTTCTATCAATTCTTGAATTAGCCT
TTGCTTGCGAATCTTCTTGCTCTCCTTCTTCTTGTCATTCTTGTTCACTT
TCTCCTCCAAGCTTGTCTTCTTGCGGTTAGGACAATTGAACTTGATGTGA
TTTAACTTGCCACACTGAAAGCATTGAACAGATCCTCCTCGCTTCCTATT
CTTGACTTTTTCAAAACCCTGAGAAAGTTTGTTAGTAACCTAAACCAAGT
CCTCCTCGAATCACTCGAGTTGTTTATCGGACATGGCTTTAATAAAATTA
AGAGCTGATGAAGAAGAAGCACCAATGGAAGAACTCAAAGAAGAGATCAA
GGCACTAATTTAAGGATCAATCTTGCGGGAAAGAATATTCACCTCATGAG
TTTTAAGCTTGGTGTAAAGAGAATCCAAAGTCAAAGCGGACATGTTAACA
GATTCCTAAATTGAAGTCACTTTCATCTCCCAGATCGACATATCAAGACC
ATTCAAAAAGTGTC-GAGAAATCTCAGATTGTGTGTAATAAGTATCATAA
GAGGAATCAACAGATCTAAGATTACTCAAAACTTTGTTAAAGCGTGCAAG
ATAATCATCCAAAGTCTCTTCAGGTTGCATCTCAAATTTTACGTAATCCT
TTTAAAAAGATCTTTGCGCACTTCATTGATATTAGAAGTCCCTTGGTGAA
AATCAGATAATGGCTTCCAAATCTCATGCGCGGTTTGCAGATGAGAAACA
CGATCAAAATCCGAACAAGGAATTCCATTAAGCAAAATATTGCGAGCTTT
GCAATTGTTTTTAAAATCAGTCTTAAGAACAACAGTATTAATCTAAGCAG
GAATTTTATAAGGATTTGCAACTTTTTGCCAAATATCATAACTCTCAGAC
ATAATATAAGATTTCTTTTCGCACCAATAAGGAAAATTGACTCCATAAAA
AACATGTGGCCAGGTCATAAACTTGTTAGCCATGGCAAGAACTCAAGATC
GGCAAAGATCAAATAGAGTGAACATGGCTCTGATACCACTTGTAAGATCG
AAAAAAAAGAACCAAGCCAATCAGAGAGGGGTGAATGGTTGTAACACCAA
AAATCAAAAACTTTTAGCGGACATAGAAGTTACCCTTGT---TGATGAAG
TCAGTGCAACGCGGTCTGACCACCATGTGCGCACCGATCTGACCGCTCCT
ATGCCGCTGGTCTGACAGGTGTTGTCTGGCCGATAAGACCACCGCCTCTC
TACTTGTCACTGCTCGCCGCCGCCAGTCTGACTGCTTGATTGCCGCTGGT
GACCGCTCGTAATACTTCGGTCAAACCATCGACCGTCGAGATCCAGAAAA
CACCGATAGATGAAAACTCTAAGATGTAGATTAATCTATCTCGACTTTAT
TGCATCAACTAGTGTTTACAAAGTGCACCAACATCACTCCTCACCAAAAT
CTCGAACTAGACTTGATACCCAAACTTATCTCTCAACTCAACTCTCTATC
CATTGATACCGGCAGACAACATCCTCCCTCTCTATTTATACCGATAACAT
GGCTGTCCCTAGCCACGAATCCAACTCATACAAAAAGTCCTTCCCGTATA
AGAAACAAACTTTACAAACTCTAGTCTTT-CCAAACTTGGACTCCGATCG
AAATTTGACTCCTCTTTCCATATGCACACAACACGATGTGTATGCCATAT
GGAAACCTTCACCTCCATGTACATTGTTCTCTAGCTTGAGCATCCCGCAT
GACATCCTTGACCGTCTGGACCTCAACTTCTTCCGAGCCTAGTCCTGATC
CATCACCGACTATACTCCCATAGCCTCAAGCAACACCTGCACATGAATAA
CAATGAAACTCCATATCTGAGTACAAGTTCACGCTAACT---TGACTCAC
ATCAGCATACAATAGTATCACATACGAATAGAAACCATCTAGAAATAATA
AACATGAATCAATCTAGAAATTCCATAAAAACAACCCGAAACCGACTCCC
TCTTGGAATCACTCAGTCAGACCATCGGGCCGCCCGGTCTGACCGGTGCC
TCCTGCCCGGTCTGACAAGCACCCGGTGCCGACCGCAGTGTTCACCATTC
GAAAATACTATCCACCGTATTTTCAACAACACTTACCGTTGACAATTGTT
CATCACCAAGATTAATCATCATATGATTCTACAACAGACAGACACA----
----TAGGCATGTTCAGAGAGATGCCATACTAGAATTGAAATGTCAAATT
TTGGAAGAGAAAAAAA--A--ATAGTTAATAAAAAAGAAAAAGAAA----
--GAGCTACTCTCTGCATTCATTCTTTCATGGCAAAATTAATTTTACACG
ATCGCCAAAAGTAAATTTGATCATTAATTAATGTGAAATTAGTTTGACAG
GATGGCATGTACTGAATCTTATTTTATTATTGTGTTCATCCCTAACAAAA
AAAC---CGTACTTACTCTTTCCACTGTCGGTA--TCTGTCCTTTT-AAC
CGGAAAATTCATCCATCCAAACAAAAAATA--TCTGAAACAGGATATTCG
ATGTTTTTCTGAATGGAAAAGTAAGCCACATTGGGTACTCATTGAAGCGC
TTGTGCAAGGCCGCACGCTTCATCGCGTTGCCCCATAACCATAAGAAGGT
TGGGTTCAGGGGTGCTGTTCGAGTGCTTGTCTTCACCATCGTCTTGTGTC
CGCTGTTCCTGCTCTACATGTTTGGGCTCTTCGTTTCCCCCTGGATTTCG
CTGTGGCGTCTAATCCAGCAGGATTACGGCGTGACGGCCGGAGACAGCAG
CAGCAAGGCACACCTGCAGCCTGCGCTGGTGGTTCTCTACTCCCTGGCCC
TGTTCCAGGGCGTCCTCTTCTACTACAGGGCCATCTCTGCTTGGGAAGAA
CAGAAGCTAGTGAAAGATGTGGCCGACAAATACATGTTTGATACAGTGTC
GCGCAGTTCAGTTTCGGACTATTTACATGAGATCAAGGTCGG-ATGTGAG
AATGACCCGTCCTTTGCCAGAGGGAGGAACCTGATCACATACGCTGTCAA
GCTGATGGAATCCACATCACCGGATGGGTACCTTTCAGGTGCACGGATTC
TTGATACACTCATCAAGTTTAATAGAGATG---ATGCATCGGGGAGCGAA
TTACCGGGGCAGAGTATGCAGATATACAATATGATTGGATCTGCATCCTC
CAGTCCCATACTCCACAACTTAGTTCAGATGCTGGATTTCAAAAGTGCAT
ATGATGGAGAGATCAGGTTGCGAGCCGCAAGGATTGTTGAGCACTTTGCT
GGTGAGGTCCGTTTAGACAAAATCCTGCAGGGGATTCGATGTGTATCTTC
CTTGCTTGAACTCGAGCAGAAAGGATTTCAGAATGACCACCATAGTTCTT
TCCAAGAAGACGACGGCGACCAACTTTCTTTTGAAGAAGAGGATGATCAC
CAGATTTCTGTCAAAGAAAAGGATTATTACCCCAAAGATTATAAACAGAT
GCAACTTACAGGCATGCAGATCCTTTTAAAGCTCTCCTACGACAAGAACA
ACTTGTTCCTCATGAGCAACACAGATGATCCGGCCTTGATCAACAAGATT
GTGGCACTTATAACGTCCAAGGGATCACTTCACAAAAAACAACATAACGA
ATGGTCCTGTATGGCAGAGCTCGGGGTGAAGATACTAAGCCGATTTATGC
GATTTATGTATGGCCCTACAAAATCAAACAATATTCTGTGGCATGAAATA
TCAACAAGCAGCAAAGCAATCGGCACCTTGGAGAGTATTCTTGAGTGTGA
CCAATGTGACTCTGTGCTGAAGAAACACGCCATAAGGATTCTCAAAAGGA
TATTCATGGATACATCTTCGGCTATGGGTGAAGGAGACAGAGAAAGGTTC
ATTGGCTCCTTGATGGACATGTCTCTTCACAACAGTAATGGTGACTTTCA
AAATCTGGCAGGTGTAGATCTGGCGCTCAAGAAACAAGGGTTAAGCATTC
TCAAAGAAATATACTTGAATCCATCTTCGATTATGGGCGAAGGAGACAGA
GAAAGGTTCATCGGCTCCCTGATGGACATGTTTCTTGACAACAGTAAGGG
CGACTTTGGAAATCTGCCAGGTGAAGATCTGGACCTCAAGAAACAAGAGT
TAAGTATTCTCAAAGAAATATGCATGGATCCATCTTCGTTTATGGGCGAA
GGTGACAGAGAAAAATTCATCGGCACCCTGATGGACATGTTTCTTCACAA
CAGCAAGGGCGACTTGTTTGAAAAACTAGCAGGTGATGATCTGGTGCAGA
TATGTAGAAGAAGTGGAAGCAGTGCCACGATCATATTGAGGAAATATGGT
CATGATATTGTTGATTGTATTGCTGATACTCGTTCAAGCGTATATAGCAG
CATGCACAGAAAAATTGCAGCAAAGATCCTCAATCATCTGTGTAGTCCCT
ACTCCACTGACGAGGAACATCTTCAGAATCTGAAGGAGGCCATCATTGAT
TTGATACCCAAGGTACGTTAGTCGCTGTCATTTATACTTCTTATGTCAAC
AAACATTTTTTTT-CATGATAATGAAATA--TAACTCTGGCAGCCTCTAC
ATTGTCAGATGCACGAAACCATAGCTCATTAAATAGTTTGGCAACCTCTA
CATTCGCAGCAATCCATGGGTAACAAACTTGTTTAAAGCAAAACTGAAGC
ACAACTTGTATCATTAAAATTTCATCCATGCTTACTGAATATCCATCAGA
GTAGTCTCCAAAAGATGGGATACTGCTTTTATATGCATCCTATTTATATC
GGAATGACCGAAAGCACTGTAATGTTGCAGGTGCTAAGAGAAGCACTTGG
TTGGGGGTTGACAGGAGAAGAGATACTGCGAGTGGCAGTTTCAGGCCTTG
AAGGTACCCAAGATGATGACTGGAAATTGCAGGAAGCATTGGCGTCCCTC
TGTGCAACCGTGTTTAACAGAATTGTCAGCAAGGATGCAGATTTGACTGC
TCGGTTCAACAACATCGCCGCTGGTATCTGCGACCAGACAACGAAGCCTC
GCATGACCTTCGCAGACCTCATCAATGAAGCTGTAAAAGTTCATCGCATC
GAATTTAAAAAACCAGAAAAACCA---AAACCAGCTGCCAGGCCGGAACT
GTACGAGTTTGTGACTGCGAAATACACCCCGCCCCACTTTATGTTTTTGG
GCGAGGAAGATCCCAACGCGTGTTGTATCTCTTGATAACACCCTAATTTG
TACTTTCTCCGTTTC--------ACAATGTAAGTCATTCTATTATTTCC-
--------------------------------------------------
--------------------------------------------------
--------------------------------------------------
-------TATATTTATATGGATATTAATGAATCTATATATATATATATAT
ATATTTGTCTAGATTTATTAACATCAATATGAATGTGG------------
--------------------------------------------------
-----------------------------------------------AAA
ATACT-GAATGACTTACATTTTGAAACGGAGGGAGTAATGCAAACCGAGG
ATGAAAAAATATATATGCCTATACGGTACTGCTCCATTTCCAAATAAATT
CCCGTTCTGCTTTATGCTAGGTGGACCGTTTGTTGACTTGTTCATCTCTG
TTTGGTAACTGTGACACATACACCCACGTTTGACAAATATGCATATAT--
CA-----TATATGTTGTCAGAGAATAGCTCGAACAAGGAAAAAGTATGCA
GTCTTACGTATCCTATCATTACAACCCTCTAAATCCTAAAGTTCAACAGT
AAATCTAAATCCTAAAGTTCAACAGTAAAGATGTCATACCATCATCTATT
ATTATTGCATCTTAAACATCATGCAAACATACTATATATCTCTTCATATT
TT--TTTATAATATCCTATATACTTATAATTCATCCTGACTTAATTAATG
TTC-----ATTTGAGATTGTTTAGGAGTTCAAATATTAGTGTTTTGCTCT
CAGTTTTATTTGAAATTT--------------------------------
--------------------------------------------------
--------------------------------------------------
--------------------------------------------------
--------------------------------------------------
--------------------------------------------------
--------------------------------------------------
--------------------------------------------------
--------------------------------------------------
--------------------------------------------------
--------------------------------------------------
--------------------------------------------------
--------------------------------------------------
--------------------------------------------------
--------------------------------------------------
--------------------------------------------------
--------------------------------------------------
--------------------------------------------------
--------------------------------------------------
--------------------------------------------------
--------------------------------------------------
--------------------------------------------------
--------------------------------------------------
--------------------------------------------------
--------------------------------------------------
--------------------------------------------------
--------------------------------------------------
--------------------------------------------------
--------------------------------------------------
--------------------------------------------------
--------------------------------------------------
--------------------------------------------------
--------------------------------------------------
--------------------------------------------------
--------------------------------------------------
--------------------------------------------------
--------------------------------------------------
--------------------------------------------------
--------------------------------------------------
--------------------------------------------------
--------------------------------------------------
--------------------------------------------------
--------------------------------------------------
--------------------------------------------------
--------------------------------------------------
--------------------------------------------------
---------------------GTTTTTT
>128_11360_surrounding_Ptr_from_contig_43192 
--------------------------------------------------
--------------------------------------------------
--------------------------------------------------
--------------------------------------------------
--------------------------------------------------
--------------------------------------------------
--------------------------------------------------
--------------------------------------------------
--------------------------------------------------
--------------------------------------------------
--------------------------------------------------
------------------GTACATATTCTAGAAATGAATTATTAATTGAT
TTTAATCCATGAAAGAAAATCGGAGTGTGACATCCGGTCACCAGATCAAA
TCGCTTCCACCGGTGCCACACCGTTCCTTCTCCGCCGCCTTCGCCGCAGC
TACCTCCCTTTGCAGCGGTGACGACAACTAA--------------GGTAG
GCAAGCATAGGACCGCTACAATCCATCCTTTCCGAGCTCTCTCCCCTCCA
CCATCTCAGAGAGGAGGCGGATCCATCACTGCCACCAACCTTTCCCTCTC
TCCTTCTTCGCCGGAGTTGCAGGCGGCAAGGACGGGCGGATCAAGTGCCA
CGCCCGCCCAAGCCGATTCCGTCCTCCCGCCATTGCATCCTCTGGAGTCT
TGTCCTTCGTTGGTATCATGCTGCCCTTCACTCGTGCTCCATTTCTGGCC
CCTCCATTGCCTTACCACAACTGGACTACGGGGGTTATAGCTAGTGGTCG
TGCCGCCGAGACGGGGGGCAGGGGGGAGGGTGGACAAGGGACAGGGTGCT
CTGAAAGCTCCTCGACGACCGTCCACCATCGCTATCATCTTACCATGAAT
GGGATAGCAAGCTCAGGCACGCTGACTTCCTCGCATTTCTGCTCCTCTCC
CTCGTCTCCATCCTATCCTCCTATGCAACCATGGACCGACGCATTCCATC
ACCCCATCATCTCTGTTGACTCTTCATATGGAAAAATAGGCTCCTGCTCA
TGCGTCATCTCCACGGTCTCTGATTGATTCCGGTTTTGGGACTGCTCATC
CGAGCTCCGTCCTGCCGCTGCTACCGTCCACTACCAGTCGCTGCACCGGC
GCTCCCTCGCGAGCCTCTGTCAACCTGTCACATGTGGAGAAGAAACGGAG
ACCAGGGAGAGAGAAAAGGGTAAAGATAGAGAATGGGTAAAGGGGAGAAA
GGGGTGCCTGACATGTGGACCCGTTATTTATTTTTATTATTTTCTCACTT
ACATGTGGGTCCTATTTAGTTTTTTATTTTTATTTAATGACACATCAACA
TCACATAGCATGAATTGAGGGAAGCAAAATAGACTTAACCCTAACCTTTT
CGGGCTGCAAGGACTGCAAGGTTTATTATCCCGGTGGAAACTGTACCTGG
TTGAAAACACAAATGGCACTTTTTTCAAGTGAAAAAAAAAACCCTAATCT
ATTACATACTAAAAGTCCATTAAACTTCCTAAAAACGCTCTTAAGCCGGC
ATGTGTCCTTCTACGGACGCTTCTAAGCCGCCACATAGCATTCTAGTTAA
TACAAAATTCATCAAATCCGGTGGACTCATTATTTAAAACTATTATATCT
ATCTTCCAGAAAAATCCACCGCTAAAACCAGGCTCCACTAAGTCCTTGTG
GGACTACCTATACATTTGTCGACAAATTTTCTACTAAAAATTTGACATAT
ATAATTATAATACAATCATAGTGTAATTACACTGTAACTTGTATGTAATT
ACACTGTAACTTGCATGTAACTACGGTGTAACTTGTATTTAAGTTTCACG
TAATTTTGAATCGTTAGATCTATTACAAAATTTGTTCTGGTGAAGAAGAA
AAAAATCACAGCACACACATATGTAAAAGGATTTGTTCCCACGACCTCTA
TTTTACTGAAATAACATGTTACCGAGAGATTCTTGAAAGTTACGTACAAG
TTACATTATAGTTACAGTGTAATTACATGCAAGTTACAGTGTAATTACAC
TATGATTATACTGTAATTACATCTGATAAATTTTTGGAGGAAAATTTGTC
GACAAATATATAGCAAATTCGAGTCCTTGTACGTGGATGGATGTACATAC
GTAATGTGCGTACTCCCCT--------CTCCCTCAATCCCTTCATCATCT
TTTTCTTCTATTTTCAAGCTATATTAAGTTAGAAAATTTGTGTTACAAAA
TTAAACAACTATAACATCTAAATCATACATGTAACTTTTTAAATTTAGTG
TTAAATATCCATATTCACTTGGAAAAGAAATATGCCATTTTTTATTATAT
TTTCTGACTTTTGCATAGTATTTAAACTGTTATAAAGATTATAAACAAAT
AATGATATAGATTTTATCATCTTACATATAACTTCACAATAATTAAATTA
ACTCTACAATGATAAAAGTAAAATGGATCTATTATTTACAACCATTACCT
CGCAAACCCATCTCCACCCGGGATCTATACGTAAATGTATGCAGGTATGT
TACAAACGTTATTGAGAAT-------------------------------
--------------------------------------------------
--------------------------------------------------
--------------------------------------------------
--------------------------------------------------
--------------------------------------------------
--------------------------------------------------
--------------------------------------------------
--------------------------------------------------
--------------------------------------------------
--------------------------------------------------
--------------------------------------------------
--------------------------------------------------
--------------------------------------------------
--------------------------------------------------
--------------------------------------------------
--------------------------------------------------
--------------------------------------------------
--------------------------------------------------
--------------------------------------------------
--------------------------------------------------
--------------------------------------------------
--------------------------------------------------
--------------------------------------------------
--------------------------------------------------
--------------------------------------------------
--------------------------------------------------
--------------------------------------------------
--------------------------------------------------
--------------------------------------------------
--------------------------------------------------
--------------------------------------------------
--------------------------------------------------
--------------------------------------------------
--------------------------------------------------
--------------------------------------------------
--------------------------------------------------
--------------------------------------------------
--------------------------------------------------
--------------------------------------------------
--------------------------------------------------
--------------------------------------------------
---------------------------------------------TTTGA
ATAAGATAACAGTAATATAGTATATCACTATATATCCATTATTGGTTCAT
AGGTATGCACCATTAAATTAAATCTACAATGCCCAAAAATAACAAGTCAT
ATTGGCGCTTTGCATGGAAATCGAGAATTATTAAAAATCATGAAAAATTA
GTGATATGGATTATATCATCATTTGAAGATGCATAAAATTTGGGGTCCAT
TTTATTCAGCGGTTAGGATAGTGTGGGAATAACCAAAAGTATTCGGAGTA
TAGGGCATGCGATTTT-TTTCTCTTTAATTCCTATTAAAAAGGGACAATT
TGAACCATGCCACACAAATTTTGTAAAATTTATGATATGGGTGTTTCATA
CTAAGTTTGGTTAATTAGGGAATACAAATCATACTAAGCTTATATATCAG
AATTCATGCAATGAAAATATACGATATAAAAATAAGAATTAACCAAACAA
AATTATACTTTAATTAGTCCGTGGTGACGGACCATTTACAAATGATCCAC
ACCTACTTATTTCAGATCTCTTTTTTTTTT-CAAAAAAGAGATGTGATGT
GAAAAAAAGAAAGGCGCAGAAGTAAATGTAAGTAGAATATATATTTAAAT
ATATCCTAAAATCTATAAATACATCTATAGTATAAAAGAAATTTTGTGAC
CGAAAGTTTTTAAAAAATAAGATATGCTAATATTCAAAAAAGATATACAC
ATAGTACAAAATGATAGTCTAATAGTAATCAACTCTATTATTGCGACACA
ATATTTT-------------------------------------------
--------------------------------------------------
--------------------------------------------------
-----------------------CTCATAAATTTAAGATTGCATGGTTCC
AAGTAATATTAGTTTAGAATTCATATGTTGCAAGGGTAGATCAAAGAGTA
TCATAACCAATATACT--TACAATGTTCAAAGCAACCCCAAACTAATTAT
TGACAAAAACAAATTTAGAAGAGAGTCAAAGAATTTCAAGAAAAAGTAAC
CCACATATAAAACATCCAAAATAAAATTTCAAGCAACATCAAATAAAAAG
ATGCCTGCGCATATGCGCGGGCTACCACCTTTC-TAGTTTTGTAAAAAAA
GTTAGACAAGATTTATCCGTAGATACCACTCTAGAGCAATGGTGTCGGGA
TCGTGATTCGTGAACCGTGTGGACTGGGGTTTGCATCCTGTTCCGTATAC
ACCAGTTCCGTATACACCAGATGTTTTTTCCTGATGATCACATCCCCACT
TGCCTGCATTGCTTTTGTGGCCTCTCCATAGAATGGTTAATTCACTGTAA
AAAATGATTTTTT-ATGACATCACCCTTTTATTTTTACCAGCGGCCATGA
CAAAACACCGCTTGTAAAATTGAATGGAAAGATTCAAAGTCACGAACCTC
CAGCGAACGGCCTCTTAA-GAAGCCAGCAAATAGTAATATTTTTATAAGC
GAACCTCTTAAGAAGCTACCAGCGAAAATCCATTGTTTACGAGCGGACTT
CTTAATAGGCCGTGAGCAAAAA----CCAATTTTCGATGTCGGCTGCTAA
GAGGTCCACCAGAAAAAAAAAAGAAAAAAAAA------------TCATCA
TCGCACTAAAAAATAATTGAACACAATAAAAACCACCACCTACTGTGCCA
CCTTGCCACCACTGCTTTCC---CTCCTCCTCATCCTCATCTTCATCTCT
AGA----CCTCATCTTCTCCAGCCACCACCGCCTCCCTTCCCACCGGTGG
TGGCAGCGGGAAGACAGCGGCTCGGTTGAGCCCGGCGGGGAGGGCA-CGA
TTTGGTATGGGAGGAGCAGCGGCGACT-----------------------
---------------------CCATCCGGCGGTGGATCCGCCGCCTCCTA
GTCCCAGCTCTCTCTCCCCCGCTCCTCC-TCCTCCCCTTCCTCCACCGCC
ACCACCCACCCC-TCTCCCTCTCTCAGATCTGGTGCGCGGGGAGCGGTGG
AGGCTACGGCGGCG--------------------------GCGGCGGCGA
GATCGGTAGCAGTGATGGTGGAGAGGACGGATCCGATGGCGGTGGTTCTC
GTCAACCAGTTCAAGGACGACGACAGCAGCGGCTGCTGCAACGATGGATA
GGCTCTGGGCGGCTCCTCCACTCTCCTCCCCTCTCTCATATCCAGTGGCT
CGGGGTGGTGGGGCGTGGCCGACGCATCCGGCGGCGGAGCTCGGGTATCG
ATCCGGCATGTTTTTTTTTT-CTCCAAAATCAATTTTTCTTGGTGGTCGG
GAAACGGATTTTCAATTTTCTTTTTTTCGCTCGAATATCTTTTT-CGCTG
GCGGTCAACGTAACTTAACCGCTTGTGAAAACAAGCTTTAAAGTTTCGCT
AGTGAAGATTGTTATTTTCACTTGCCATTTGTTTGCGGGCGGCTGACAGT
GCCACCAGCGAAAAACTCTTTTGCTAGTAGTGATTGCTAGATGGTCAGCA
GAGAACTTGTGGAGCATATGACTATCAA-------CTAACAGTACACTTC
AGCAGAAAGAGGATGGTTCTAGCTCTCCGATGGTTTAATATTGAAACGTA
CAGCCCACCCACCACCACCCCAGTCGTCCCCAGCTAAGCGCTCCCTTGCT
TGCCTCAGTAGACGAGCTGCCAACTAGTAGCACTCCAGCAAGCAGCGGGT
CAGCGGAGTCCGGAGGGCGCACGTGCGCCGCAGCGAGGTATCAGCATGGC
CAGGCGGCGGCTGGCTGGCCGGCCGGGTTCGGCAAGCGGCTAAGCAGGTA
ATTAAGGGACTGCAGATACTGCTTGTGATCATCCCTTAAAATTTCGTCTT
TCTTGTCTTGGGCCAGGTTTAATTCCTAATTTTTTCTTCAAACTTTCAAC
TTTTCCATCACATCAAAACTTTTCTACACACACAAACTTTCAACTTAATT
TTCCGTCACATCGTTCCAATTTCAATCAAACTTCTAATTTTAGCGTGAAC
TAAACACACCCTTGGTTGTGACTCTGGGAGTCGATACATAGGCCTTAATG
CTCGTAGTTTGTGGATTTTGGGGTTAAACTGGCGTGGAACTTTACTTGGA
TACCACCTGGGAGTTGATGTGATTTTAGTGTTTAGTACAGTTTAGAGTTT
ATTACCTACCGGTTTCTTGGTGCCTGGCGCACACTGAGCATGCAAATGCA
GTGAGAGCCAGTATCATCTAAGACGGCTGGACCTGAAATATTTTACCATG
TATATATCAAACTCGACTTGATCAGGTGTTTAGCGGAGGAAGGATCGATG
TCCGGCGCCGGACAGAGCCGTGGTCATCGCCTTGGATTACACATTGATTC
GGATTGGCCAGAGGTCTTGTTGATCAATGACTATGCGGTGTTCATGGGGT
ACCTGTCGATGGTTGTCACCGGGACGGGGTTCCTGGTGCTCACGTGGTCC
ACCGTCATCCTCCTCGGTGGATTCGTCTCCATGCTATCCAACAAGGACTT
CTGGAGTCTCACGGTGATCACGCTCGTTCAAACAAGGTGAGCTATCTATA
GCCATCTCCACCAGACTTATATTTATTTCGCGTTCCCAACATTAACCAGT
TCAGCCAAGCATTTGGAGTTTCGCATTGCTAGCTAGCTACTAGTTTACTG
TCAGATCTAG---------------TGTTGCGAACCGAATATGCTGCAAA
ACGTTGCAATTCCAGAGTGGCTTTATATACTACATTGATATGAAAATATT
CAAGTCCCATATTTGCAAAATCAACTATTTTTAAAATCGAATTATTTTCT
CCCCTTTTCAAGAAGCATGTATTTTGTATATTTCTCTCCCCATTTGATAA
TAATTTCATCAAGAATTTTAAAAGAGAA--TATAACCAATAAAGCACAAA
TGTCATGATTTCATGATTGTGACATGTAATAATCACTTCTTTTTTAATTT
TTATTTTAATTTTCTGAAATTTTTTTGAGAGCTTTGAAGTGTACCTAAAG
CAATGCAATTCATGGTCATATGTTGCAAGACAAATGAGATAAATTCATCA
ACTAGTTAACAAGCATGCATTAGAGTATAAACATGAATCAAAGGTATTAC
AATTAAGCTCAAATCTCTACTATTATAAAAATTGAAGATGTTTTTGCCGG
TGGCTTGGTAAGTCGTCATGTCCGAATTAGCCTCGCACATAATTACTGCC
AATTTAATTATTTATGTGCCCCACATGTATGAGCTTTAAACATTAGATTT
TCCATAAGAAAATTTGCTTGTTCGGATCAGTGCCTTTGGCCGATTGCGTT
TCATCCTGTGCATTGTCACGAACCAACCACCACCGCGAGGTTGTCATCTT
GCTGATACGGTCTGTTCGGCAACACGGTTTGGGACCTGCTGTCGTGCACC
TATATCAACACCAACCAGCAGCAGTCAGGTGTGTTGCCGTGCGCCGAGGC
AAGCAGCACGACGTACCATTGTTGATTATTCTCTACACGCACACACCGTA
TCGAGAAGAATTCCTACTGTGTTCATCAGAAACTCAATCCAATATTGTCT
ACTGTGTATACGTGTTCCAAAAAGATTAAAGAAAAGATCAGGATCGATAT
CAAAGCCGAGATCTATTACTACCCACATATCGAAAATCCACGCGTGCAGC
AAGACGATCAGCAACAGCAGCCGATCGATGACGGTTGCCAAGAGAAATAT
GAAAACCTAATCAGAGAAATATTCAATCAAGCTACTGCGCACATATATCT
TTACCTCTTAAATTATATTTCTATCTCTACTATTATAAAAATTGTAGATG
TTTTCGTCAGTATTTTAGTACGTCATCCGCGTATGAGTCGGTTTTTAAGT
CCGTTTGATTTTGGAAATACAAATCCGTATTTGAGTCAGTTTTTAAGTTC
GTTCGCTTTTGGAAATACAGAAGAAATCGTATAAGAAATCTCTTTAAAAA
CTCACATACTACTAACTTGAGACGTTCGGACACCTAATTACAGCTCATGA
TTTTCTAACACAATATATATCCAAGCGAATTTGACACAGTGAATTTCATC
TTAACTCGATATAATATAATAAGATTAAAATAATCTTCACCCGTTGCAAC
ACACGGGCATTTTTTCTAGTCAATAATAAAGATAATGATTTCAAACGATT
TATAATGCAACATATTCACAAGTACATAGGTTGAAAAAAAATCCCTATAT
ATATATATATATATATATACCTATTGCATCATCACTCTTTCTCAAAATAA
C-TTCTTCACAAAAATAACCAAGAGAATTTTCAACAAGTATTAGAGCTTT
TTGTGCTCATTTTGACATTGATAATAAAATAT----CTCAATTTATTTCG
AGTACGTCCGTGTCGTTAAGAATGTT-CTAAGGATTTGGTACCCATTATT
TTCCTTACTGTAAATACGGCTTTATCGTCAATACTGTTTCCAAGGATTCT
GTATTCATTTTTTTT-CTCTCATCATAAGCAACTTTTTATTCTCCTATGA
CATTTGGAATAAACAATAAGCAATTTGAGGAATAACAATCCAATAAGTAT
A-AATATAAGCATTAATCATCCAAACTCAGCACTTGCTTTAACATTGCAT
ATTTACTTAAATCAAGTAAAAGAATTAGTGTCATGCATCATCTCACTTAA
AA-GTAATATCCAAGCCACATGAAAAGACTAAAATGCATACAAGCTAACA
TATCAACAAATATACATCAATTATTTTACTAGCATGCACAAGAATATACT
AGAGGTATATACCAAAGCTCTTCTTTTTCTCATTTTTTTTCTTTATTTTC
AGATTTAGAGCAATGCATGGATATAGACATGAATGCACCAAAAAAGCACA
AACTTCCCCTCAAATAAACCTCCAATTCTCCCTGAAGAAAAATCAAGAAG
AAATCAAAGAT-TTTGAAAAAGACATCTAATTGCCAATGATATCACCAAG
GTTCTTATGAATTAACATATATCCATTTGAATTACCAAAACTACCTCTTC
AAACACTAGCATGAAAAGCTTATAAACGAAGAAGTAGAACAAAGTTATGT
CAACTCAAAAGTACATTGATGTTACCTTGAAAAGAAATCACCGTCTCCGC
ACTAAACAATCATGGGGAGTATGCCGCCAAAATACCTATGAACATGAAGA
TGTTGAGGCCTCCGTGTTGGCATTAGTCATAAAAAAATTTGGAATCCAAC
ACTGAACCAGTAGGTACATATGCACGAACAAAATCGGAACCAAACATACC
TGAAAACTTACCTTGACGCTTCACAAAAATCCGATTTGAATTACGCGCAA
AATCGCCCCGAGGTCGGTCTGATCGCAGTTGTACCTGCAGTCTGCCCGGG
CCTAGTCGCCGGTCTGACCATTGATATACCTGCAGTCTGACCGCCATTGG
CAACTAGTATGACCGATTGGTTAGTGTCGGTCTAACCAAGCTCCTTAATC
CACAACCTTGTTTTTGCCACTGTCGTTTCGCAAAAGCAATTTATCTTTCC
TTTTTCTGTTTGCGGACAAGTCTAAAACAAAAACCAACCAAATATTCATC
TTTTCCAAAAAAA-GAACAAGTGTATCTCTCACGACAAGAAATTTTTGAA
GTAGATGGTTTTGCAATGAAAGTCTTTTTCTCTTGAGTCGTCGAAGAAAG
AGACGGCAAAACTCCTTAGGTTTGGGTTTTGTACTTCACCTTTTTCAGTT
ATGCTCAAGACAACATATCGGTGATTTGTAAAATGGGCATTGGTATCAAA
ACCTACACCACAATTATAAGCACTCACTTTTGACTTATCCAAATCATGTT
AAGTTTCTTCTTACCATCAGAAAACCTTTCCAAATAAGAAACTTCTTTTG
TCAAATTTTCACAATTTTCATCATCAACCAAAACACCATTGTTCTTTGTG
ACAATTAGAACAAGAAAGCACCTCATCAGCTTTTACAAGATCCTCCATAT
ACTCAACACGCCCTAAAGCATCTTTCAATCTCATTTCATTCAAAAAACAC
TTTGAGCAATTTGGAGAAACCAAAACATATTTGTGTTGTTTAATCCTTTA
TGCACTCAAAACATTGAACAAAGAACACGCACAAAAAGCAACTTTATATT
TTTTTTCAAAACGTTCTTTTGTCAAAGTCAACTCATTAACAACATGAGAG
CATGCAAAGCAAATCCAAGAGAAAAAGACAAATAAAGCTTGTTAGTTTTT
TCAACCTCAGATTCCAATCTAAAGCAATTAACATAATTGGCATCTCATAA
AGCAGTAATTTCAGATAATAAAGCTTCCCAAGATTTGCAATCATCATCAT
TAGGAACCATAGATTTTAATCTAACAATTTCAGCATTTAAAATTCAATAG
TGTGGTTACTCTCATTAAGCAAATTAGAACATGTTTTCAATTTCTCAGCA
AATTTTAAAGCAATATGTTCTTATTGATCTTAACTAAGCTTTTTTTCACT
ATCAGATTCATTAACATCAGAGTCTACATTGCGAGCAGTAAAAGCCAAAT
CAACAACTTAATCAACAACTTGCTTACCTTTGCTATGGCGCTCATCTTCA
TCCTCTGATTCTTCACTATCAAAAGCTTCTATCAATTCTTGAATTAGCCT
TTGCTTGCGAATCTTCTTGCTCTCCTTCTTCTTGTCATTCTTGTTCACTT
TCTCCTCCAAGCTTGTCTTCTTGCGGTTAGGACAATTGAACTTGATGTGA
TTTAACTTGCCACACTGAAAGCATTGAACAGATCCTCCTCGCTTCCTATT
CTTGACTTTTTCAAAACCCTGAGAAAGTTTGTTAGTAACCTAAACCAAGT
CCTCCTCGAATCACTCGAGTTGTTTATCGGACATGGCTTTAATAAAATTA
AGAGCTGATGAAGAAGAAGCACCAATGGAAGAACTCAAAGAAGAGATCAA
GGCACTAATTTAAGGATCAATCTTGCGGGAAAGAATATTCACCTCATGAG
TTTTAAGCTTGGTGTAAAGAGAATCCAAAGTCAAAGCGGACATGTTAACA
GATTCCTAAATTGAAGTCACTTTCATCTCCCAGATCGACATATCAAGACC
ATTCAAAAAGTGTC-GAGAAATCTCAGATTGTGTGTAATAAGTATCATAA
GAGGAATCAACAGATCTAAGATTACTCAAAACTTTGTTAAAGCGTGCAAG
ATAATCATCCAAAGTCTCTTCAGGTTGCATCTCAAATTTTACGTAATCCT
TTTAAAAAGATCTTTGCGCACTTCATTGATATTAGAAGTCCCTTGGTGAA
AATCAGATAATGGCTTCCAAATCTCATGCGCGGTTTGCAGATGAGAAACA
CGATCAAAATCCGAACAAGGAATTCCATTAAGCAAAATATTGCGAGCTTT
GCAATTGTTTTTAAAATCAGTCTTAAGAACAACAGTATTAATCTAAGCAG
GAATTTTATAAGGATTTGCAACTTTTTGCCAAATATCATAACTCTCAGAC
ATAATATAAGATTTCTTTTCGCACCAATAAGGAAAATTGACTCCATAAAA
AACATGTGGCCAGGTCATAAACTTGTTAGCCATGGCAAGAACTCAAGATC
GGCAAAGATCAAATAGAGTGAACATGGCTCTGATACCACTTGTAAGATCG
AAAAAAAAGAACCAAGCCAATCAGAGAGGGGTGAATGGTTGTAACACCAA
AAATCAAAAACTTTTAGCGGACATAGAAGTTACCCTTGTAGTTGATGAAG
TCAGTGCAACGCGGTCTGACCACCATGTGCGCACCGATCTGACCGCTCCT
ATGCCGCTGGTCTGACAGGTGTTGTCTGGCCGATAAGACCACCGCCTCTC
TACTTGTCACTGCTCGCCGCCGCCAGTCTGACTGCTTGATTGCCGCTGGT
GACCGCTCGTAATACTTCGGTCAAACCGTCGACCGTCGAGATCCAGAAAA
CACCGATAGATGAAAACTCTAAGATGTAGATTAATCTATCTCGACTTTAT
TGCATCAACTAGTGTTTACAAAGTGCACCAACATCACTCCTCACCAAAAT
CTCGAACTAGACTTGATACCCAAACTTATCTCTCAACTCAACTCTCTATC
CATTGATACCGGCAGACAACATCCTCCCTCTCTATTTATACCGATAACAT
GGCTGTCCCTAGCCACGAATCCAACTCATACAAAAAGTCCTTCCCGTATA
AGAAACAAACTTTACAAACTCTAGTCTTT-CCAAACTTGGACTCCGATCG
AAATTTGACTCCTCTTTCCATATGCACACAACACGATGTGTATGCCATAT
GGAAACCTTCACCTCCATGTACATTGTTCTCTAGCTTGAGCATCCCGCAT
GACATCCTTGACCGTCTGGACCTCAACTTCTTCCGAGCCTAGTCCTGATC
CATCACCGACTATACTCCCATAGCCTCAAGCAACACCTGCACATGAATAA
CAATGAAACTCCATATCTGAGTACAAGTTCACGCTAACT---TGACTCAC
ATCAGCATACAATAGTATCACATACGAATAGAAACCATCTAGAAATAATA
AACATGAATCAATCTAGAAATTCCATAAAAACAACCCGAAACCGACTCCC
TCTTGGAATCACTCAGTCAGACCATCGGGCCGCCCGGTCTGACCGGTGCC
TCCTGCCCGGTCTGACAAGCACCCGGTGCCGACCGCAGTGTTCACCATTC
GAAAATACTATCCACCGTATTTTCAACAACACTTACCGTTGACAATTGTT
CATCACCAAGATTAATCATCATATGATTCTACAACAGACAGACACA----
----TAGGCATGTTCAGAGAGATGCCATACTAGAATTGAAATGTCAAATT
TTGGAAGAGAAAAAAA--A-TAGAGTTAATAAAAAAGAAAAAGAAA----
--GAGCTACTCTCTGCATTCATTCTTTCATGGCAAAATTAATTTTACACG
ATCGCCAAAAGTAAATTTGATCATTAATTAATGTGAAATTAGTTTGACAG
GATGGCATGTACTGAATCTTATTTTATTATTGTGTTCATCCCTAACAAAA
AAAC---CGTACTTACTCTTTCCACTGTCGGTA--TCTGTCCTTTT-AAC
CGGAAAATTCATCCATCCAAACAAAAAATA--TCTGAAACAGGATATTCG
ATGTTTTTCTGAATGGAAAAGTAAGCCACATTGGGTACTCATTGAAGCGC
TTGTGCAAGGCCGCACGCTTCATCGCGTTGCCCCATAACCATAAGAAGGT
TGGGTTCAGGGGTGCTGTTCGAGTGCTTGTCTTCACCATCGTCTTGTGTC
CGCTGTTCCTGCTCTACATGTTTGGGCTCTTCGTTTCCCCCTGGATTTCG
CTGTGGCGTCTAATCCAGCAGGATTACGGCGTGACGGCCGGAGACAGCAG
CAGCAAGGCACACCTGCAGCCTGCGCTGGTGGTTCTCTACTCCCTGGCCC
TGTTCCAGGGCGTCCTCTTCTACTACAGGGCCATCTCTGCTTGGGAAGAA
CAGAAGCTAGTGAAAGATGTGGCCGACAAATACATGTTTGATACAGTGTC
GCGCAGTTCAGTTTCGGACTATTTACATGAGATCAAGGTCGG-ATGTGAG
AATGACCCGTCCTTTGCCAGAGGGAGGAACCTGATCACATACGCTGTCAA
GCTGATGGAATCCACATCACCGGATGGGTACCTTTCAGGTGCACGGATTC
TTGATACACTCATCAAGTTTAATAGAGATG---ATGCATCGGGGAGCGAA
TTACCGGGGCAGAGTATGCAGATATACAATATGATTGGATCTGCATCCTC
CAGTCCCATACTCCACAACTTAGTTCAGATGCTGGATTTCAAAAGTGCAT
ATGATGGAGAGATCAGGTTGCGAGCCGCAAGGATTGTTGAGCACTTTGCT
GGTGAGGTCCGTTTAGACAAAATCCTGCAGGGGATTCGATGTGTATCTTC
CTTGCTTGAACTCGAGCAGAAAGGATTTCAGAATGACCACCATAGTTCTT
TCCAAGAAGACGACGGCGACCAACTTTCTTTTGAAGAAGAGGATGATCAC
CAGATTTCTGTCAAAGAAAAGGATTATTACCCCAAAGATTATAAACAGAT
GCAACTTACAGGCATGCAGATCCTTTTAAAGCTCTCCTACGACAAGAACA
ACTTGTTCCTCATGAGCAACACAGATGATCCGGCCTTGATCAACAAGATT
GTGGCACTTATAACGTCCAAGGGATCACTTCACAAAAAACAACATAACGA
ATGGTCCTGTATGGCAGAGCTCGGGGTGAAGATACTAAGCCGATTTATGC
GATTTATGTATGGCCCTACAAAATCAAACAATATTCTGTGGCATGAAATA
TCAACAAGCAGCAAAGCAATCGGCACCTTGGAGAGTATTCTTGAGTGTGA
CCAATGTGACTCTGTGCTGAAGAAACACGCCATAAGGATTCTCAAAAGGA
TATTCATGGATACATCTTCGGCTATGGGTGAAGGAGACAGAGAAAGGTTC
ATTGGCTCCTTGATGGACATGTCTCTTCACAACAGTAATGGTGACTTTCA
AAATCTGGCAGGTGTAGATCTGGCGCTCAAGAAACAAGGGTTAAGCATTC
TCAAAGAAATATACTTGAATCCATCTTCGATTATGGGCGAAGGAGACAGA
GAAAGGTTCATCGGCTCCCTGATGGACATGTTTCTTGACAACAGTAAGGG
CGACTTTGGAAATCTGCCAGGTGAAGATCTGGACCTCAAGAAACAAGAGT
TAAGTATTCTCAAAGAAATATGCATGGATCCATCTTCGTTTATGGGCGAA
GGTGACAGAGAAAAATTCATCGGCACCCTGATGGACATGTTTCTTCACAA
CAGCAAGGGCGACTTGTTTGAAAAACTAGCAGGTGATGATCTGGTGCAGA
TATGTAGAAGAAGTGGAAGCAGTGCCACGATCATATTGAGGAAATATGGT
CATGATATTGTTGATTGTATTGCTGATACTCGTTCAAGCGTATATAGCAG
CATGCACAGAAAAATTGCAGCAAAGATCCTCAATCATCTGTGTAGTCCCT
ACTCCACTGACGAGGAACATCTTCAGAATCTGAAGGAGGCCATCATTGAT
TTGATACCCAAGGTACGTTAGTCGCTGTCATTTATACTTCTTATGTCAAC
AAACATTTTTTTT-CATGATAATGAAATA--TAACTCTGGCAGCCTCTAC
ATTGTCAGATGCACGAAACCATAGCTCATTAAATAGTTTGGCAACCTCTA
CATTCGCAGCAATCCATGGGTAACAAACTTGTTTAAAGCAAAACTGAAGC
ACAACTTGTATCATTAAAATTTCATCCATGCTTACTGAATATCCATCAGA
GTAGTCTCCAAAAGATGGGATACTGCTTTTATATGCATCCTATTTATATC
GGAATGACCGAAAGCACTGTAATGTTGCAGGTGCTAAGAGAAGCACTTGG
TTGGGGGTTGACAGGAGAAGAGATACTGCGAGTGGCAGTTTCAGGCCTTG
AAGGTACCCAAGATGATGACTGGAAATTGCAGGAAGCATTGGCGTCCCTC
TGTGCAACCGTGTTTAACAGAATTGTCAGCAAGGATGCAGATTTGACTGC
TCGGTTCAACAACATCGCCGCTGGTATCTGCGACCAGACAACGAAGCCTC
GCATGACCTTCGCAGACCTCATCAACGAAGCTGTAAAAGTTCATCGCATC
GAATTTAAAAAACCAGAAAAACCA---GAACCAGCTGCCAGGCCGGAACT
GTACGAGTTTGTGACTGCGAAATACACCCCGCCCCACTTTATGTTTTTGG
GCGAGGAAGATCCCAACGCGTGTTGTATCTCTTGATAACACCCTAATTTG
TACTTTCTCCGTTTCTCCGTTTCACAATGTAAGTCATTCTATTATTTCC-
--------------------------------------------------
--------------------------------------------------
--------------------------------------------------
-------TACATTTATATTGATATTAATGAATCTATATATATATATATAT
ATATTTGTCTAGATTTATTAACATCAATATGAATGTGGGAAATACTAGAA
TGACT---------------------------------------------
----------------TACATTTTGAAACGGATCAATATGAATGTAGAAA
ATACT-GAATGACTTACATTTTGAAACGGAGGGAGTAATGCAAACCGAGG
ATGAAAAAATATATATGCCTATACGGTACTGCTCCATTTCCAAATAAATT
CCCGTTCTGCTTTATGCTAGGTGGACCGTTTGTTGACTTGTTCATCTCTG
TTTGGTAACTGTGACACATACACCCACGTTTGACAAATATGCATATATAT
CA-----TATATGTTGTCAGAGAATAGCTCGAACAAGGAAAAAGTATGCA
GTCTTACGTATCCTATCATTACAACCCTCTAAATCCTAAAGTTCAACAGT
AAA--------------------------GATGTCATACCATCATCTATT
ATTATTGCATCTTAAACATTATGCAAACATACTATATATCTCTTCATATT
TT--TTTATAATATCCTATATACTTATAATTCATCCTGACTTAATTAATG
TTC-----ATTTGAGATTGTTTAGGAGTTCAAATATTAGTGTTTTGCTCT
CAGTTTTATTTGAAATTT--------------------------------
--------------------------------------------------
--------------------------------------------------
--------------------------------------------------
--------------------------------------------------
--------------------------------------------------
--------------------------------------------------
--------------------------------------------------
--------------------------------------------------
--------------------------------------------------
--------------------------------------------------
--------------------------------------------------
--------------------------------------------------
--------------------------------------------------
--------------------------------------------------
--------------------------------------------------
--------------------------------------------------
--------------------------------------------------
--------------------------------------------------
--------------------------------------------------
--------------------------------------------------
--------------------------------------------------
--------------------------------------------------
--------------------------------------------------
--------------------------------------------------
--------------------------------------------------
--------------------------------------------------
--------------------------------------------------
--------------------------------------------------
--------------------------------------------------
--------------------------------------------------
--------------------------------------------------
--------------------------------------------------
--------------------------------------------------
--------------------------------------------------
--------------------------------------------------
--------------------------------------------------
--------------------------------------------------
--------------------------------------------------
--------------------------------------------------
--------------------------------------------------
--------------------------------------------------
--------------------------------------------------
--------------------------------------------------
--------------------------------------------------
--------------------------------------------------
---------------------GTTTTTT
>84_11786_surrounding_Ptr_from_contig_22576 
--------------------------------------------------
--------------------------------------------------
--------------------------------------------------
--------------------------------------------------
--------------------------------------------------
--------------------------------------------------
--------------------------------------------------
--------------------------------------------------
--------------------------------------------------
--------------------------------------------------
--------------------------------------------------
------------------GTACATATTCTAGAAATGAATTATTAATTAAT
TTTAATCCATGAAAGAAAATCGGAGTGTGACATCCGGTCACCAGATCAAA
TCGCTTCCACCGGTGCCACACCGTTCCTTCTCCGCCGCCTTCGCCGCAGC
TACCTCCCTTTGCAGCGGTGACGACAACTAA--------------GATAG
GCAAGCATAGGACCGCTACAATCCATCCTTTCCGAGCTCTCTCCCCTCCA
CCATCTCAGAGAGGAGGCGGATCCATCACTGCCACCAACCTTTCCCTCTC
TCCTTCTTCGCCGGAGTTGCAGGCGGCAAGGACGGGCGGATCAAGTGCCA
CGCCCGCCCAAGCCGATTCCGTCCTCCCGCCATTGCATCCTCTGGAGTCT
TGTCCTTCATTGGTATCATGCTGCCCTTCACTCGTGCTCCATTTCTGGCC
CCTCCATTGCCTTACCACAACTGGACTACGGGGGTTATAGCTAGTGGTCG
TGCCGCCGAGACGGGGGGCAGGGGGGAGGGTGGACAAGGGACAGGGTGCT
CTGAAAGCTCCTCGACGACCGTCCACCATCGCTATCATCTTACCATGAAT
GGGATAGCAAGCTCAGGCACGCTGACTTCCTCGCATTTCTGCTCCTCTCC
CTCGTCTCCATCCTATCCTCCTATGCAACCATGGACCGACGCATTCCATC
ACCCCATCATCTCTGTTGACTCTTCATATGGAAAAATAGGCTCCTGCTCA
TGCATCATCTCCACGGTCTCTGATTGATTCCGGTTTTGGGACTGCTCAAC
CGAGCTCCGTCCTGCCGCTGCTACCGTCCACTACCAGTCGCTGCACCGGC
GCTCCCTCGCGAGCCTCTGTCAACCTGTCACATGTGGAGAAGAAACGGAG
ACCAGGGAGAGAGAAAAGGGTAAAGATAGAGAATGGGTAAAGGGGAGAAA
GGGGTGCCTGACATGTGGACCCGTTATTTATTTTTATTATTTTCTCACTT
ACATGTGGGTCCTATTTAGTTTTTTATTTTTATTTAATGACACATCAACA
TCGCATAGCATGAATTGAGGGAAGCAAAATAGACTTACCCCTAACCTTTT
CGGGCTGCAAGGACTGCAAGGTTTATTATCCCGGTGGAAACTGTACCTGG
TTGAAAACACAAATGGCACTTTTTTCAAGTGAAAAAAAAA-CCCTAATCT
ATTACATACTAAAAGTCCATTAAACTTCCTAGAAACGCTCTTAAGCCGGC
ATGTGTCCTTCTACGGACGCTTCTAAGCCGCCACATAGCATTCTAGTTAA
TACAAAATTCATCAAATCCGGTGGACTCATTATTTAAAACTATTATATCT
ATCTTCGAGAAAAATCCACCGCTAAAACCAGGCTCCACTAAGTCCTTGTG
GGACTATCTA--CATTTGTCGACAAATTTTCTACTAAAAATTTGACATAT
ATAATTATAATACAATCATAGTGTAATTACACTGTAACTTGTATGTAATT
ACACTGTAACTTGCATGTAACTACGGTGTAACTTGTATTTAAGTTTCACG
TAATTTTGAATCGTTAGATCTATTACAAAATTTGTTCTGGTGAAGAAGAA
AAAAATCACAGCACACACATATGTAAAAGGATTTGTTCCCACGACCTCTA
TTTTACTGAAATAACATGTTACCGAGAGATTCTTGAAAGTTACGTACAAG
TTACATTATAGTTACAGTGTAATTACATGCAAGTTACAGTGTAATTACAC
TATGATTATACTGTAATTACATCTGATAAATTTTTGGAGGAAAATTTGTC
GACAAATATATAGCAAATTCGAGTCCTTGTACGTGGATGGATGTACATAC
GTAATGTGCGTACTCCCCT--------CTCCCTCAATCCCTTCATCATCT
TTTTCTTCTATTTTCAAGCTATATTAAGTTAGAAAATTTGTGTTACAAAA
TTAAACAACTATAACATCTAAATCATACATGTAACTTTTTAAATTTAGTG
TTAAATATCCATATTCACTTGGAAAAGAAATATGCCATTTTTTATTATAT
TTTCTGACTTTTGCATAGTATTTAAACTGTTATAAAGATTATAAACAAAT
AATGATATAGATTTTATCATCTTACATATAACTTCACAATAATTAAATTA
ACTCTACAATGATAAAAGTAAAATGGATCTATTATTTACAACCATTACCT
CGCAAACCCATCTCCACCCGGGATCTATACGTAAATGTATGCAGGTATGT
TACAAACGTTATTGAGAAT-------------------------------
--------------------------------------------------
--------------------------------------------------
--------------------------------------------------
--------------------------------------------------
--------------------------------------------------
--------------------------------------------------
--------------------------------------------------
--------------------------------------------------
--------------------------------------------------
--------------------------------------------------
--------------------------------------------------
--------------------------------------------------
--------------------------------------------------
--------------------------------------------------
--------------------------------------------------
--------------------------------------------------
--------------------------------------------------
--------------------------------------------------
--------------------------------------------------
--------------------------------------------------
--------------------------------------------------
--------------------------------------------------
--------------------------------------------------
--------------------------------------------------
--------------------------------------------------
--------------------------------------------------
--------------------------------------------------
--------------------------------------------------
--------------------------------------------------
--------------------------------------------------
--------------------------------------------------
--------------------------------------------------
--------------------------------------------------
--------------------------------------------------
--------------------------------------------------
--------------------------------------------------
--------------------------------------------------
--------------------------------------------------
--------------------------------------------------
--------------------------------------------------
--------------------------------------------------
---------------------------------------------TTTGA
ATAAGATAACAGTAATATAGTATATCACTATATATCCATTATTGGTTCAT
AGGTATGCACCATTAAATTAAATCTACAATGCCCAAAAATAACAAGTCAT
ATTGGCGCTTTGCATGGAAATCGAGAATTATTAAAAATCATGAAAAATTA
GTGATATGGATTATATCATCATTTGAAGATGCATAAAATTTGGGGTCCAT
TTTATTCAGTGGTTAGGATAGTATGGGAATAACCAAAAGTATTCGGAGTA
TAGGGCATGCGATTTT-TTTCTCTTTAATTCCTATTAAAAAGGGACAATT
TGAACCATGCCACACAAATCTTGTAAAATTTGTGATATGGGTGTTTAATA
CTAAGTTTGGTTAATTAAGGAATACAAATCATACTAAGCTTATATATCAG
AATTCATGCAATGAAAATATACGATATAAAAATAAGAATTAACCAAACAA
AATTATACTTTAATTAGTCCGTGGTGACGGACCATTTACAAATGATCCAC
ACCTACTTATTTCAGATCTCTTTTTTTTTTTCAAAAAAGAGATGTGATGT
GAAAAAAAGAAAGGCGCAGAAGTAAATGTAAGTAGAATATATATTTAAAT
ATATCCTAAAATCTATAAATACATCTATAGTATAAAAGAAATTTTGTGAC
CGAAAGTTTTTAAAAAATAAGATATGCTAATATTCAAAAAAGATATACAC
ATAGTACAAAATGATAGTCTAATAGTAATCAACTCTATTATTGCGACACA
ATATTTT-------------------------------------------
--------------------------------------------------
--------------------------------------------------
-----------------------CTCATAAATTTAAGATTGCATGGTTCC
ATGTAATATTAGTTTAGAATTCATATGTTGCAAGGGTAGATCAAAGAGTA
TCATAACCAATATACT--TACAATGTTCAAAGCAACCCCAAACTAATTAT
TGACAAAAACAAATTTAGAAGAGAGTCAAAGAATTTCAAGAAAAAGTAAC
CCACATATAAAACATCCAAAATAAAATTTCAAGCAACATCAAATAAAAAG
ATGCCTACGCATATGCGCGGGCTACCACCTTCC-TAGTTTTGTAAAAAAA
GTTAGACAAGATTTATCCGTAGATACCGCCCTAGAGCAATGGTGTCGGGA
TCGTGATTCGTGAACCGTGTGGACTGGGGTTTGCATCCTGTTCCGTATAC
ACCAGTTCCGTATACACCAGATGTTTTCTCCTGATGATCACATCCCCACT
TGCCTGCATCGCTTTTGTGGCCTCTCCATAGAATGGTTAATTCACTGTAA
AAAATGATTTTTTTATGACACCACCCTTTTATTTTTACCGGCGGCCATGA
CAAAACACCGCTAGTAAAATTGAATGAAAAGATTCAAAGTCACGAACCTC
CAGCGAACGGCCTCTTAA-GAAGCCAGCAAATAGTAATATTTTTACAAGC
GAACCTCTTAAGAAGCTACCAGCGAAAATCCATTGTTTACAAGCGGACTT
CTTAAGAGGCCGTGAGCAAAAA----CCAATTTTCGATGTCGGCTGCTAA
GAGGTCCACCAGAAAAAAAAAAGAAAAAAAAA------------TCATCA
TCGCACTAAAAAATAATTGAACACAATAAAAACCACCACCTACCGTGCCA
CCTTGCCACCACTGCTTTCC---CTCCTCCTCATCCTCATCTTCATCTCT
AGA----CCTCATCTTCTCCAGCCACCACCGCCTCCCTTCCCACCGGTGG
TGGCAGCGGGAAGACAGCGGCTCGGTTGAGCCCGGCGGGGAGGGCAACGA
TTTGGTATGGGAGGAGCAGCGGCGACT-----------------------
---------------------CCATCCGGCGGTGGATCCGCCGCCTCCTA
GTCCCAGCTCTCTCTCCCCCGCTCCTCC-TCCTCCCCTTCCTCCACCGCC
ACCACCCACCCC-TCTCCCTCTCTCAGATCTGGTGCGCGGGGAGCGGTGG
AGGCTACGGCGGCG--------------------------GCGGCGGCGA
GACCGGTAGCAGTGATGGTGGAGAGGACGGATCCGATGGCGGTGGTTCTC
GTCAACCAGTTCAAGGACGACGACAGCAGCGGCTGCTGCAACGATGGATA
GGCTCTGGGCGGCTCCTCCACTCTCCTCCCCTCTCTCATATCCAGTGGCT
CGGGGTGGTGGGGCGTGGCCGACGCATCCGGCGGCGGAGCTCGGGTATCG
ATCCGGCATGTTTTTTTTT--CTCCAAAATCAATTTTTCTTGGTGGTCGG
GAAACGGATTTTCAATTTTCTTTTTTTCGCTCGAATATCTTTTT-CGCTG
GCGGTCAACGTAACTTAACCGCTTGTGAAAACAAGCTTTAAAGTTTCGCT
AGTGAAGATTGTTATTTTCACTTGCCATTTGTTTGCGGGCGGCTGACAGT
GCCACCAGCGAAAAACTCTTTTGCTAGTAGTGATTGCTAGATGGTCAGCA
GAGAACTTGTGGAGCATATGACTATCAA-------CTAACAGTACACTTC
AGCAGAAAGAGGATGGTTCTAGCTCTCCGGTGGTTTAATATTGAAACGTA
CAACCCACCCACCACCACCCCAGTCGTCCCCAGCTAAGCGCTCCCTTGCT
TGCCTCAGTAGACGAGCTGCCAACTAGTAGCACTCCAGCAAGCAGCGGGT
CAGCGGAGTCCGGAGGGCGCACGTGCGCCGCAGCGAGGTATCAGCATGGC
CAGGCGGCGGCTGGCTGGCCGGCCGGGTTCGGCAAGCGGCTAAGCAGGTA
ATTAAGGGACTGCAGATACTGCTTGTGATCATCCCTTAAAATTTCGTCTT
TCTTGTCTTGGGCCAGGTTTAATTCCTAATTTTTTCTTCAAACTTTCAAC
TTTTCCATCACATCAAAACTTTTCTACACACACAAACTTTCAACTTAATT
TTCCGTCACATCGTTCCAATTTCAATCAAACTTCTAATTTTAGCGTGAAC
TAAACACACCCTTGGTTGTGACTCTGGGAGTCGATACATAGGCCTTAATG
CTCGTAGTTTGTGGATTTTGGGGTTAAACTGGCGTGGAACTTTACTTGGA
TACCACCTGGGAGTTGATGTGATTTTAGTGTTTAGTACAGTTTAGAGTTT
ATTACCTACCGGTTTCTTGGTGCCTGGTGCACACTGAGCATGCAAATGCA
GTGAGAGCCAGTATCATCTAAGACGGCTGGACCTGAAATATTTTACCATG
TATATATCAAACTCGACTTGATCAGGTGTTTAGCGGAGGAAGGATCGATG
TCCGGCGCCGGACAGAGCCGTGGTCATCGCCTTGGATTACACATTGATTC
GGATTGGCCAGAGGTCTTGTTGATCAATGACTATGCGGTGTTCATGGGGT
ACCTGTCGATGGTTGTCACCGGGACGGGGTTCCTGGTGCTCACGTGGTCC
ACCGTCATCCTCCTCGGTGGATTCGTCTCCATGCTATCCAACAAGGACTT
CTGGAGTCTCACGGTGATCACGCTCGTTCAAACAAGGTGAGCTATCTATA
GCCATCTCCACCAGACTTATATTTATTTCGCGTTCCCAACATTAACCAGT
TCAGCCAAGCATTTGGAGTTTCGCATTGCTAGCTAGCTACTAGTTTACTG
TCAGATCTAG---------------TGTTGCGAACCGAATATGCTGCAAA
ACGTTGCAATTCCAGAGTGGCTTTATATACTACATTGATATGAAAATATT
CAAGTCCCATATTTGCAAAATCAACTATTTTTAAAATCGAATTATTTTCT
CCCCTTTTCAAGAAGCATGTATTTTGTATATTTCTCTTCCCATTTGATAA
TAATTTCATCAAGAATTTTAAAAGAGAAAATATAACCAATAAAGCACAAA
TGTCATGATTTCATGATTGTGACATGTAATAATCACTTCTTTTTTAATTT
TTTTTTTAATTTTCTGAAATTTTTTTGAGAGCTTTGAAGTGTACCTAAAG
CAAT-----TCATGGTCATATGTTGCAAGACAAATGAGATAAATTCATCA
ACTAGTTAACAAGCATGCATTAGAGTATAAACATGAATCAAAGGTATTAC
AATTAAGCTCAAATCTCTACTATTATAAAAATTGAAGATGTTTTTGCCGG
TGGCTTGGTAAGTCGTCATGTCCGAATTAGCCTCGCACATAATTACTGCC
AATTTAATTATTTATGTGCCCCACATGTATGAGCTTTAAACATTAGATTT
TCCATAAGAAAATTTGCTTGTTCGGATCAGTGCCTTTGGCCGATTGCGTT
TCATCCTGTGCATTGTCACGAACCAACCACCACCGCGAGGTTGTCATCTT
GCTGATACGGTCTGTTCGGCAACACGGTTTGGGACCTGCTGTCGTGCACC
TATATCAACACCAACCAGCAGTAGTCAGGTGTGTTGCCGTGCGCCGAGGC
AAGCAGCACGACGTACCATTGTTGATTATTCTCTACACGCACACACCGTA
TTGAGAAGAATTCCTACTGTGTTCATCAGAAACTCAATCCAATATTGTCT
ACTGTGTATACGTGTTCCAAAAAGATTAAAGAAAAGATCAGGATCGATAT
CAAAGCCGAGATCTATTACTACCCACATATCGAAAATCCACGCGTGCAGC
AAGACGATCAGCAACAGCAGCCGATCGATGACGGTTGCCAAGAGAAATAC
GAAAACCTAATCAGAGAAATATTCAATCAAGCTACTGCGCACATATATCT
TTACCTCTTAAATTATATTTCTATCTCTACTATTATAAAAATTGTAGATG
TTTTCGTCAGTATTTTAGTACGTCATCCGTGTATGAGTCGGTTTTTAAGT
CCGTTTGATTTTGGAAATACAAATCCGTATTTGAGTCAGTTTTTAAGTTC
GTTCGCTTTTGGAAATACAGAAGAAATCGTATAAGAAATCTCTTTAAAAA
CTCACATACTACTAACTTGAGACGTTCGGACACCTAATTACAGCTCATGA
TTTTCTAACACAATATATATCCAAGCGAATTTGACACAGTGAATTTCATC
TTAACTCGATATAATATAATAAGATTAAAATAATCTTCACCCGTTGCAAC
ACAAGGGCATTTTTTCTAGTCAATAATAAAGATAATGATTTCAAACGATT
TATAATGCAACATATTGACAAGTACATAGGTTGAAAAAAAATCCCTATAT
ATATATATA----------CCTATTGCATCATCACTCTTTCTCAAAATAA
-GTTCTTCACAAAAATAACCAAGAGAATTTTCAACAAGTATTAGAGCTTT
TTGTGCTCATTTTGACATTGATAATAAAATAT----CTCAATTTATTTCG
AGTACGTCCGTGTCGTTAAGAATGTT-CTAAGGATTTGGTACCCATTATT
TTCCTTACTGTAAATACGGCTTTATCGTCAATACTGTTTCCAAGGATTCT
GTATTCATTTTTTTT-CTCTCATCATAAGCAACTTTTTATTCTCCTGTGA
CATTTGGAATAAACAATAAGCAATTTGAGGAATAACAATCCAATAAGTAT
ACAACAT-------------------------------------------
--------------------------------------------------
--------------------------------------------------
--------------------------------------------------
--------------------------------------------------
--------------------------------------------------
--------------------------------------------------
--------------------------------------------------
--------------------------------------------------
--------------------------------------------------
--------------------------------------------------
--------------------------------------------------
--------------------------------------------------
--------------------------------------------------
--------------------------------------------------
--------------------------------------------------
--------------------------------------------------
--------------------------------------------------
--------------------------------------------------
--------------------------------------------------
--------------------------------------------------
--------------------------------------------------
--------------------------------------------------
--------------------------------------------------
--------------------------------------------------
--------------------------------------------------
--------------------------------------------------
--------------------------------------------------
--------------------------------------------------
--------------------------------------------------
--------------------------------------------------
--------------------------------------------------
--------------------------------------------------
--------------------------------------------------
--------------------------------------------------
--------------------------------------------------
--------------------------------------------------
--------------------------------------------------
--------------------------------------------------
--------------------------------------------------
--------------------------------------------------
--------------------------------------------------
--------------------------------------------------
--------------------------------------------------
--------------------------------------------------
--------------------------------------------------
--------------------------------------------------
--------------------------------------------------
--------------------------------------------------
--------------------------------------------------
--------------------------------------------------
--------------------------------------------------
--------------------------------------------------
--------------------------------------------------
--------------------------------------------------
--------------------------------------------------
--------------------------------------------------
--------------------------------------------------
--------------------------------------------------
--------------------------------------------------
--------------------------------------------------
--------------------------------------------------
--------------------------------------------------
--------------------------------------------------
--------------------------------------------------
--------------------------------------------------
--------------------------------------------------
--------------------------------------------------
--------------------------------------------------
--------------------------------------------------
----------------------CCTCCCTCTCTATTTATACCGATAACAT
GGCTGTCCCTAGCCATGAATCCAACTCATACAAAAAGTCCTTCCCGTACA
AGAAACAAACTTTACAAACTTTAGTCTTT-CCAAACTTGGACTCCGATCG
AAATTTGACTCCTCTTTCCATATGCACACAACACGATGTGTATGCCATAT
GGAAACCTTCACCTCCATGTACATTGTTCTCTAGCTTGAGCATCCCGCAG
GACATCCTTGACCGTCTGGACCTCAACTTCTTCCGAGCCTAGTCCTGATC
CATCACCGACTATACTCCCATAGCCTCAAGCAACACCTGCACATGAATAA
CAATGAAACTCCATATCTGAGTACAAGTTCACGCTAACT---TGACTCAC
ATCAGCATACAATAGTATCACATACGAATAGAAACCATCTAGAAATAATA
AACATGAATCAATCTAGAAATTCCATAAAAACAACCCGAAACCGACTCCC
TCTTGGAATCACTCAGTCAGACCATCGGGCCGCCCGGTCTGACCGGTGCC
TCCTGCCCGGTCTGACAAGCACCCGGTGCCGACCGCAGTGTTCACCATTC
GAAAATACTATCCACCGTATTTTCAACAACACTTACCGTTGACAATTGTT
CATCACCAAGATTAATCATCATATGATTCTACAACAGACAGACACA----
----TAGGCATGTTCAGAGAGATGCCATACTAGAATTGAAATGTCAAATT
TTGGAAGAGAAAAAAA--AATAGAGTTAATAAAAAAGAAAAAGAAAAAGA
AAGAGCTACTCTCTGCATTCATTCTTTCATGGCAAAATTAATTTTACACG
ATCGCCAAAAGTAAATTTGATCATTAATTAATGTGAAATTAGTTTGACAG
GATGGCATGTACTGAATCTTATTTTATTATTGTGTTCATCCCTAACAAAA
AAAC---CGTACTTACTCTTTCCACTGTCGGTA--TCTGTCCTTTT-AAC
CGGAAAATTCATCCATCCAAACAAAAAATA--TCTGAAACAGGATATTCG
ATGTTTTTCTGAATGGAAAAGTAAGCCACATTGGGTACTCATTGAAGCGC
TTGTGCAAGGCCGCACGCTTCATCGCGTTGCCCCATAACCATAAGAAGGT
TGGGTTCAGGGGTGCTGTTCGAGTGCTTGTCTTCACCATCGTCTTGTGTC
CGCTGTTCCTGCTCTACATGTTTGGGCTCTTCGTTTCCCCCTGGATTTCG
CTGTGGCGTCTAATCCAGCAGGATTACGGCGTGACGGCCGGAGACAGCAG
CAGCAAGGCACACCTGCAGCCTGCGCTGGTGGTTCTCTACTCCCTGGCCC
TGTTCCAGGGCGTCCTCTTCTACTACAGGGCCATCTCTGCTTGGGAAGAA
CAGAAGCTAGTGAAAGATGTGGCCGACAAATACATGTTTGATACAGTGTC
GCGCAGTTCAGTTTCGGACTATTTACATGAGATCAAGGTGGG-ATGTGAG
AATGACCCGTCCTTTGCCAGAGGGAGGAACCTGATCACATACGCTGTCAA
GCTGATGGAATCCACATCACCGGATGGGTACCTTTCAGGTGCACGGATTC
TTGATACACTCATCAAGTTTAATAGAGATG---ATGCATCGGGGAGCGAA
TTACCGGGGCAGAGTATGCAGATATACAATATGATTGGATCTGCATCCTC
CAGTCCCATACTCCACAACTTAGTTCAGATGCTGGATTTCAAAAGTGCAT
ATGATGGAGAGATCAGGTTGCGAGCCGCAAGGATTGTTGAGCACTTTGCT
GGTGAGGTCCGTTTAGACAAAATCCTGCAGGGGATTCGATGTGTATCTTC
CTTGCTTGAACTCGAGCAGAAAGGATTTCAGAATGACCACCATAGTTCTT
TCCAAGAAGACGACGGCGACCAACTTTCTTTTGAAGAAGAGGATGATCAC
CAGATTTCTGTCAAAGAAAAGGATTATTACCCCAAAGATTATAAACAGAT
GCAACTTACAGGCATGCAGATCCTTTTAAAGCTCTCCTACGACAAGAACA
ACTTGTTCCTCATGAGCAACACAGATGATCCGGCCTTGATCAACAAGATT
GTGGCACTTATAACGTCCAAGGGATCACTTCACAAAAAACAACATAACGA
ATGGTCCTGTATGGCAGAGCTCGGGGTGAAGATACTAAGCCGATTTATGC
GATTTATGTATGGCCCTACAAAATCAAACAATATTCTGTGGCATGAAATA
TCAACAAGCAGCAAAGCAATCGGCACCTTGGAGAGTATTCTTGAGTGTGA
CCAATGTGACTCTGTGCTGAAGAAACACGCCATAAGGATTCTCAAAAGGA
TATTCATGGATACATCTTCGGCTATGGGTGAAGGAGACAGAGAAAGGTTC
ATTGGCTCCTTGATGGACATGTCTCTTCACAACAGTAATGGTGACTTTCA
AAATCTGGCAGGTGTAGATCTGGCGCTCAAGAAACAAGGGTTAAGCATTC
TCAAAGAAATATACTTGAATCCATCTTCGATTATGGGCGAAGGAGACAGA
GAAAGGTTCATCGGCTCCCTGATGGACATGTTTCTTGACAACAGTAAGGG
CGACTTTGGAAATCTGCCAGGTGAAGATCTGGACCTCAAGAAACAAGAGT
TAAGTATTCTCAAAGAAATATGCATGGATCCATCTTCGTTTATGGGCGAA
GGTGACAGAGAAAAATTCATCGGCACCCTGATGGACATGTTTCTTCACAA
CAGCAAGGGCGACTTGTTTGAAAAACTAGCAGGTGATGATCTGGTGCAGA
TATGTAGAAGAAGTGGAAGCAGTGCCACGATCATATTGAGGAAATATGGT
CATGATATTGTTGATTGTATTGCTGATACTCGTTCAAGCGTATATAGCAG
CATGCACAGAAAAATTGCAGCAAAGATCCTCAATCATCTGTGTAGTCCCT
ACTCCACTGACGAGGAACATCTTCAGAATCTGAAGGAGGCCATCATTGAT
TTGATACCCAAGGTACGTTAGTCGCTGTCATTTATACTTCTTATGTCAAC
AAACATTTTTTTT-CATGATAATGAAATA--TAACTCTGGCAGCCTCTAC
ATTGTCAGATGCACGAAACCATAGCTCATTAAATAGTTTGGCAACCTCTA
CATTCGCAGCAATCCATGGGTAACAAACTTGTTTAAAGCAAAACTGAAGC
ACAACTTGTATCATTAAAATTTCATCCATGCTTACTGAATATCCATCAGA
GTAGTCTCCAAAAGATGGGATACTGCTTTTATATGCATCCTATTTATATC
GGAATGACCGAAAGCACTGTAATGTTGCAGGTGCTAAGAGAAGCACTTGG
TTGGGGGTTGACAGGAGAAGAGATACTGCGAGTGGCAGTTTCAGGCCTTG
AAGGTACCCAAGATGATGACTGGAAATTGCAGGAAGCATTGGCGTCCCTC
TGTGCAACCGTGTTTAACAGAATTGTCAGCAAGGATGCAGATTTGACTGC
TCGGTTCAACAACATCGCCGCTGGTATCTGCGACCAGACAACGAAGCCTC
GCATGACCTTCGCAGACCTCATCAACGAAGCTGTAAAAGTTCATCGCATC
GAATTTAAAAAACCAGAAAAACCA---AAACCAGCTGCCAGGCCGGAACT
GTACGAGTTTATGCCTGCGAAATACCCCCCGCCCCACTATATGTTTTTGG
TCGAGGAAGATCCCAACGCGTGTTGTATCTCTTGATAACTCCCTAATTTG
TACTTACTCCGTTTC--------ATAATGTAAGTCATTCTATTATTTCC-
--------------------------------------------------
--------------------------------------------------
--------------------------------------------------
-------CATATTTATATTGATATTAATGAATCTAGATATATATAT----
----TTGTCTAGATTCATTAACATCAATATGAATGTGA------------
--------------------------------------------------
-----------------------------------------------GAA
ATACTAGAATGACTTACATTTTGAAACGGAGGGAGTAATGCAAACCGAGG
ATGAAAAAATATATATGCCTATACGGTACTGCTCCATTTCCAAATAAATT
CCCGTTCTGCTTTATGCTAGGTGGACCGTTTGTTGACTTGTTCATCTCTG
TTTGGTAACTGTGACACATACACCCACGTTTGACAAATATGCATATAT--
CA-----TATATGTTGTCAGAGAATAGCTCGAACAAGGAAAAAGTATGCA
GTCTTACGTATCCTATCATTACAACCCTCTAAATCCTAAAGTTCAACAGT
AAA--------------------------GATGTCATACCATCATCCATT
ATTATTGCATCTTAAACATCATGCAAACATA---------------TATT
TT--TTTATAATATCCTATTTACTTATAGTTCATCCTGACTTAATTAATG
TTC-----ATTTGAGATTGTTTAGGAGTTCAAATATTAGTGTTTTGCTCT
CAGTTTTATTTGAAATTT--------------------------------
--------------------------------------------------
--------------------------------------------------
--------------------------------------------------
--------------------------------------------------
--------------------------------------------------
--------------------------------------------------
--------------------------------------------------
--------------------------------------------------
--------------------------------------------------
--------------------------------------------------
--------------------------------------------------
--------------------------------------------------
--------------------------------------------------
--------------------------------------------------
--------------------------------------------------
--------------------------------------------------
--------------------------------------------------
--------------------------------------------------
--------------------------------------------------
--------------------------------------------------
--------------------------------------------------
--------------------------------------------------
--------------------------------------------------
--------------------------------------------------
--------------------------------------------------
--------------------------------------------------
--------------------------------------------------
--------------------------------------------------
--------------------------------------------------
--------------------------------------------------
--------------------------------------------------
--------------------------------------------------
--------------------------------------------------
--------------------------------------------------
--------------------------------------------------
--------------------------------------------------
--------------------------------------------------
--------------------------------------------------
--------------------------------------------------
--------------------------------------------------
--------------------------------------------------
--------------------------------------------------
--------------------------------------------------
--------------------------------------------------
--------------------------------------------------
---------------------GTTTTTT
>295_10059_surrounding_Ptr_from_contig_152 
--------------------------------------------------
--------------------------------------------------
--------------------------------------------------
--------------------------------------------------
--------------------------------------------------
--------------------------------------------------
--------------------------------------------------
--------------------------------------------------
--------------------------------------------------
--------------------------------------------------
--------------------------------------------------
------------------GTACATATTCTAGAAATGAATTTTTAATTGAT
TTTAATCCATGAAAGAAAATCGGAGTGTGACATCCGGTCACCAGATCAAA
TCGCTTCCACCGGTGCCACACCGTTCCTTCTCCGCCGCCTTCGCCGCAGC
TACCTCCCTTTGCAGCGGTGACGACAACTAA--------------GGTAG
GCAAGCATAGGACCGCTACAATCCATCCTTTCCGAGCTCTCTCCCCTCCA
CCATCTCAGAGAGGAGGCGGATCCATCACTGCCACCAACCTTTCCCTCTC
TCCTTCTTCGCCGGAGTTGCAGGCGGCAAGGACGGGCGGATCAAGTGCCA
CGCCCGCCCAAGCCGATTCCGTCCTCCCGCCATTGCATCCTCTGGAGTCT
TGTCCTTCGTTGGTATCATGCTGCCCTTCACTCGTGCTCCATTTCTGGCC
CCTCCATTGCCTTACCACAACTGGACTACGGGGGTTATAGCTAGTGGTCG
TGCCGCCGAGACGGGGGGCAGGGGGGAGGGTGGACAAGGGACAGGGTGCT
CTGAAAGCTCCTCGACGACCGTCCACCATCGCTATCATCTTACCATGAAT
GGGATAGCAAGCTCAGGCACGCTGACTTCCTCGCATTTCTGCTCCTCTCC
CTCGTCTCCATCCTATCCTCCTATGCAACCATGGACCGACGCATTCCATC
ACCCCATCATCTCTGTTGACTCTTCATATGGAAAAATAGGCTCCTGCTCA
TGCGTCATCTCCACGGTCTCTGATTGATTCCGGTTTTGGGACTGCTCAAC
CGAGCTCCGTCCTGCCGCTGCTACCGTCCACTACCAGTCGCTGCACCGGC
GCTCCCTCGCGAGCCTCTGTCAACCTGTCACATGTGGAGAAGAAACGGAG
ACCAGGGAGAGAGAAAAGGGTAAAGATAGAGAATGGGTAAAGGGGAGAAA
GGGGTGCCTGACATGTGGACCCGTTATTTATTTTTATTATTTTCTCACTT
ACATGTGGGTCCTATTTAGTTTTTTATTTTTATTTAATGACACATCAACA
TCACATAGCATGAATTGAGGGAAGCAAAATAGACTTACCCCTAACCTTTT
CGGGCTGCAAGGACTGCAAGGTTTATTATCCCGGTGGAAACTGTACCTGG
TTGAAAACACAAATGGCACTTTTTTCAAGTGAAAAAAAA--CCCTAATCT
ATTACATACTAAAAGTCCATTAAACTTCCTAGAAACGCTCTTAAGCCGGC
ATGTGTCCTTCTACAGACGCTTCTAAGCCGCCACATAGCATTCTAGTTAA
TACAAAATTCATCAAATCCGGTGGACTCATTATTTAAAACTATTATATCT
ATCTTCGAGAAAAATCCACCGCTAAAACCAGGCTCCACTAAGTCCTTGTG
GGACTACCTATACATTTGTCGACAAATTTTCTACTAAAAATTTGACATAT
ATAATTATAATACAATCATAGTGTAATTACACTGTAACTTGTATATAATT
ACACTGTAACTTGCATGTAACTACGGTGTAACTTGTATTTAAGTTTCACG
TAATTTTGAATCGTTAGATCTATTACAAAATTTGTTCTGGTGAAGAA-AA
AAAAATCACAGCACACACATATGTAAAAGGATTTGTTCCCACGACCTCTA
TTTTACTGAAATAACATGTTACTGAGAGATTCTTGAAAGTTACGTACAAG
TTACATTATAGTTACAGTGTAATTACATGCAAGTTACAGTGTAATTACAC
TATGATTATACTGTAATTACATCTGATAAATTTTTGGAGGAAAATTTGTC
GACAAATATATAGCAAATTCGAGTCCTTGTACGTGGATGGATGTACATAC
GTAATGTGCGTACTCCCCT--------CTCCCTCAATCCCTTCATCATCT
TTTTCTTCTATTTTCAAGCTATATTAAGTTAGAAAATTTGTGTTACAAAA
TTAAACAACTATAACATCTAAATCATACATGTAACTTTTTAAATTTAGTG
TTAAATATCCATATTCACTTGGAAAAGAAATATGCCATTTTTTATTATAT
TTTCTGACTTTTGCATAGTATTTAAACTGTTATAAAGATTATAAACAAAT
AATGATATAGATTTTATCATCTTACATATAACTTCACAATAATTAAATTA
ACTCTACAATGATAAAAGTAAAATGGATCTATTATTTACAACCATTACCT
CGCAAACCCATCTCCACCCGGGATCTATACGTAAATGTATGCAGGTATGT
TACAAACGTTATTGAGAAT-------------------------------
--------------------------------------------------
--------------------------------------------------
--------------------------------------------------
--------------------------------------------------
--------------------------------------------------
--------------------------------------------------
--------------------------------------------------
--------------------------------------------------
--------------------------------------------------
--------------------------------------------------
--------------------------------------------------
--------------------------------------------------
--------------------------------------------------
--------------------------------------------------
--------------------------------------------------
--------------------------------------------------
--------------------------------------------------
--------------------------------------------------
--------------------------------------------------
--------------------------------------------------
--------------------------------------------------
--------------------------------------------------
--------------------------------------------------
--------------------------------------------------
--------------------------------------------------
--------------------------------------------------
--------------------------------------------------
--------------------------------------------------
--------------------------------------------------
--------------------------------------------------
--------------------------------------------------
--------------------------------------------------
--------------------------------------------------
--------------------------------------------------
--------------------------------------------------
--------------------------------------------------
--------------------------------------------------
--------------------------------------------------
--------------------------------------------------
--------------------------------------------------
--------------------------------------------------
---------------------------------------------TTTGA
ATAAGATAACAGTAATATAGTATATCACTATATATCCATTATTGGTTCAT
AGGTATGCACCATTAAATTAAATCTACAATGCCCAAAAATAATAAGTCAT
ATTGGCGCTTTGCATGGAAATCGAGAATTATTAAAAATCATGAAAAATTA
GTGATATGGATTATATCATCATTTGAAGATGCATAAAATTTGGGGTCCAT
TTTATTCAGCGGTTAGGATAGTATGGGAATAACCAAAAGTATTCGGAGTA
TAGGGCATGCGATTTT-TTTCTCTTTAATTCCTATTAAAAAGGGACAATT
TGAACCATGCCACACAAATTTTGTAAAATTTGTGATATGGGTGTTTCATA
CTAAGTTTGGTTAATTAGGGAATACAAATCATACTAAGCTTATATATCAG
AATTCATGCAATGAAAATATACGATATAAAAATAAGAATTAACCAAACAA
AATTATACTTTAATTAGTCCGTGGTGACGGACCATTTACAAATGATCCAC
ACCTACTTATTTCAGATCTCTTTTTTTTTT-CAAAAAAGAGATGTGATGT
GAAAAAAAGAAAGGCGCAGAAGTAAATGTAAGTAGAATATATATTTAAAT
ATATCCTAAAATCTATAAATACATCTATAGTATAAAAGAAATTTTGTGAC
CGAAAGTTTTTAAAAAATAAGATATGCTAATATTCAAAAAAGATATACAC
ATAGTACAAAATGATAGTCTAATAGTAATCAACTCTATTATTGCGACACA
ATATTTT-------------------------------------------
--------------------------------------------------
--------------------------------------------------
-----------------------CTCATAAATTTAAGATTGCATGGTTCC
AAGTAATATTAGTTTAGAATTCATATGTTGCAAGGGTAGATCAAAGAGTA
TCATAACCAATATACT--TACAATGTTCAAAGCAACCCCAAACTAATTAT
TGACAAAAACAAATTTAGAAGAGAGTCAAAGAATTTCAAGAAAAAGTAAC
CCACATATAAAACATCCAAAATAAAATTTCAAGCAACATCAAATAAAAA-
ATGCCTGCGCATATGCGCGGGCTACCACCTTCCATAGTTTTGTAAAAAAA
GTTAGACAAGATTTATCCGTAGATACCGCTCTAGAGCAATGGTGTCGGGA
TCGTGATTCGTGAACCGTGTGGACTGGGGTTTGCATCCTGTTCCGTATAC
ACCAGTTCCGTATACACCAGATGTTTTTTCCTGATGATCACATCCCCACT
TGCCTGCATCGCTTTTGTGGCCTCTCCATAGAATGGTTAATTCACTGTAA
AAAATGATTTTTT-ATGACACCACCCTTCTATTTTTATCGGCGGCCATGA
CAAAACACCGCTTGTAAAATTGAATGGAAAGATTCAAAGTCACGAACCTC
CAGCAAACGGCCTCTTAA-GAAGCCAGCAAATAGTAATATTTTTACAAGC
GAACCTCTTGAGAAGCTATCAGCGAAAATCCATTGTTTACAAGCGGACTT
CTTAAGAGACCGTGAGCAAAAA----CCAATTTTCGATGTCGGCTGCTAA
GAGGTCCACCAGCAAAAAAAAAAAAGAAAAAAAA--------AATCATCA
TCGCACTAAAAAATAATTGAACACAATAAAAACCACCACCTACCGTGCCA
CCTT-CCACCACTGCTTTCC---CTCCTCCTCATCCTCATCTTCATCTCT
AGA----CCTCATCTTCTCCAGCCACCACCGCCTCCCTTCCCACCGGTGG
TGGCAGCGGGAAGACAGCGGCTCGGTTGAGCCCGGCGGGGAGGGCAACGA
TTTGGTATGGGAGGAGCAGCGGCGACT-----------------------
---------------------CCATCCGGCGGTGGATCCGCCGCCTCCTA
GTCCCAGCTCTCTCTCCCCCGCTCCTCC-TCCTCCCCTTCCTCCACCGCC
ACCACCCATCCC-TCTCCCTCTCTCAGATCTGGTGCGCGGGGAGCGGTGG
AGGCTACGGCGGCG--------------------------GCGGCGGCGA
GACCGGTAGCAGTGATGGTGGAGAGGACGGATCCGATGGCGGTGGTTCTC
GTCAACCAGTTCAAGGACGACGACAGCAGCGGCTGCTGCAACGATGGATA
GGCTCTGGGCGGCTCCTCCACTCTCCTCCCCTCTCTCATATCCAGTGGCT
CGGGGTGGTGGGGCGTGGCCGACGCATCCGGCGGCGGAGCTCGGGTATCG
ATCCGGCATGTTTTTTTTTT-CTCCAAAATCAATTTTTCTTGGTGGTCGG
GAAACGGATTTTCAATTTTCTTTTTTTCGCTCGAATATCTTTTT-CGCTG
GCGGTCAACGTAACTTAACCGCTTGTGAAAACAAGCTTTAAAGTTTCGCT
AGTGAAGATTGTTATTTTCACTTGCCATTTGTTTGCGGGCGGCTGACAGT
GCCACCAGCGAAAAACTCTTTTGCTAGTAGTGATTGCTAGATGGTCAGCA
GAGAACTTGTGGAGCATATGACTATCAA-------CTAACAGTACACTTC
AGCAGAAAGAGGATGGTTCTAGCTCTCCGGTGGTTTAATATTGAAACGTA
CAGCCCACCCACCACCACCCCAGTCGTCCCCAGCTAAGCGCTCCCTTGCT
TGCCTCAGTAGACGAGCTGCCAACTAGTAGCACTCCAGCAAGCAGCGGGT
CAGCGGAGTCCGGAGGGCGCACGTGCGCCGCAGCGAGGTATCAGCATGGC
CAGGCGGCGGCTGGCTGGCCGGCCGGGTTCGGCAAGCGGCTAAGCAGGTA
ATTAAGGGACTGCAGATACTGCTTGTGATCATCCCTTAAAATTTCGTCTT
TCTTGTCTTGGGCCAGGTTTAATTCCTAATTTTTTCTTCAAACTTTCAAC
TTTTCCATCACATCAAAACTTTTCTACACACACAAACTTTCAACTTAATT
TTCCGTTACATCGTTCCAATTTCAATCAAACTTCTAATTTTAGCGTGAAC
TAAACACACCCTTGGTTGTGACTCTGGGAGTCGATACATAGGCCTTAATG
CTCGTAGTTTGTGGATTTTGGGGTTAAACTGGCGTGGAACTTTACTTGGA
TACCACCTGGGAGTTGATGTGATTTTAGTGTTTAGTACAGTTTAGAGTTT
ATTACCTACCGGTTTCTTGGTGCCTGGCGCACACTGAGCATGCAAATGCA
GTGAGAGCCAGTATCATCTAAGACGGCTGGACCTGAAATATTTTACCATG
TATATATCAAACTCGACTTGATCAGGTGTTTAGCGGAGGAAGGATCGATG
TCCGGCGCCGGACAGAGCCGTGGTCATCGCCTTGGATTACACATTGATTC
GGATTGGCCAGAGGTCTTGTTGATCAATGACTATGCGGTGTTCATGGGGT
ACCTGTCGATGGTTGTCACCGGGACGGGGTTCCTGGTGCTCACGTGGTCC
ACCGTCATCCTCCTCGGTGGATTCGTCTCCATGCTATCCAACAAGGACTT
CTGGAGTCTCACGGTGATCACGCTCGTTCAAACAAGGTGAGCTATCTATA
GCCATCTCCACCAGACTTATATTTATTTCGCGTTCCCAACATTAACCAGT
TCAGCCAAGCATTTGGAGTTTCGCATTGCTAGCTAGCTACTAGTTTACTG
TCAGATCTAG---------------TGTTGCGAACCGAATATGCTGCAAA
ACGTTGCAATTCCAGAGTGGCTTTATATACTACATTGATATGAAAATATT
CAAGTCCCATATTTGCAAAATCAACTATTTTTAAAATCGAATTATTTTCT
CCCCTTTTCAAGAAGCATGTATTTTGTATATTTCTCTTCCCATTTGATAA
TAATTTCATCAAGAATTTTAAAAGAGAAAATATAACCAATAAAGCACAAA
TGTCATGATTTCATGATTGTGACATGTAATAATCACTTCTTTTTTAATTT
TT-TTTTAATTTTCTGAAATTTTTTTGAGAGCTTTGAAGTGTACCTAAAG
CAAT-----TCATGGTCATATGTTGCAAGACAAATGAGATAAATTCATCA
ACTAGTTAACAAGCATGCATTAGAGTATAAACATGAATCAAAGGTATTAC
AATTAAGCTCAAATCTCTACTATTATAAAAATTGAAGATGTTTTTGCCGG
TGGCTTGGTAAGTCGTCATGTCCGAATTAGCCTCGCACATAATTACTGCC
AATTTAATTATTTATGTGCCCCACATGTATGAGCTTTAAACATTAGATTT
TCCATAAGAAAATTTGCTTGTTCGGATCAGTGCCTTTGGCCGATTGCGTT
TCATCCTGTGCATTGTCACGAACCAACCACCACCGCGAGGTTGTCATCTT
GCTGATACGGTCTGTTCGGCAACACGGTTTGGGACCTGCTGTCGTGCACC
TATATCAACACCAACCAGCAGTAGTCAGGTGTGTTGCCGTGCGCCGAGGC
AAGCAGCACGACGTACCATTGTTGATTATTCTCTACACGCACACACCGTA
TTGAGAAGAATTCCTACTGTGTTCATCAGAAACTCAATCCAATATTGTCT
ACTGTGTATACGTGTTCCAAAAAGATTAAAGAAAAGATCAGGATCGATAT
CAAAGCCGAGATCTATTACTACCCACATATCGAAAATCCACGCGTGCAGC
AAGACGATCAGCAACAGCAGCCGATCGATGACGGTTGCCAAGAGAAATAC
GAAAACCTAATCAGAGAAATATTCAATCAAGCTACTGCGCACATATATCT
TTACCTCTTAAATTATATTTCTATCTCTACTATTATAAAAATTGTAGATG
TTTTCGTCAGTATTTTAGTACGTCATCCGCGTATGAGTCGGTTTTTAAGT
CCGTTTGATTTTGGAAATACAAATCCGTATTTGAGTCAGTTTTTAAGTTC
GTTCGCTTTTAGAAATACAGAAGAAATCGTATAAGAAATCTCTTTAAAAA
CTCACATACTACTAACTTGAGACGTTCGGACACCTAATTACAGCTCATGA
TTTTCTAACACAATATATATCCAAGCGAATTTGACACAGTGAATTTCATC
TTAACTCGATATAATATAATAAGATTAAAATAATCTTCACCCGTTGCAAC
ACAAGGGCATTTTTTCTAGTCAATAATAAAGATAATGATTTCAAACGATT
TATAATGCAACATATTCACAAGTACATAGGTTGAAAAAAAATCCCTATAT
ATATATATA----------CCTATTGCATCATCACTCTTTCTCAAAATAA
-GTTCTTCACAAAAATAACCAAGAGAATTTTCAACAAGTATTAGAGCTTT
TTGTGCTCATTTTGACATTGATAATAAAATAT----CTCAATTTATTTCG
AGTACGTCCGTGTCGTTAAGAATGTT-CTAAGGATTTGGTACCCATTATT
TTCCTTACTGTAAATACGGCTTTATCGTCAATACTGTTTCCAAGGATTCT
GTATTCATTTTTTTT-CTCTCATCATAAGCAACTTTTTATTCTCCTGTGA
CATTTGGAATAAACAATAAGCAATTTGAGGAATAACAATCCAATAAGTAT
ACAACAT-------------------------------------------
--------------------------------------------------
--------------------------------------------------
--------------------------------------------------
--------------------------------------------------
--------------------------------------------------
--------------------------------------------------
--------------------------------------------------
--------------------------------------------------
--------------------------------------------------
--------------------------------------------------
--------------------------------------------------
--------------------------------------------------
--------------------------------------------------
--------------------------------------------------
--------------------------------------------------
--------------------------------------------------
--------------------------------------------------
--------------------------------------------------
--------------------------------------------------
--------------------------------------------------
--------------------------------------------------
--------------------------------------------------
--------------------------------------------------
--------------------------------------------------
--------------------------------------------------
--------------------------------------------------
--------------------------------------------------
--------------------------------------------------
--------------------------------------------------
--------------------------------------------------
--------------------------------------------------
--------------------------------------------------
--------------------------------------------------
--------------------------------------------------
--------------------------------------------------
--------------------------------------------------
--------------------------------------------------
--------------------------------------------------
--------------------------------------------------
--------------------------------------------------
--------------------------------------------------
--------------------------------------------------
--------------------------------------------------
--------------------------------------------------
--------------------------------------------------
--------------------------------------------------
--------------------------------------------------
--------------------------------------------------
--------------------------------------------------
--------------------------------------------------
--------------------------------------------------
--------------------------------------------------
--------------------------------------------------
--------------------------------------------------
--------------------------------------------------
--------------------------------------------------
--------------------------------------------------
--------------------------------------------------
--------------------------------------------------
--------------------------------------------------
--------------------------------------------------
--------------------------------------------------
--------------------------------------------------
--------------------------------------------------
--------------------------------------------------
--------------------------------------------------
--------------------------------------------------
--------------------------------------------------
--------------------------------------------------
----------------------CCTCCCTCTCTATTTATACCGATAACAT
GGCTGTCCCTAGCCACGAATCCAACTCATACAAAAAGTCCTTCCCGTACA
AGAAACAAACTTTACAAACTTTAGTCTTT-CCAAACTTGGACTCCGATCG
AAATTTGACTCCTCTTTCCATATGCACACAACACGATGTGTATGCCATAT
GGAAACCTTCACCTCCATGTACATTGTTCTCTAGCTTGAGCATCCCGCAT
GACATCCTTGACCGTCTGGACCTCAACTTCTTCCGAGCCTAGTCCTGATT
CATCACCGACTATACTCCCATAGCCTCAAGCAACACCTGCACATGAATAA
CAATGAAACTCCATATCTGAGTACAAGTTCACGCTAACT---TGACTCAC
ATCAGCATACAATAGTATCACATACGAATAGAAACCATCTAGAAATAATA
AACATGAATCAATCTAGAAATTCCATAAAAACAACCCGAAACCGACTCCC
TCTTGGAATCACTCAGTCAGACCATCGGGCCGCCCGGTCTGACCGGTGCC
TCCTGCCCGGTCTGACAAGCACCCGGTGCCGACCGCAGTGTTCACCATTC
GAAAATACTATCCACCGTATTTTCAACAACACTTACCGTTGACAATTGTT
CATCACCAAGATTAATCATCATATGATTCTACAACAGACAGGCACA----
----TAGGCATGTTCAGAGAGATGCCATACTAGAATTGAAATGTCAAATT
TTGGAAGAGAAAAAAA--AATAGAGTTAATAAAAAAGAAAAAGAAAAAGA
AAGAGCTACTCTCTGCATTCATTCTTTCATGGCAAAATTAATTTTACACG
ATCGCCAAAAGTAAATTTGATCATTAATTAATGTGAAATTAGTTTGGCAG
GATGGCATGTACTGAATCTTATTTTATTATTGTGTTCATCCCTAACAAAA
AAAC---CGTACTTACTCTTTCCACTGTCGGTA--TCTGTCCTTTT-AAC
CGGAAAATTCATCCATCCAAACAAAAAATA--TCTGAAACAGGATATTCG
ATGTTTTTCTGAATGGAAAAGTAAGCCACATTGGGTACTCATTGAAGCGC
TTGTGCAAGGCCGCACGCTTCATCGCGTTGCCCCATAACCATAAGAAGGT
TGGGTTCAGGGGTGCTGTTCGAGTGCTTGTCTTCACCATCGTCTTGTGTC
CGCTGTTCCTGCTCTACATGTTTGGGCTCTTCGTTTCCCCCTGGATTTCG
CTGTGGCGTCTAATCCAGCAGGATTATGGCGTGACGGCCGGAGACAGCAG
CAGCAAGGCACACCTGCAGCCTGCGCTGGTGGTTCTCTACTCCCTGGCCC
TGTTCCAGGGCGTCCTCTTCTACTACAGGGCCATCTCTGCTTGGGAAGAA
CAGAAGCTAGTGAAAGATGTGGCCGACAAATACATGTTTGATACAGTGTC
GCGCAGTTCAGTTTCGGACTATTTACATGAGATCAAGGTGGG-ATGTGAG
AATGACCCGTCCTTTGCCAGAGGGAGGAACCTGATCACATACGCTGTCAA
GCTGATGGAATCCACATCACCGGATGGGTACCTTTCAGGTGCACGGATTC
TTGATACACTCATCAAGTTTAATAGAGATG---ATGCATCGGGGAGCGAA
TTACCGGGGCAGAGTATGCAGATATACAATATGATTGGATCTGCATCCTC
CAGTCCCATACTCCACAACTTAGTTCAGATGCTGGATTTCAAAAGTGCAT
ATGATGGAGAGATCAGGTTGCGAGCCGCAAGGATTGTTGAGCACTTTGCT
GGTGAGGTCCGTTTAGACAAAATCCTGCAGGGGATTCGATGTGTATCTTC
CTTGCTTGAACTCGAGCAGAAAGGATTTCAGAATGACCACCATAGTTCTT
TCCAAGAAGACGACGGCGACCAACTTTCTTTTGAAGAAGAGGATGATCAC
CAGATTTCTGTCAAAGAAAAGGATTATTACCCCAAAGATTATAAACAGAT
GCAACTTACAGGCATGCAGATCCTTTTAAAGCTCTCCTACGACAAGAACA
ACTTGTTCCTCATGAGCAACACAGATGATCCGGCCTTGATCAACAAGATT
GTGGCACTTATAACGTCCAAGGGATCACTTCACAAAAAACAACATAACGA
ATGGTCCTGTATGGCAGAGCTCGGGGTGAAGATACTAAGCCGATTTATGC
GATTTATGTATGGCCCTACAAAATCAAACAATATTCTGTGGCATGAAATA
TCAACAAGCAGCAAAGCAATCGGCACCTTGGAGAGTATTCTTGAGTGTGA
CCAATGTGACTCTGTGCTGAAGAAACACGCCATAAGGATTCTCAAAAGGA
TATTCATGGATACATCTTCGGCTATGGGTGAAGGAGACAGAGAAAGGTTC
ATTGGCTCCTTGATGGACATGTCTCTTCACAACAGTAATGGTGACTTTCA
AAATCTGGCAGGTGTAGATCTGGCGCTCAAGAAACAAGGGTTAAGCATTC
TCAAAGAAATATACTTGAATCCATCTTCGATTATGGGCGAAGGAGACAGA
GAAAGGTTCATCGGCTCCCTGATGGACATGTTTCTTGACAACAGTAAGGG
CGACTTTGGAAATCTGCCAGGTGAAGATCTGGACCTCAAGAAACAAGAGT
TAAGTATTCTCAAAGAAATATGCATGGATCCATCTTCGTTTATGGGCGAA
GGTGACAGAGAAAAATTCATCGGCACCCTGATGGACATGTTTCTTCACAA
CAGCAAGGGCGACTTGTTTGAAAAACTAGCAGGTGATGATCTGGTGCAGA
TATGTAGAAGAAGTGGAAGCAGTGCCACGATCATATTGAGGAAATATGGT
CATGATATTGTTGATTGTATTGCTGATACTCGTTCAAGCGTATATAGCAG
CATGCACAGAAAAATTGCAGCAAAGATCCTCAATCATCTGTGTAGTCCCT
ACTCCACTGACGAGGAACATCTTCAGAATCTGAAGGAGGCCATCATTGAT
TTGATACCCAAGGTACGTTAGTCGCTGTCATTTATACTTCTTATGTCAAC
AAACATTTTTTTTTCATGATAATGAAATA--TAACTCTGGCAGCCTCTAC
ATTGTCAGATGCACGAAACCATAGCTCATTAAATAGTTTGGCAACCTCTA
CATTCGCAGCAATCCATGGGTAACAAACTTGTTTAAAGCAAAACTGAAGC
ACAACTTGTATCATTAAAATTTCATCCATGCTTACTGAATATCCATCAGA
GTAGTCTCCAAAAGATGGGATACTGCTTTTATATGCATCCTATTTATATC
GGAATGACCGAAAGCACTGTAATGTTGCAGGTGCTAAGAGAAGCACTTGG
TTGGGGGTTGACAGGAGAAGAGATACTGCGAGTGGCAGTTTCAGGCCTTG
AAGGTACCCAAGATGATGACTGGAAATTGCAGGAAGCATTGGCGTCCCTC
TGTGCAACCGTGTTTAACAGAATTGTCAGCAAGGATGCAGATTTGACTGC
TCGGTTCAACAACATCGCCGCTGGTATCTGCGACCAGACAACGAAGCCTC
GCATGACCTTCGCAGACCTCATCAACGAAGCTGTAAAAGTTCATCGCATC
GAATTTAAAAAACCAGAAAAACCA---AAACCACCTGCCAAGCCGGAACC
GTACGAGTTTATGCCTGCGAAATACCCCCCGCCCCACTATATGTTTTTGG
TCGAGGAAGATCCCAACGCGTGTTGTATCTCTTGATAACTCCCTAATTTG
TACTTCCTCCGTTTC--------ACAATGTAAGTCATTCTATTATTTCC-
--------------------------------------------------
--------------------------------------------------
--------------------------------------------------
-------TACATTTATATTGATATTAATGAATCTAGATATATATAT----
----TTGTCTAGATTCATTAACATCAATATGAATGTGG------------
--------------------------------------------------
-----------------------------------------------GAA
ATACTAGAATGACTTACATTTTGAAACGGAGGGAGTAATGCAAACCGAGG
ATGAAAAAATATATATGCCTATACGGTACTGCTCCATTTCCAAATAAATT
CCCGTTCTGCTTTATGCTAGGTGGACCGTTTGTTGACTTGTTCATCTCTG
TTTGGTAACTGTGACACATACACCCACGTTTGACAAATATGCATATAT--
CA-----TATATGTTGTCAGAGAATAGCTCGAACAAGGAAAAAGTATGCA
GTCTTACGTATCCTATCATTACAACCCTCTAAATCCTAAAGTTCAACAGT
AAA--------------------------GATGTCATACCATCATCCATT
ATTATTGCATCTTAAACATCATGCAAACATA---------------TATT
TT--TTTATAATATCCTATTTACTTATAGTTCATCCTGACTTAATTAATG
TTC-----ATTTGAGATTGTTTAGGAGTTCAAATATTAGTGTTTTGCTCT
CAGTTTTATTTGAAATTT--------------------------------
--------------------------------------------------
--------------------------------------------------
--------------------------------------------------
--------------------------------------------------
--------------------------------------------------
--------------------------------------------------
--------------------------------------------------
--------------------------------------------------
--------------------------------------------------
--------------------------------------------------
--------------------------------------------------
--------------------------------------------------
--------------------------------------------------
--------------------------------------------------
--------------------------------------------------
--------------------------------------------------
--------------------------------------------------
--------------------------------------------------
--------------------------------------------------
--------------------------------------------------
--------------------------------------------------
--------------------------------------------------
--------------------------------------------------
--------------------------------------------------
--------------------------------------------------
--------------------------------------------------
--------------------------------------------------
--------------------------------------------------
--------------------------------------------------
--------------------------------------------------
--------------------------------------------------
--------------------------------------------------
--------------------------------------------------
--------------------------------------------------
--------------------------------------------------
--------------------------------------------------
--------------------------------------------------
--------------------------------------------------
--------------------------------------------------
--------------------------------------------------
--------------------------------------------------
--------------------------------------------------
--------------------------------------------------
--------------------------------------------------
--------------------------------------------------
---------------------GTTTTTT
>329_10879_surrounding_Ptr_from_contig_42492-RC 
--------------------------------------------------
--------------------------------------------------
--------------------------------------------------
--------------------------------------------------
--------------------------------------------------
--------------------------------------------------
--------------------------------------------------
--------------------------------------------------
--------------------------------------------------
--------------------------------------------------
--------------------------------------------------
------------------GTACATATTCTAGAAATGAATTTTTAATTGAT
TTTAATCCATGAAAGAAAATCGGAGTGTGACATCCGGTCACCAGATCAAA
TCGCTTCCACCGGTGCCACACCGTTCCTTCTCCGCCGCCTTCGCCGCAGC
TACCTCCCTTTGCAGCGGTGACGACAACTAA--------------GGTAG
GCAAGCATAGGACCGCTACAATCCATCCTTTCCGAGCTCTCTCCCCTCCA
CCATCTCAGAGAGGAGGCGGATCCATCACTGCCACCAACCTTTCCCTCTC
TCCTTCTTCGCCGGAGTTGCAGGCGGCAAGGACGGGCGGATCAAGTGCCA
CGCCCGCCCAAGCCGATTCCGTCCTCCCGCCATTGCATCCTCTGGAGTCT
TGTCCTTCGTTGGTATCATGCTGCCCTTCACTCGTGCTCCATTTCTGGCC
CCTCCATTGCCTTACCACAACTGGACTACGGGGGTTATAGCTAGTGGTCG
TGCCGCCGAGACGGGGGGCAGGGGGGAGGGTGGACAAGGGACAGGGTGCT
CTGAAAGCTCCTCGACGACCGTCCACCATCGCTATCATCTTACCATGAAT
GGGATAGCAAGCTCAGGCACGCTGACTTCCTCGCATTTCTGCTCCTCTCC
CTCGTCTCCATCCTATCCTCCTATGCAACCATGGACCGACGCATTCCATC
ACCCCATCATCTCTGTTGACTCTTCATATGGAAAAATAGGCTCCTGCTCA
TGCGTCATCTCCACGGTCTCTGATTGATTCCGGTTTTGGGACTGCTCAAC
CGAGCTCCGTCCTGCCGCTGCTACCGTCCACTACCAGTCGCTGCACCGGC
GCTCCCTCGCGAGCCTCTGTCAACCTGTCACATGTGGAGAAGAAACGGAG
ACCAGGGAGAGAGAAAAGGGTAAAGATAGAGAATGGGTAAAGGGGAGAAA
GGGGTGCCTGACATGTGGACCCGTTATTTATTTTTATTATTTTCTCACTT
ACATGTGGGTCCTATTTAGTTTTTTATTTTTATTTAATGACACATCAACA
TCACATAGCATGAATTGAGGGAAGCAAAATAGACTTACCCCTAACCTTTT
CGGGCTGCAAGGACTGCAAGGTTTATTATCCCGGTGGAAACTGTACCTGG
TTGAAAACACAAATGGCACTTTTTTCAAGTGAAAAAAAA--CCCTAATCT
ATTACATACTAAAAGTCCATTAAACTTCCTAGAAACGCTCTTAAGCCGGC
ATGTGTCCTTCTACAGACGCTTCTAAGCCGCCACATAGCATTCTAGTTAA
TACAAAATTCATCAAATCCGGTGGACTCATTATTTAAAACTATTATATCT
ATCTTCGAGAAAAATCCACCGCTAAAACCAGGCTCCACTAAGTCCTTGTG
GGACTACCTATACATTTGTCGACAAATTTTCTACTAAAAATTTGACATAT
ATAATTATAATACAATCATAGTGTAATTACACTGTAACTTGTATATAATT
ACACTGTAACTTGCATGTAACTACGGTGTAACTTGTATTTAAGTTTCACG
TAATTTTGAATCGTTAGATCTATTACAAAATTTGTTCTGGTGAAGAA-AA
AAAAATCACAGCACACACATATGTAAAAGGATTTGTTCCCACGACCTCTA
TTTTACTGAAATAACATGTTACTGAGAGATTCTTGAAAGTTACGTACAAG
TTACATTATAGTTACAGTGTAATTACATGCAAGTTACAGTGTAATTACAC
TATGATTATACTGTAATTACATCTGATAAATTTTTGGAGGAAAATTTGTC
GACAAATATATAGCAAATTCGAGTCCTTGTACGTGGATGGATGTACATAC
GTAATGTGCGTACTCCCCT--------CTCCCTCAATCCCTTCATCATCT
TTTTCTTCTATTTTCAAGCTATATTAAGTTAGAAAATTTGTGTTACAAAA
TTAAACAACTATAACATCTAAATCATACATGTAACTTTTTAAATTTAGTG
TTAAATATCCATATTCACTTGGAAAAGAAATATGCCATTTTTTATTATAT
TTTCTGACTTTTGCATAGTATTTAAACTGTTATAAAGATTATAAACAAAT
AATGATATAGATTTTATCATCTTACATATAACTTCACAATAATTAAATTA
ACTCTACAATGATAAAAGTAAAATGGATCTATTATTTACAACCATTACCT
CGCAAACCCATCTCCACCCGGGATCTATACGTAAATGTATGCAGGTATGT
TACAAACGTTATTGAGAAT-------------------------------
--------------------------------------------------
--------------------------------------------------
--------------------------------------------------
--------------------------------------------------
--------------------------------------------------
--------------------------------------------------
--------------------------------------------------
--------------------------------------------------
--------------------------------------------------
--------------------------------------------------
--------------------------------------------------
--------------------------------------------------
--------------------------------------------------
--------------------------------------------------
--------------------------------------------------
--------------------------------------------------
--------------------------------------------------
--------------------------------------------------
--------------------------------------------------
--------------------------------------------------
--------------------------------------------------
--------------------------------------------------
--------------------------------------------------
--------------------------------------------------
--------------------------------------------------
--------------------------------------------------
--------------------------------------------------
--------------------------------------------------
--------------------------------------------------
--------------------------------------------------
--------------------------------------------------
--------------------------------------------------
--------------------------------------------------
--------------------------------------------------
--------------------------------------------------
--------------------------------------------------
--------------------------------------------------
--------------------------------------------------
--------------------------------------------------
--------------------------------------------------
--------------------------------------------------
---------------------------------------------TTTGA
ATAAGATAACAGTAATATAGTATATCACTATATATCCATTATTGGTTCAT
AGGTATGCACCATTAAATTAAATCTACAATGCCCAAAAATAATAAGTCAT
ATTGGCGCTTTGCATGGAAATCGAGAATTATTAAAAATCATGAAAAATTA
GTGATATGGATTATATCATCATTTGAAGATGCATAAAATTTGGGGTCCAT
TTTATTCAGCGGTTAGGATAGTATGGGAATAACCAAAAGTATTCGGAGTA
TAGGGCATGCGATTTT-TTTCTCTTTAATTCCTATTAAAAAGGGACAATT
TGAACCATGCCACACAAATTTTGTAAAATTTGTGATATGGGTGTTTCATA
CTAAGTTTGGTTAATTAGGGAATACAAATCATACTAAGCTTATATATCAG
AATTCATGCAATGAAAATATACGATATAAAAATAAGAATTAACCAAACAA
AATTATACTTTAATTAGTCCGTGGTGACGGACCATTTACAAATGATCCAC
ACCTACTTATTTCAGATCTCTTTTTTTTTT-CAAAAAAGAGATGTGATGT
GAAAAAAAGAAAGGCGCAGAAGTAAATGTAAGTAGAATATATATTTAAAT
ATATCCTAAAATCTATAAATACATCTATAGTATAAAAGAAATTTTGTGAC
CGAAAGTTTTTAAAAAATAAGATATGCTAATATTCAAAAAAGATATACAC
ATAGTACAAAATGATAGTCTAATAGTAATCAACTCTATTATTGCGACACA
ATATTTT-------------------------------------------
--------------------------------------------------
--------------------------------------------------
-----------------------CTCATAAATTTAAGATTGCATGGTTCC
AAGTAATATTAGTTTAGAATTCATATGTTGCAAGGGTAGATCAAAGAGTA
TCATAACCAATATACT--TACAATGTTCAAAGCAACCCCAAACTAATTAT
TGACAAAAACAAATTTAGAAGAGAGTCAAAGAATTTCAAGAAAAAGTAAC
CCACATATAAAACATCCAAAATAAAATTTCAAGCAACATCAAATAAAAA-
ATGCCTGCGCATATGCGCGGGCTACCACCTTCCATAGTTTTGTAAAAAAA
GTTAGACAAGATTTATCCGTAGATACCGCTCTAGAGCAATGGTGTCGGGA
TCGTGATTCGTGAACCGTGTGGACTGGGGTTTGCATCCTGTTCCGTATAC
ACCAGTTCCGTATACACCAGATGTTTTTTCCTGATGATCACATCCCCACT
TGCCTGCATCGCTTTTGTGGCCTCTCCATAGAATGGTTAATTCACTGTAA
AAAATGATTTTTT-ATGACACCACCCTTCTATTTTTATCGGCGGCCATGA
CAAAACACCGCTTGTAAAATTGAATGGAAAGATTCAAAGTCACGAACCTC
CAGCAAACGGCCTCTTAA-GAAGCCAGCAAATAGTAATATTTTTACAAGC
GAACCTCTTGAGAAGCTATCAGCGAAAATCCATTGTTTACAAGCGGACTT
CTTAAGAGACCGTGAGCAAAAA----CCAATTTTCGATGTCGGCTGCTAA
GAGGTCCACCAGCAAAAAAAAAAAAGAAAAAAAA--------AATCATCA
TCGCACTAAAAAATAATTGAACACAATAAAAACCACCACCTACCGTGCCA
CCTT-CCACCACTGCTTTCC---CTCCTCCTCATCCTCATCTTCATCTCT
AGA----CCTCATCTTCTCCAGCCACCACCGCCTCCCTTCCCACCGGTGG
TGGCAGCGGGAAGACAGCGGCTCGGTTGAGCCCGGCGGGGAGGGCAACGA
TTTGGTATGGGAGGAGCAGCGGCGACT-----------------------
---------------------CCATCCGGCGGTGGATCCGCCGCCTCCTA
GTCCCAGCTCTCTCTCCCCCGCTCCTCC-TCCTCCCCTTCCTCCACCGCC
ACCACCCATCCC-TCTCCCTCTCTCAGATCTGGTGCGCGGGGAGCGGTGG
AGGCTACGGCGGCG--------------------------GCGGCGGCGA
GACCGGTAGCAGTGATGGTGGAGAGGACGGATCCGATGGCGGTGGTTCTC
GTCAACCAGTTCAAGGACGACGACAGCAGCGGCTGCTGCAACGATGGATA
GGCTCTGGGCGGCTCCTCCACTCTCCTCCCCTCTCTCATATCCAGTGGCT
CGGGGTGGTGGGGCGTGGCCGACGCATCCGGCGGCGGAGCTCGGGTATCG
ATCCGGCATGTTTTTTTTTTTCTCCAAAATCAATTTTTCTTGGTGGTCGG
GAAACGGATTTTCAATTTTCTTTTTTTCGCTCGAATATCTTTTT-CGCTG
GCGGTCAACGTAACTTAACCGCTTGTGAAAACAAGCTTTAAAGTTTCGCT
AGTGAAGATTGTTATTTTCACTTGCCATTTGTTTGCGGGCGGCTGACAGT
GCCACCAGCGAAAAACTCTTTTGCTAGTAGTGATTGCTAGATGGTCAGCA
GAGAACTTGTGGAGCATATGACTATCAA-------CTAACAGTACACTTC
AGCAGAAAGAGGATGGTTCTAGCTCTCCGGTGGTTTAATATTGAAACGTA
CAGCCCACCCACCACCACCCCAGTCGTCCCCAGCTAAGCGCTCCCTTGCT
TGCCTCAGTAGACGAGCTGCCAACTAGTAGCACTCCAGCAAGCAGCGGGT
CAGCGGAGTCCGGAGGGCGCACGTGCGCCGCAGCGAGGTATCAGCATGGC
CAGGCGGCGGCTGGCTGGCCGGCCGGGTTCGGCAAGCGGCTAAGCAGGTA
ATTAAGGGACTGCAGATACTGCTTGTGATCATCCCTTAAAATTTCGTCTT
TCTTGTCTTGGGCCAGGTTTAATTCCTAATTTTTTCTTCAAACTTTCAAC
TTTTCCATCACATCAAAACTTTTCTACACACACAAACTTTCAACTTAATT
TTCCGTTACATCGTTCCAATTTCAATCAAACTTCTAATTTTAGCGTGAAC
TAAACACACCCTTGGTTGTGACTCTGGGAGTCGATACATAGGCCTTAATG
CTCGTAGTTTGTGGATTTTGGGGTTAAACTGGCGTGGAACTTTACTTGGA
TACCACCTGGGAGTTGATGTGATTTTAGTGTTTAGTACAGTTTAGAGTTT
ATTACCTACCGGTTTCTTGGTGCCTGGCGCACACTGAGCATGCAAATGCA
GTGAGAGCCAGTATCATCTAAGACGGCTGGACCTGAAATATTTTACCATG
TATATATCAAACTCGACTTGATCAGGTGTTTAGCGGAGGAAGGATCGATG
TCCGGCGCCGGACAGAGCCGTGGTCATCGCCTTGGATTACACATTGATTC
GGATTGGCCAGAGGTCTTGTTGATCAATGACTATGCGGTGTTCATGGGGT
ACCTGTCGATGGTTGTCACCGGGACGGGGTTCCTGGTGCTCACGTGGTCC
ACCGTCATCCTCCTCGGTGGATTCGTCTCCATGCTATCCAACAAGGACTT
CTGGAGTCTCACGGTGATCACGCTCGTTCAAACAAGGTGAGCTATCTATA
GCCATCTCCACCAGACTTATATTTATTTCGCGTTCCCAACATTAACCAGT
TCAGCCAAGCATTTGGAGTTTCGCATTGCTAGCTAGCTACTAGTTTACTG
TCAGATCTAG---------------TGTTGCGAACCGAATATGCTGCAAA
ACGTTGCAATTCCAGAGTGGCTTTATATACTACATTGATATGAAAATATT
CAAGTCCCATATTTGCAAAATCAACTATTTTTAAAATCGAATTATTTTCT
CCCCTTTTCAAGAAGCATGTATTTTGTATATTTCTCTTCCCATTTGATAA
TAATTTCATCAAGAATTTTAAAAGAGAAAATATAACCAATAAAGCACAAA
TGTCATGATTTCATGATTGTGACATGTAATAATCACTTCTTTTTTAATTT
TTTTTT-AATTTTCTGAAATTTTTTTGAGAGCTTTGAAGTGTACCTAAAG
CAAT-----TCATGGTCATATGTTGCAAGACAAATGAGATAAATTCATCA
ACTAGTTAACAAGCATGCATTAGAGTATAAACATGAATCAAAGGTATTAC
AATTAAGCTCAAATCTCTACTATTATAAAAATTGAAGATGTTTTTGCCGG
TGGCTTGGTAAGTCGTCATGTCCGAATTAGCCTCGCACATAATTACTGCC
AATTTAATTATTTATGTGCCCCACATGTATGAGCTTTAAACATTAGATTT
TCCATAAGAAAATTTGCTTGTTCGGATCAGTGCCTTTGGCCGATTGCGTT
TCATCCTGTGCATTGTCACGAACCAACCACCACCGCGAGGTTGTCATCTT
GCTGATACGGTCTGTTCGGCAACACGGTTTGGGACCTGCTGTCGTGCACC
TATATCAACACCAACCAGCAGTAGTCAGGTGTGTTGCCGTGCGCCGAGGC
AAGCAGCACGACGTACCATTGTTGATTATTCTCTACACGCACACACCGTA
TTGAGAAGAATTCCTACTGTGTTCATCAGAAACTCAATCCAATATTGTCT
ACTGTGTATACGTGTTCCAAAAAGATTAAAGAAAAGATCAGGATCGATAT
CAAAGCCGAGATCTATTACTACCCACATATCGAAAATCCACGCGTGCAGC
AAGACGATCAGCAACAGCAGCCGATCGATGACGGTTGCCAAGAGAAATAC
GAAAACCTAATCAGAGAAATATTCAATCAAGCTACTGCGCACATATATCT
TTACCTCTTAAATTATATTTCTATCTCTACTATTATAAAAATTGTAGATG
TTTTCGTCAGTATTTTAGTACGTCATCCGCGTATGAGTCGGTTTTTAAGT
CCGTTTGATTTTGGAAATACAAATCCGTATTTGAGTCAGTTTTTAAGTTC
GTTCGCTTTTAGAAATACAGAAGAAATCGTATAAGAAATCTCTTTAAAAA
CTCACATACTACTAACTTGAGACGTTCGGACACCTAATTACAGCTCATGA
TTTTCTAACACAATATATATCCAAGCGAATTTGACACAGTGAATTTCATC
TTAACTCGATATAATATAATAAGATTAAAATAATCTTCACCCGTTGCAAC
ACAAGGGCATTTTTTCTAGTCAATAATAAAGATAATGATTTCAAACGATT
TATAATGCAACATATTCACAAGTACATAGGTTGAAAAAAAATCCCTATAT
ATATATATA----------CCTATTGCATCATCACTCTTTCTCAAAATAA
-GTTCTTCACAAAAATAACCAAGAGAATTTTCAACAAGTATTAGAGCTTT
TTGTGCTCATTTTGACATTGATAATAAAATAT----CTCAATTTATTTCG
AGTACGTCCGTGTCGTTAAGAATGTT-CTAAGGATTTGGTACCCATTATT
TTCCTTACTGTAAATACGGCTTTATCGTCAATACTGTTTCCAAGGATTCT
GTATTCATTTTTTTT-CTCTCATCATAAGCAACTTTTTATTCTCCTGTGA
CATTTGGAATAAACAATAAGCAATTTGAGGAATAACAATCCAATAAGTAT
ACAACAT-------------------------------------------
--------------------------------------------------
--------------------------------------------------
--------------------------------------------------
--------------------------------------------------
--------------------------------------------------
--------------------------------------------------
--------------------------------------------------
--------------------------------------------------
--------------------------------------------------
--------------------------------------------------
--------------------------------------------------
--------------------------------------------------
--------------------------------------------------
--------------------------------------------------
--------------------------------------------------
--------------------------------------------------
--------------------------------------------------
--------------------------------------------------
--------------------------------------------------
--------------------------------------------------
--------------------------------------------------
--------------------------------------------------
--------------------------------------------------
--------------------------------------------------
--------------------------------------------------
--------------------------------------------------
--------------------------------------------------
--------------------------------------------------
--------------------------------------------------
--------------------------------------------------
--------------------------------------------------
--------------------------------------------------
--------------------------------------------------
--------------------------------------------------
--------------------------------------------------
--------------------------------------------------
--------------------------------------------------
--------------------------------------------------
--------------------------------------------------
--------------------------------------------------
--------------------------------------------------
--------------------------------------------------
--------------------------------------------------
--------------------------------------------------
--------------------------------------------------
--------------------------------------------------
--------------------------------------------------
--------------------------------------------------
--------------------------------------------------
--------------------------------------------------
--------------------------------------------------
--------------------------------------------------
--------------------------------------------------
--------------------------------------------------
--------------------------------------------------
--------------------------------------------------
--------------------------------------------------
--------------------------------------------------
--------------------------------------------------
--------------------------------------------------
--------------------------------------------------
--------------------------------------------------
--------------------------------------------------
--------------------------------------------------
--------------------------------------------------
--------------------------------------------------
--------------------------------------------------
--------------------------------------------------
--------------------------------------------------
----------------------CCTCCCTCTCTATTTATACCGATAACAT
GGCTGTCCCTAGCCACGAATCCAACTCATACAAAAAGTCCTTCCCGTACA
AGAAACAAACTTTACAAACTTTAGTCTTT-CCAAACTTGGACTCCGATCG
AAATTTGACTCCTCTTTCCATATGCACACAACACGATGTGTATGCCATAT
GGAAACCTTCACCTCCATGTACATTGTTCTCTAGCTTGAGCATCCCGCAT
GACATCCTTGACCGTCTGGACCTCAACTTCTTCCGAGCCTAGTCCTGATT
CATCACCGACTATACTCCCATAGCCTCAAGCAACACCTGCACATGAATAA
CAATGAAACTCCATATCTGAGTACAAGTTCACGCTAACT---TGACTCAC
ATCAGCATACAATAGTATCACATACGAATAGAAACCATCTAGAAATAATA
AACATGAATCAATCTAGAAATTCCATAAAAACAACCCGAAACCGACTCCC
TCTTGGAATCACTCAGTCAGACCATCGGGCCGCCCGGTCTGACCGGTGCC
TCCTGCCCGGTCTGACAAGCACCCGGTGCCGACCGCAGTGTTCACCATTC
GAAAATACTATCCACCGTATTTTCAACAACACTTACCGTTGACAATTGTT
CATCACCAAGATTAATCATCATATGATTCTACAACAGACAGGCACA----
----TAGGCATGTTCAGAGAGATGCCATACTAGAATTGAAATGTCAAATT
TTGGAAGAGAAAAAAA--AATAGAGTTAATAAAAAAGAAAAAGAAAAAGA
AAGAGCTACTCTCTGCATTCATTCTTTCATGGCAAAATTAATTTTACACG
ATCGCCAAAAGTAAATTTGATCATTAATTAATGTGAAATTAGTTTGACAG
GATGGCATGTACTGAATCTTATTTTATTATTGTGTTCATCCCTAACAAAA
AAAC---CGTACTTACTCTTTCCACTGTCGGTA--TCTGTCCTTTT-AAC
CGGAAAATTCATCCATCCAAACAAAAAATA--TCTGAAACAGGATATTCG
ATGTTTTTCTGAATGGAAAAGTAAGCCACATTGGGTACTCATTGAAGCGC
TTGTGCAAGGCCGCACGCTTCATCGCGTTGCCCCATAACCATAAGAAGGT
TGGGTTCAGGGGTGCTGTTCGAGTGCTTGTCTTCACCATCGTCTTGTGTC
CGCTGTTCCTGCTCTACATGTTTGGGCTCTTCGTTTCCCCCTGGATTTCG
CTGTGGCGTCTAATCCAGCAGGATTATGGCGTGACGGCCGGAGACAGCAG
CAGCAAGGCACACCTGCAGCCTGCGCTGGTGGTTCTCTACTCCCTGGCCC
TGTTCCAGGGCGTCCTCTTCTACTACAGGGCCATCTCTGCTTGGGAAGAA
CAGAAGCTAGTGAAAGATGTGGCCGACAAATACATGTTTGATACAGTGTC
GCGCAGTTCAGTTTCGGACTATTTACATGAGATCAAGGTGGG-ATGTGAG
AATGACCCGTCCTTTGCCAGAGGGAGGAACCTGATCACATACGCTGTCAA
GCTGATGGAATCCACATCACCGGATGGGTACCTTTCAGGTGCACGGATTC
TTGATACACTCATCAAGTTTAATAGAGATG---ATGCATCGGGGAGCGAA
TTACCGGGGCAGAGTATGCAGATATACAATATGATTGGATCTGCATCCTC
CAGTCCCATACTCCACAACTTAGTTCAGATGCTGGATTTCAAAAGTGCAT
ATGATGGAGAGATCAGGTTGCGAGCCGCAAGGATTGTTGAGCACTTTGCT
GGTGAGGTCCGTTTAGACAAAATCCTGCAGGGGATTCGATGTGTATCTTC
CTTGCTTGAACTCGAGCAGAAAGGATTTCAGAATGACCACCATAGTTCTT
TCCAAGAAGACGACGGCGACCAACTTTCTTTTGAAGAAGAGGATGATCAC
CAGATTTCTGTCAAAGAAAAGGATTATTACCCCAAAGATTATAAACAGAT
GCAACTTACAGGCATGCAGATCCTTTTAAAGCTCTCCTACGACAAGAACA
ACTTGTTCCTCATGAGCAACACAGATGATCCGGCCTTGATCAACAAGATT
GTGGCACTTATAACGTCCAAGGGATCACTTCACAAAAAACAACATAACGA
ATGGTCCTGTATGGCAGAGCTCGGGGTGAAGATACTAAGCCGATTTATGC
GATTTATGTATGGCCCTACAAAATCAAACAATATTCTGTGGCATGAAATA
TCAACAAGCAGCAAAGCAATCGGCACCTTGGAGAGTATTCTTGAGTGTGA
CCAATGTGACTCTGTGCTGAAGAAACACGCCATAAGGATTCTCAAAAGGA
TATTCATGGATACATCTTCGGCTATGGGTGAAGGAGACAGAGAAAGGTTC
ATTGGCTCCTTGATGGACATGTCTCTTCACAACAGTAATGGTGACTTTCA
AAATCTGGCAGGTGTAGATCTGGCGCTCAAGAAACAAGGGTTAAGCATTC
TCAAAGAAATATACTTGAATCCATCTTCGATTATGGGCGAAGGAGACAGA
GAAAGGTTCATCGGCTCCCTGATGGACATGTTTCTTGACAACAGTAAGGG
CGACTTTGGAAATCTGCCAGGTGAAGATCTGGACCTCAAGAAACAAGAGT
TAAGTATTCTCAAAGAAATATGCATGGATCCATCTTCGTTTATGGGCGAA
GGTGACAGAGAAAAATTCATCGGCACCCTGATGGACATGTTTCTTCACAA
CAGCAAGGGCGACTTGTTTGAAAAACTAGCAGGTGATGATCTGGTGCAGA
TATGTAGAAGAAGTGGAAGCAGTGCCACGATCATATTGAGGAAATATGGT
CATGATATTGTTGATTGTATTGCTGATACTCGTTCAAGCGTATATAGCAG
CATGCACAGAAAAATTGCAGCAAAGATCCTCAATCATCTGTGTAGTCCCT
ACTCCACTGACGAGGAACATCTTCAGAATCTGAAGGAGGCCATCATTGAT
TTGATACCCAAGGTACGTTAGTCGCTGTCATTTATACTTCTTATGTCAAC
AAACATTTTTTTTTCATGATAATGAAATA--TAACTCTGGCAGCCTCTAC
ATTGTCAGATGCACGAAACCATAGCTCATTAAATAGTTTGGCAACCTCTA
CATTCGCAGCAATCCATGGGTAACAAACTTGTTTAAAGCAAAACTGAAGC
ACAACTTGTATCATTAAAATTTCATCCATGCTTACTGAATATCCATCAGA
GTAGTCTCCAAAAGATGGGATACTGCTTTTATATGCATCCTATTTATATC
GGAATGACCGAAAGCACTGTAATGTTGCAGGTGCTAAGAGAAGCACTTGG
TTGGGGGTTGACAGGAGAAGAGATACTGCGAGTGGCAGTTTCAGGCCTTG
AAGGTACCCAAGATGATGACTGGAAATTGCAGGAAGCATTGGCGTCCCTC
TGTGCAACCGTGTTTAACAGAATTGTCAGCAAGGATGCAGATTTGACTGC
TCGGTTCAACAACATCGCCGCTGGTATCTGCGACCAGACAACGAAGCCTC
GCATGACCTTCGCAGACCTCATCAACGAAGCTGTAAAAGTTCATCGCATC
GAATTTAAAAAACCAGAAAAACCA---AAACCACCTGCCAAGCCGGAACT
GTACGAGTTTATGCCTGCGAAATACCCCCCGCCCCACTATATGTTTTTGG
TCGAGGAAGATCCCAACGCGTGTTGTATCTCTTGATAACTCCCTAATTTG
TACTTCCTCCGTTTC--------ACAATGTAAGTCATTCTATTATTTCC-
--------------------------------------------------
--------------------------------------------------
--------------------------------------------------
-------TACATTTATATTGATATTAATGAATCTAGATATATATAT----
----TTGTCTAGATTCATTAACATCAATATGAATGTGG------------
--------------------------------------------------
-----------------------------------------------GAA
ATACTAGAATGACTTACATTTTGAAACGGAGGGAGTAATGCAAACCGAGG
ATGAAAAAATATATATGCCTATACGGTACTGCTCCATTTCCAAATAAATT
CCCGTTCTGCTTTATGCTAGGTGGACCGTTTGTTGACTTGTTCATCTCTG
TTTGGTAACTGTGACACATACACCCACGTTTGACAAATATGCATATAT--
CA-----TATATGTTGTCAGAGAATAGCTCGAACAAGGAAAAAGTATGCA
GTCTTACGTATCCTATCATTACAACCCTCTAAATCCTAAAGTTCAACAGT
AAA--------------------------GATGTCATACCATCATCCATT
ATTATTGCATCTTAAACATCATGCAAACATA---------------TATT
TT--TTTATAATATCCTATTTACTTATAGTTCATCCTGACTTAATTAATG
TTC-----ATTTGAGATTGTTTAGGAGTTCAAATATTAGTGTTTTGCTCT
CAGTTTTATTTGAAATTT--------------------------------
--------------------------------------------------
--------------------------------------------------
--------------------------------------------------
--------------------------------------------------
--------------------------------------------------
--------------------------------------------------
--------------------------------------------------
--------------------------------------------------
--------------------------------------------------
--------------------------------------------------
--------------------------------------------------
--------------------------------------------------
--------------------------------------------------
--------------------------------------------------
--------------------------------------------------
--------------------------------------------------
--------------------------------------------------
--------------------------------------------------
--------------------------------------------------
--------------------------------------------------
--------------------------------------------------
--------------------------------------------------
--------------------------------------------------
--------------------------------------------------
--------------------------------------------------
--------------------------------------------------
--------------------------------------------------
--------------------------------------------------
--------------------------------------------------
--------------------------------------------------
--------------------------------------------------
--------------------------------------------------
--------------------------------------------------
--------------------------------------------------
--------------------------------------------------
--------------------------------------------------
--------------------------------------------------
--------------------------------------------------
--------------------------------------------------
--------------------------------------------------
--------------------------------------------------
--------------------------------------------------
--------------------------------------------------
--------------------------------------------------
--------------------------------------------------
---------------------GTTTTTT
>Ptr_Katy_Genomic 
--------------------------------------------------
--------------------------------------------------
--------------------------------------------------
--------------------------------------------------
--------------------------------------------------
--------------------------------------------------
--------------------------------------------------
--------------------------------------------------
--------------------------------------------------
--------------------------------------------------
--------------------------------------------------
--------------------------------------------------
--------------------------------------------------
--------------------------------------------------
--------------------------------------------------
--------------------------------------------------
--------------------------------------------------
--------------------------------------------------
--------------------------------------------------
--------------------------------------------------
--------------------------------------------------
--------------------------------------------------
--------------------------------------------------
--------------------------------------------------
--------------------------------------------------
--------------------------------------------------
--------------------------------------------------
--------------------------------------------------
--------------------------------------------------
--------------------------------------------------
--------------------------------------------------
--------------------------------------------------
--------------------------------------------------
--------------------------------------------------
--------------------------------------------------
--------------------------------------------------
--------------------------------------------------
--------------------------------------------------
--------------------------------------------------
--------------------------------------------------
--------------------------------------------------
--------------------------------------------------
--------------------------------------------------
--------------------------------------------------
--------------------------------------------------
--------------------------------------------------
--------------------------------------------------
--------------------------------------------------
--------------------------------------------------
--------------------------------------------------
--------------------------------------------------
--------------------------------------------------
--------------------------------------------------
--------------------------------------------------
--------------------------------------------------
--------------------------------------------------
--------------------------------------------------
--------------------------------------------------
--------------------------------------------------
--------------------------------------------------
--------------------------------------------------
--------------------------------------------------
--------------------------------------------------
--------------------------------------------------
--------------------------------------------------
--------------------------------------------------
--------------------------------------------------
--------------------------------------------------
--------------------------------------------------
--------------------------------------------------
--------------------------------------------------
--------------------------------------------------
--------------------------------------------------
--------------------------------------------------
--------------------------------------------------
--------------------------------------------------
--------------------------------------------------
--------------------------------------------------
--------------------------------------------------
--------------------------------------------------
--------------------------------------------------
--------------------------------------------------
--------------------------------------------------
--------------------------------------------------
--------------------------------------------------
--------------------------------------------------
--------------------------------------------------
--------------------------------------------------
--------------------------------------------------
--------------------------------------------------
--------------------------------------------------
--------------------------------------------------
--------------------------------------------------
--------------------------------------------------
--------------------------------------------------
--------------------------------------------------
--------------------------------------------------
--------------------------------------------------
--------------------------------------------------
--------------------------------------------------
--------------------------------------------------
--------------------------------------------------
--------------------------------------------------
--------------------------------------------------
--------------------------------------------------
--------------------------------------------------
--------------------------------------------------
--------------------------------------------------
--------------------------------------------------
--------------------------------------------------
--------------------------------------------------
--------------------------------------------------
--------------------------------------------------
--------------------------------------------------
--------------------------------------------------
--------------------------------------------------
--------------------------------------------------
--------------------------------------------------
--------------------------------------------------
--------------------------------------------------
--------------------------------------------------
--------------------------------------------------
--------------------------------------------------
--------------------------------------------------
--------------------------------------------------
--------------------------------------------------
--------------------------------------------------
--------------------------------------------------
---------------------------------TCAAAGTCACGAACCTC
CAGCAAACGGCCTCTTAA-GAAGCCAGCAAATAGTAATATTTTTACAAGC
GAACCTCTTGAGAAGCTATCAGCGAAAATCCATTGTTTACAAGCGGACTT
CTTAAGAGACCGTGAGCAAAAA----CCAATTTTCGATGTCGGCTGCTAA
GAGGTCCACCAGCAAAAAAAAAAAAGAAAAAAAA--------AATCATCA
TCGCACTAAAAAATAATTGAACACAATAAAAACCACCACCTACCGTGCCA
CCTT-CCACCACTGCTTTCC---CTCCTCCTCATCCTCATCTTCATCTCT
AGA----CCTCATCTTCTCCAGCCACCACCGCCTCCCTTCCCACCGGTGG
TGGCAGCGGGAAGACAGCGGCTCGGTTGAGCCCGGCGGGGAGGGCAACGA
TTTGGTATGGGAGGAGCAGCGGCGACT-----------------------
---------------------CCATCCGGCGGTGGATCCGCCGCCTCCTA
GTCCCAGCTCTCTCTCCCCCGCTCCTCC-TCCTCCCCTTCCTCCACCGCC
ACCACCCATCCC-TCTCCCTCTCTCAGATCTGGTGCGCGGGGAGCGGTGG
AGGCTACGGCGGCG--------------------------GCGGCGGCGA
GACCGGTAGCAGTGATGGTGGAGAGGACGGATCCGATGGCGGTGGTTCTC
GTCAACCAGTTCAAGGACGACGACAGCAGCGGCTGCTGCAACGATGGATA
GGCTCTGGGCGGCTCCTCCACTCTCCTCCCCTCTCTCATATCCAGTGGCT
CGGGGTGGTGGGGCGTGGCCGACGCATCCGGCGGCGGAGCTCGGGTATCG
ATCCGGCATGTTTTTTTTTT-CTCCAAAATCAATTTTTCTTGGTGGTCGG
GAAACGGATTTTCAATTTTCTTTTTTTCGCTCGAATATCTTTTT-CGCTG
GCGGTCAACGTAACTTAACCGCTTGTGAAAACAAGCTTTAAAGTTTCGCT
AGTGAAGATTGTTATTTTCACTTGCCATTTGTTTGCGGGCGGCTGACAGT
GCCACCAGCGAAAAACTCTTTTGCTAGTAGTGATTGCTAGATGGTCAGCA
GAGAACTTGTGGAGCATATGACTATCAA-------CTAACAGTACACTTC
AGCAGAAAGAGGATGGTTCTAGCTCTCCGGTGGTTTAATATTGAAACGTA
CAGCCCACCCACCACCACCCCAGTCGTCCCCAGCTAAGCGCTCCCTTGCT
TGCCTCAGTAGACGAGCTGCCAACTAGTAGCACTCCAGCAAGCAGCGGGT
CAGCGGAGTCCGGAGGGCGCACGTGCGCCGCAGCGAGGTATCAGCATGGC
CAGGCGGCGGCTGGCTGGCCGGCCGGGTTCGGCAAGCGGCTAAGCAGGTA
ATTAAGGGACTGCAGATACTGCTTGTGATCATCCCTTAAAATTTCGTCTT
TCTTGTCTTGGGCCAGGTTTAATTCCTAATTTTTTCTTCAAACTTTCAAC
TTTTCCATCACATCAAAACTTTTCTACACACACAAACTTTCAACTTAATT
TTCCGTTACATCGTTCCAATTTCAATCAAACTTCTAATTTTAGCGTGAAC
TAAACACACCCTTGGTTGTGACTCTGGGAGTCGATACATAGGCCTTAATG
CTCGTAGTTTGTGGATTTTGGGGTTAAACTGGCGTGGAACTTTACTTGGA
TACCACCTGGGAGTTGATGTGATTTTAGTGTTTAGTACAGTTTAGAGTTT
ATTACCTACCGGTTTCTTGGTGCCTGGCGCACACTGAGCATGCAAATGCA
GTGAGAGCCAGTATCATCTAAGACGGCTGGACCTGAAATATTTTACCATG
TATATATCAAACTCGACTTGATCAGGTGTTTAGCGGAGGAAGGATCGATG
TCCGGCGCCGGACAGAGCCGTGGTCATCGCCTTGGATTACACATTGATTC
GGATTGGCCAGAGGTCTTGTTGATCAATGACTATGCGGTGTTCATGGGGT
ACCTGTCGATGGTTGTCACCGGGACGGGGTTCCTGGTGCTCACGTGGTCC
ACCGTCATCCTCCTCGGTGGATTCGTCTCCATGCTATCCAACAAGGACTT
CTGGAGTCTCACGGTGATCACGCTCGTTCAAACAAGGTGAGCTATCTATA
GCCATCTCCACCAGACTTATATTTATTTCGCGTTCCCAACATTAACCAGT
TCAGCCAAGCATTTGGAGTTTCGCATTGCTAGCTAGCTACTAGTTTACTG
TCAGATCTAG---------------TGTTGCGAACCGAATATGCTGCAAA
ACGTTGCAATTCCAGAGTGGCTTTATATACTACATTGATATGAAAATATT
CAAGTCCCATATTTGCAAAATCAACTATTTTTAAAATCGAATTATTTTCT
CCCCTTTTCAAGAAGCATGTATTTTGTATATTTCTCTTCCCATTTGATAA
TAATTTCATCAAGAATTTTAAAAGAGAAAATATAACCAATAAAGCACAAA
TGTCATGATTTCATGATTGTGACATGTAATAATCACTTCTTTTTTAATTT
TT-TTTTAATTTTCTGAAATTTTTTTGAGAGCTTTGAAGTGTACCTAAAG
CAAT-----TCATGGTCATATGTTGCAAGACAAATGAGATAAATTCATCA
ACTAGTTAACAAGCATGCATTAGAGTATAAACATGAATCAAAGGTATTAC
AATTAAGCTCAAATCTCTACTATTATAAAAATTGAAGATGTTTTTGCCGG
TGGCTTGGTAAGTCGTCATGTCCGAATTAGCCTCGCACATAATTACTGCC
AATTTAATTATTTATGTGCCCCACATGTATGAGCTTTAAACATTAGATTT
TCCATAAGAAAATTTGCTTGTTCGGATCAGTGCCTTTGGCCGATTGCGTT
TCATCCTGTGCATTGTCACGAACCAACCACCACCGCGAGGTTGTCATCTT
GCTGATACGGTCTGTTCGGCAACACGGTTTGGGACCTGCTGTCGTGCACC
TATATCAACACCAACCAGCAGTAGTCAGGTGTGTTGCCGTGCGCCGAGGC
AAGCAGCACGACGTACCATTGTTGATTATTCTCTACACGCACACACCGTA
TTGAGAAGAATTCCTACTGTGTTCATCAGAAACTCAATCCAATATTGTCT
ACTGTGTATACGTGTTCCAAAAAGATTAAAGAAAAGATCAGGATCGATAT
CAAAGCCGAGATCTATTACTACCCACATATCGAAAATCCACGCGTGCAGC
AAGACGATCAGCAACAGCAGCCGATCGATGACGGTTGCCAAGAGAAATAC
GAAAACCTAATCAGAGAAATATTCAATCAAGCTACTGCGCACATATATCT
TTACCTCTTAAATTATATTTCTATCTCTACTATTATAAAAATTGTAGATG
TTTTCGTCAGTATTTTAGTACGTCATCCGCGTATGAGTCGGTTTTTAAGT
CCGTTTGATTTTGGAAATACAAATCCGTATTTGAGTCAGTTTTTAAGTTC
GTTCGCTTTTAGAAATACAGAAGAAATCGTATAAGAAATCTCTTTAAAAA
CTCACATACTACTAACTTGAGACGTTCGGACACCTAATTACAGCTCATGA
TTTTCTAACACAATATATATCCAAGCGAATTTGACACAGTGAATTTCATC
TTAACTCGATATAATATAATAAGATTAAAATAATCTTCACCCGTTGCAAC
ACAAGGGCATTTTTTCTAGTCAATAATAAAGATAATGATTTCAAACGATT
TATAATGCAACATATTCACAAGTACATAGGTTGAAAAAAAATCCCTATAT
ATATATATA----------CCTATTGCATCATCACTCTTTCTCAAAATAA
-GTTCTTCACAAAAATAACCAAGAGAATTTTCAACAAGTATTAGAGCTTT
TTGTGCTCATTTTGACATTGATAATAAAATAT----CTCAATTTATTTCG
AGTACGTCCGTGTCGTTAAGAATGTT-CTAAGGATTTGGTACCCATTATT
TTCCTTACTGTAAATACGGCTTTATCGTCAATACTGTTTCCAAGGATTCT
GTATTCATTTTTTTT-CTCTCATCATAAGCAACTTTTTATTCTCCTGTGA
CATTTGGAATAAACAATAAGCAATTTGAGGAATAACAATCCAATAAGTAT
ACAACAT-------------------------------------------
--------------------------------------------------
--------------------------------------------------
--------------------------------------------------
--------------------------------------------------
--------------------------------------------------
--------------------------------------------------
--------------------------------------------------
--------------------------------------------------
--------------------------------------------------
--------------------------------------------------
--------------------------------------------------
--------------------------------------------------
--------------------------------------------------
--------------------------------------------------
--------------------------------------------------
--------------------------------------------------
--------------------------------------------------
--------------------------------------------------
--------------------------------------------------
--------------------------------------------------
--------------------------------------------------
--------------------------------------------------
--------------------------------------------------
--------------------------------------------------
--------------------------------------------------
--------------------------------------------------
--------------------------------------------------
--------------------------------------------------
--------------------------------------------------
--------------------------------------------------
--------------------------------------------------
--------------------------------------------------
--------------------------------------------------
--------------------------------------------------
--------------------------------------------------
--------------------------------------------------
--------------------------------------------------
--------------------------------------------------
--------------------------------------------------
--------------------------------------------------
--------------------------------------------------
--------------------------------------------------
--------------------------------------------------
--------------------------------------------------
--------------------------------------------------
--------------------------------------------------
--------------------------------------------------
--------------------------------------------------
--------------------------------------------------
--------------------------------------------------
--------------------------------------------------
--------------------------------------------------
--------------------------------------------------
--------------------------------------------------
--------------------------------------------------
--------------------------------------------------
--------------------------------------------------
--------------------------------------------------
--------------------------------------------------
--------------------------------------------------
--------------------------------------------------
--------------------------------------------------
--------------------------------------------------
--------------------------------------------------
--------------------------------------------------
--------------------------------------------------
--------------------------------------------------
--------------------------------------------------
--------------------------------------------------
----------------------CCTCCCTCTCTATTTATACCGATAACAT
GGCTGTCCCTAGCCACGAATCCAACTCATACAAAAAGTCCTTCCCGTACA
AGAAACAAACTTTACAAACTTTAGTCTTT-CCAAACTTGGACTCCGATCG
AAATTTGACTCCTCTTTCCATATGCACACAACACGATGTGTATGCCATAT
GGAAACCTTCACCTCCATGTACATTGTTCTCTAGCTTGAGCATCCCGCAT
GACATCCTTGACCGTCTGGACCTCAACTTCTTCCGAGCCTAGTCCTGATT
CATCACCGACTATACTCCCATAGCCTCAAGCAACACCTGCACATGAATAA
CAATGAAACTCCATATCTGAGTACAAGTTCACGCTAACT---TGACTCAC
ATCAGCATACAATAGTATCACATACGAATAGAAACCATCTAGAAATAATA
AACATGAATCAATCTAGAAATTCCATAAAAACAACCCGAAACCGACTCCC
TCTTGGAATCACTCAGTCAGACCATCGGGCCGCCCGGTCTGACCGGTGCC
TCCTGCCCGGTCTGACAAGCACCCGGTGCCGACCGCAGTGTTCACCATTC
GAAAATACTATCCACCGTATTTTCAACAACACTTACCGTTGACAATTGTT
CATCACCAAGATTAATCATCATATGATTCTACAACAGACAGGCACA----
----TAGGCATGTTCAGAGAGATGCCATACTAGAATTGAAATGTCAAATT
TTGGAAGAGAAAAAAA--AATAGAGTTAATAAAAAAGAAAAAGAAAAAGA
AAGAGCTACTCTCTGCATTCATTCTTTCATGGCAAAATTAATTTTACACG
ATCGCCAAAAGTAAATTTGATCATTAATTAATGTGAAATTAGTTTGGCAG
GATGGCATGTACTGAATCTTATTTTATTATTGTGTTCATCCCTAACAAAA
AAAC---CGTACTTACTCTTTCCACTGTCGGTA--TCTGTCCTTTT-AAC
CGGAAAATTCATCCATCCAAACAAAAAATA--TCTGAAACAGGATATTCG
ATGTTTTTCTGAATGGAAAAGTAAGCCACATTGGGTACTCATTGAAGCGC
TTGTGCAAGGCCGCACGCTTCATCGCGTTGCCCCATAACCATAAGAAGGT
TGGGTTCAGGGGTGCTGTTCGAGTGCTTGTCTTCACCATCGTCTTGTGTC
CGCTGTTCCTGCTCTACATGTTTGGGCTCTTCGTTTCCCCCTGGATTTCG
CTGTGGCGTCTAATCCAGCAGGATTATGGCGTGACGGCCGGAGACAGCAG
CAGCAAGGCACACCTGCAGCCTGCGCTGGTGGTTCTCTACTCCCTGGCCC
TGTTCCAGGGCGTCCTCTTCTACTACAGGGCCATCTCTGCTTGGGAAGAA
CAGAAGCTAGTGAAAGATGTGGCCGACAAATACATGTTTGATACAGTGTC
GCGCAGTTCAGTTTCGGACTATTTACATGAGATCAAGGTGGG-ATGTGAG
AATGACCCGTCCTTTGCCAGAGGGAGGAACCTGATCACATACGCTGTCAA
GCTGATGGAATCCACATCACCGGATGGGTACCTTTCAGGTGCACGGATTC
TTGATACACTCATCAAGTTTAATAGAGATG---ATGCATCGGGGAGCGAA
TTACCGGGGCAGAGTATGCAGATATACAATATGATTGGATCTGCATCCTC
CAGTCCCATACTCCACAACTTAGTTCAGATGCTGGATTTCAAAAGTGCAT
ATGATGGAGAGATCAGGTTGCGAGCCGCAAGGATTGTTGAGCACTTTGCT
GGTGAGGTCCGTTTAGACAAAATCCTGCAGGGGATTCGATGTGTATCTTC
CTTGCTTGAACTCGAGCAGAAAGGATTTCAGAATGACCACCATAGTTCTT
TCCAAGAAGACGACGGCGACCAACTTTCTTTTGAAGAAGAGGATGATCAC
CAGATTTCTGTCAAAGAAAAGGATTATTACCCCAAAGATTATAAACAGAT
GCAACTTACAGGCATGCAGATCCTTTTAAAGCTCTCCTACGACAAGAACA
ACTTGTTCCTCATGAGCAACACAGATGATCCGGCCTTGATCAACAAGATT
GTGGCACTTATAACGTCCAAGGGATCACTTCACAAAAAACAACATAACGA
ATGGTCCTGTATGGCAGAGCTCGGGGTGAAGATACTAAGCCGATTTATGC
GATTTATGTATGGCCCTACAAAATCAAACAATATTCTGTGGCATGAAATA
TCAACAAGCAGCAAAGCAATCGGCACCTTGGAGAGTATTCTTGAGTGTGA
CCAATGTGACTCTGTGCTGAAGAAACACGCCATAAGGATTCTCAAAAGGA
TATTCATGGATACATCTTCGGCTATGGGTGAAGGAGACAGAGAAAGGTTC
ATTGGCTCCTTGATGGACATGTCTCTTCACAACAGTAATGGTGACTTTCA
AAATCTGGCAGGTGTAGATCTGGCGCTCAAGAAACAAGGGTTAAGCATTC
TCAAAGAAATATACTTGAATCCATCTTCGATTATGGGCGAAGGAGACAGA
GAAAGGTTCATCGGCTCCCTGATGGACATGTTTCTTGACAACAGTAAGGG
CGACTTTGGAAATCTGCCAGGTGAAGATCTGGACCTCAAGAAACAAGAGT
TAAGTATTCTCAAAGAAATATGCATGGATCCATCTTCGTTTATGGGCGAA
GGTGACAGAGAAAAATTCATCGGCACCCTGATGGACATGTTTCTTCACAA
CAGCAAGGGCGACTTGTTTGAAAAACTAGCAGGTGATGATCTGGTGCAGA
TATGTAGAAGAAGTGGAAGCAGTGCCACGATCATATTGAGGAAATATGGT
CATGATATTGTTGATTGTATTGCTGATACTCGTTCAAGCGTATATAGCAG
CATGCACAGAAAAATTGCAGCAAAGATCCTCAATCATCTGTGTAGTCCCT
ACTCCACTGACGAGGAACATCTTCAGAATCTGAAGGAGGCCATCATTGAT
TTGATACCCAAGGTACGTTAGTCGCTGTCATTTATACTTCTTATGTCAAC
AAACATTTTTTTTTCATGATAATGAAATA--TAACTCTGGCAGCCTCTAC
ATTGTCAGATGCACGAAACCATAGCTCATTAAATAGTTTGGCAACCTCTA
CATTCGCAGCAATCCATGGGTAACAAACTTGTTTAAAGCAAAACTGAAGC
ACAACTTGTATCATTAAAATTTCATCCATGCTTACTGAATATCCATCAGA
GTAGTCTCCAAAAGATGGGATACTGCTTTTATATGCATCCTATTTATATC
GGAATGACCGAAAGCACTGTAATGTTGCAGGTGCTAAGAGAAGCACTTGG
TTGGGGGTTGACAGGAGAAGAGATACTGCGAGTGGCAGTTTCAGGCCTTG
AAGGTACCCAAGATGATGACTGGAAATTGCAGGAAGCATTGGCGTCCCTC
TGTGCAACCGTGTTTAACAGAATTGTCAGCAAGGATGCAGATTTGACTGC
TCGGTTCAACAACATCGCCGCTGGTATCTGCGACCAGACAACGAAGCCTC
GCATGACCTTCGCAGACCTCATCAACGAAGCTGTAAAAGTTCATCGCATC
GAATTTATG------------CCT---GAACCACCTGCCAAGCCGGAACC
GTACGAGTTTATGCCTGCGAAATACCCCCCGCCCCACTATATGTTTTTGG
TCGAGGAAGATCCCAACGCGTGTTGTATCTCTTGATAACTCCCTAATTTG
TACTTCCTCCGTTTC--------ACAATGTAAGTCATTCTATTATTTCC-
--------------------------------------------------
--------------------------------------------------
--------------------------------------------------
-------TACATTTATATTGATATTAATGAATCTAGATATATATAT----
----TTGTCTAGATTCATTAACATCAATATGAATGTGG------------
--------------------------------------------------
-----------------------------------------------GAA
ATACTAGAATGACTTACATTTTGAAACGGAGGGAGTAATGCAAACCGAGG
ATGAAAAAATATATATGCCTATACGGTACTGCTCCATTTCCAAATAAATT
CCCGTTCTGCTTTATGCTAGGTGGACCGTTTGTTGACTTGTTCATCTCTG
TTTGGTAACTGTGACACATACACCCACGTTTGACAAATATGCATATAT--
CA-----TATATGTTGTCAGAGAATAGCTCGAACAAGGAAAAAGTATGCA
GTCTTACGTATCCTATCATTACAACCCTCTAAATCCTAAAGTTCAACAGT
AAA--------------------------GATGTCATACCATCATCCATT
ATTATTGCATCTTAAACATCATGCAAACATA---------------TATT
TT--TTTATAATATCCTATTTACTTATAGTTCATCCTGACTTAATTAATG
TTC-----ATTTGAGATTGTTTAGGAGTTCAAATATTAGTGTTTTGCTCT
CAGTTTTATTTGAAATTT--------------------------------
--------------------------------------------------
--------------------------------------------------
--------------------------------------------------
--------------------------------------------------
--------------------------------------------------
--------------------------------------------------
--------------------------------------------------
--------------------------------------------------
--------------------------------------------------
--------------------------------------------------
--------------------------------------------------
--------------------------------------------------
--------------------------------------------------
--------------------------------------------------
--------------------------------------------------
--------------------------------------------------
--------------------------------------------------
--------------------------------------------------
--------------------------------------------------
--------------------------------------------------
--------------------------------------------------
--------------------------------------------------
--------------------------------------------------
--------------------------------------------------
--------------------------------------------------
--------------------------------------------------
--------------------------------------------------
--------------------------------------------------
--------------------------------------------------
--------------------------------------------------
--------------------------------------------------
--------------------------------------------------
--------------------------------------------------
--------------------------------------------------
--------------------------------------------------
--------------------------------------------------
--------------------------------------------------
--------------------------------------------------
--------------------------------------------------
--------------------------------------------------
--------------------------------------------------
--------------------------------------------------
--------------------------------------------------
--------------------------------------------------
--------------------------------------------------
---------------------GTTTTTT
>Ptr_Katy_CDS_Isoform_B_905AA_2718NT 
--------------------------------------------------
--------------------------------------------------
--------------------------------------------------
--------------------------------------------------
--------------------------------------------------
--------------------------------------------------
--------------------------------------------------
--------------------------------------------------
--------------------------------------------------
--------------------------------------------------
--------------------------------------------------
--------------------------------------------------
--------------------------------------------------
--------------------------------------------------
--------------------------------------------------
--------------------------------------------------
--------------------------------------------------
--------------------------------------------------
--------------------------------------------------
--------------------------------------------------
--------------------------------------------------
--------------------------------------------------
--------------------------------------------------
--------------------------------------------------
--------------------------------------------------
--------------------------------------------------
--------------------------------------------------
--------------------------------------------------
--------------------------------------------------
--------------------------------------------------
--------------------------------------------------
--------------------------------------------------
--------------------------------------------------
--------------------------------------------------
--------------------------------------------------
--------------------------------------------------
--------------------------------------------------
--------------------------------------------------
--------------------------------------------------
--------------------------------------------------
--------------------------------------------------
--------------------------------------------------
--------------------------------------------------
--------------------------------------------------
--------------------------------------------------
--------------------------------------------------
--------------------------------------------------
--------------------------------------------------
--------------------------------------------------
--------------------------------------------------
--------------------------------------------------
--------------------------------------------------
--------------------------------------------------
--------------------------------------------------
--------------------------------------------------
--------------------------------------------------
--------------------------------------------------
--------------------------------------------------
--------------------------------------------------
--------------------------------------------------
--------------------------------------------------
--------------------------------------------------
--------------------------------------------------
--------------------------------------------------
--------------------------------------------------
--------------------------------------------------
--------------------------------------------------
--------------------------------------------------
--------------------------------------------------
--------------------------------------------------
--------------------------------------------------
--------------------------------------------------
--------------------------------------------------
--------------------------------------------------
--------------------------------------------------
--------------------------------------------------
--------------------------------------------------
--------------------------------------------------
--------------------------------------------------
--------------------------------------------------
--------------------------------------------------
--------------------------------------------------
--------------------------------------------------
--------------------------------------------------
--------------------------------------------------
--------------------------------------------------
--------------------------------------------------
--------------------------------------------------
--------------------------------------------------
--------------------------------------------------
--------------------------------------------------
--------------------------------------------------
--------------------------------------------------
--------------------------------------------------
--------------------------------------------------
--------------------------------------------------
--------------------------------------------------
--------------------------------------------------
--------------------------------------------------
--------------------------------------------------
--------------------------------------------------
--------------------------------------------------
--------------------------------------------------
--------------------------------------------------
--------------------------------------------------
--------------------------------------------------
--------------------------------------------------
--------------------------------------------------
--------------------------------------------------
--------------------------------------------------
--------------------------------------------------
--------------------------------------------------
--------------------------------------------------
--------------------------------------------------
--------------------------------------------------
--------------------------------------------------
--------------------------------------------------
--------------------------------------------------
--------------------------------------------------
--------------------------------------------------
--------------------------------------------------
--------------------------------------------------
--------------------------------------------------
--------------------------------------------------
--------------------------------------------------
--------------------------------------------------
--------------------------------------------------
--------------------------------------------------
--------------------------------------------------
--------------------------------------------------
--------------------------------------------------
--------------------------------------------------
--------------------------------------------------
--------------------------------------------------
--------------------------------------------------
--------------------------------------------------
--------------------------------------------------
--------------------------------------------------
--------------------------------------------------
--------------------------------------------------
--------------------------------------------------
--------------------------------------------------
--------------------------------------------------
-------------------------------------------ATGGATA
GGCTCTGGGCGGCTCCTCCACTCTCCTCCCCTCTCTCATATCCAGTGGCT
CGGGGTGGTGGGGCGTGGCCGACGCATCCGGCGGCGGAGCTCGGGT----
--------------------------------------------------
--------------------------------------------------
--------------------------------------------------
--------------------------------------------------
--------------------------------------------------
--------------------------------------------------
--------------------------------------------------
--------------------------------------------------
--------------------------------------------------
--------------------------------------------------
--------------------------------------------------
--------------------------------------------------
--------------------------------------------------
--------------------------------------------------
--------------------------------------------------
--------------------------------------------------
--------------------------------------------------
--------------------------------------------------
--------------------------------------------------
--------------------------------------------------
---------------------------GTTTAGCGGAGGAAGGATCGATG
TCCGGCGCCGGACAGAGCCGTGGTCATCGCCTTGGATTACACATTGATTC
GGATTGGCCAGAGGTCTTGTTGATCAATGACTATGCGGTGTTCATGGGGT
ACCTGTCGATGGTTGTCACCGGGACGGGGTTCCTGGTGCTCACGTGGTCC
ACCGTCATCCTCCTCGGTGGATTCGTCTCCATGCTATCCAACAAGGACTT
CTGGAGTCTCACGGTGATCACGCTCGTTCAAACAAG--------------
--------------------------------------------------
--------------------------------------------------
--------------------------------------------------
--------------------------------------------------
--------------------------------------------------
--------------------------------------------------
--------------------------------------------------
--------------------------------------------------
--------------------------------------------------
--------------------------------------------------
--------------------------------------------------
--------------------------------------------------
--------------------------------------------------
--------------------------------------------------
--------------------------------------------------
--------------------------------------------------
--------------------------------------------------
--------------------------------------------------
--------------------------------------------------
--------------------------------------------------
--------------------------------------------------
--------------------------------------------------
--------------------------------------------------
--------------------------------------------------
--------------------------------------------------
--------------------------------------------------
--------------------------------------------------
--------------------------------------------------
--------------------------------------------------
--------------------------------------------------
--------------------------------------------------
--------------------------------------------------
--------------------------------------------------
--------------------------------------------------
--------------------------------------------------
--------------------------------------------------
--------------------------------------------------
--------------------------------------------------
--------------------------------------------------
--------------------------------------------------
--------------------------------------------------
--------------------------------------------------
--------------------------------------------------
--------------------------------------------------
--------------------------------------------------
--------------------------------------------------
--------------------------------------------------
--------------------------------------------------
--------------------------------------------------
--------------------------------------------------
--------------------------------------------------
--------------------------------------------------
--------------------------------------------------
--------------------------------------------------
--------------------------------------------------
--------------------------------------------------
--------------------------------------------------
--------------------------------------------------
--------------------------------------------------
--------------------------------------------------
--------------------------------------------------
--------------------------------------------------
--------------------------------------------------
--------------------------------------------------
--------------------------------------------------
--------------------------------------------------
--------------------------------------------------
--------------------------------------------------
--------------------------------------------------
--------------------------------------------------
--------------------------------------------------
--------------------------------------------------
--------------------------------------------------
--------------------------------------------------
--------------------------------------------------
--------------------------------------------------
--------------------------------------------------
--------------------------------------------------
--------------------------------------------------
--------------------------------------------------
--------------------------------------------------
--------------------------------------------------
--------------------------------------------------
--------------------------------------------------
--------------------------------------------------
--------------------------------------------------
--------------------------------------------------
--------------------------------------------------
--------------------------------------------------
--------------------------------------------------
--------------------------------------------------
--------------------------------------------------
--------------------------------------------------
--------------------------------------------------
--------------------------------------------------
--------------------------------------------------
--------------------------------------------------
--------------------------------------------------
--------------------------------------------------
--------------------------------------------------
--------------------------------------------------
--------------------------------------------------
--------------------------------------------------
--------------------------------------------------
--------------------------------------------------
--------------------------------------------------
--------------------------------------------------
--------------------------------------------------
--------------------------------------------------
--------------------------------------------------
--------------------------------------------------
--------------------------------------------------
--------------------------------------------------
--------------------------------------------------
--------------------------------------------------
--------------------------------------------------
--------------------------------------------------
--------------------------------------------------
--------------------------------------------------
--------------------------------------------------
--------------------------------------------------
--------------------------------------------------
--------------------------------------------------
--------------------------------------------------
--------------------------------------------------
--------------------------------------------------
--------------------------------------------------
--------------------------------------------------
--------------------------------------------------
--------------------------------------------------
------------------------------------------GATATTCG
ATGTTTTTCTGAATGGAAAAGTAAGCCACATTGGGTACTCATTGAAGCGC
TTGTGCAAGGCCGCACGCTTCATCGCGTTGCCCCATAACCATAAGAAGGT
TGGGTTCAGGGGTGCTGTTCGAGTGCTTGTCTTCACCATCGTCTTGTGTC
CGCTGTTCCTGCTCTACATGTTTGGGCTCTTCGTTTCCCCCTGGATTTCG
CTGTGGCGTCTAATCCAGCAGGATTATGGCGTGACGGCCGGAGACAGCAG
CAGCAAGGCACACCTGCAGCCTGCGCTGGTGGTTCTCTACTCCCTGGCCC
TGTTCCAGGGCGTCCTCTTCTACTACAGGGCCATCTCTGCTTGGGAAGAA
CAGAAGCTAGTGAAAGATGTGGCCGACAAATACATGTTTGATACAGTGTC
GCGCAGTTCAGTTTCGGACTATTTACATGAGATCAAGGTGGG-ATGTGAG
AATGACCCGTCCTTTGCCAGAGGGAGGAACCTGATCACATACGCTGTCAA
GCTGATGGAATCCACATCACCGGATGGGTACCTTTCAGGTGCACGGATTC
TTGATACACTCATCAAGTTTAATAGAGATG---ATGCATCGGGGAGCGAA
TTACCGGGGCAGAGTATGCAGATATACAATATGATTGGATCTGCATCCTC
CAGTCCCATACTCCACAACTTAGTTCAGATGCTGGATTTCAAAAGTGCAT
ATGATGGAGAGATCAGGTTGCGAGCCGCAAGGATTGTTGAGCACTTTGCT
GGTGAGGTCCGTTTAGACAAAATCCTGCAGGGGATTCGATGTGTATCTTC
CTTGCTTGAACTCGAGCAGAAAGGATTTCAGAATGACCACCATAGTTCTT
TCCAAGAAGACGACGGCGACCAACTTTCTTTTGAAGAAGAGGATGATCAC
CAGATTTCTGTCAAAGAAAAGGATTATTACCCCAAAGATTATAAACAGAT
GCAACTTACAGGCATGCAGATCCTTTTAAAGCTCTCCTACGACAAGAACA
ACTTGTTCCTCATGAGCAACACAGATGATCCGGCCTTGATCAACAAGATT
GTGGCACTTATAACGTCCAAGGGATCACTTCACAAAAAACAACATAACGA
ATGGTCCTGTATGGCAGAGCTCGGGGTGAAGATACTAAGCCGATTTATGC
GATTTATGTATGGCCCTACAAAATCAAACAATATTCTGTGGCATGAAATA
TCAACAAGCAGCAAAGCAATCGGCACCTTGGAGAGTATTCTTGAGTGTGA
CCAATGTGACTCTGTGCTGAAGAAACACGCCATAAGGATTCTCAAAAGGA
TATTCATGGATACATCTTCGGCTATGGGTGAAGGAGACAGAGAAAGGTTC
ATTGGCTCCTTGATGGACATGTCTCTTCACAACAGTAATGGTGACTTTCA
AAATCTGGCAGGTGTAGATCTGGCGCTCAAGAAACAAGGGTTAAGCATTC
TCAAAGAAATATACTTGAATCCATCTTCGATTATGGGCGAAGGAGACAGA
GAAAGGTTCATCGGCTCCCTGATGGACATGTTTCTTGACAACAGTAAGGG
CGACTTTGGAAATCTGCCAGGTGAAGATCTGGACCTCAAGAAACAAGAGT
TAAGTATTCTCAAAGAAATATGCATGGATCCATCTTCGTTTATGGGCGAA
GGTGACAGAGAAAAATTCATCGGCACCCTGATGGACATGTTTCTTCACAA
CAGCAAGGGCGACTTGTTTGAAAAACTAGCAGGTGATGATCTGGTGCAGA
TATGTAGAAGAAGTGGAAGCAGTGCCACGATCATATTGAGGAAATATGGT
CATGATATTGTTGATTGTATTGCTGATACTCGTTCAAGCGTATATAGCAG
CATGCACAGAAAAATTGCAGCAAAGATCCTCAATCATCTGTGTAGTCCCT
ACTCCACTGACGAGGAACATCTTCAGAATCTGAAGGAGGCCATCATTGAT
TTGATACCCAAGGT------------------------------------
--------------------------------------------------
--------------------------------------------------
--------------------------------------------------
--------------------------------------------------
--------------------------------------------------
--------------------------------GCTAAGAGAAGCACTTGG
TTGGGGGTTGACAGGAGAAGAGATACTGCGAGTGGCAGTTTCAGGCCTTG
AAGGTACCCAAGATGATGACTGGAAATTGCAGGAAGCATTGGCGTCCCTC
TGTGCAACCGTGTTTAACAGAATTGTCAGCAAGGATGCAGATTTGACTGC
TCGGTTCAACAACATCGCCGCTGGTATCTGCGACCAGACAACGAAGCCTC
GCATGACCTTCGCAGACCTCATCAACGAAGCTGTAAAAGTTCATCGCATC
GAATTTATG------------CCT---GAACCACCTGCCAAGCCGGAACC
GTACGAGTTTATGCCTGCGAAATACCCCCCGCCCCACTATATGTTTTTGG
TCGAGGAAGATCCCAACGCGTGTTGTATCTCTTGA---------------
--------------------------------------------------
--------------------------------------------------
--------------------------------------------------
--------------------------------------------------
--------------------------------------------------
--------------------------------------------------
--------------------------------------------------
--------------------------------------------------
--------------------------------------------------
--------------------------------------------------
--------------------------------------------------
--------------------------------------------------
--------------------------------------------------
--------------------------------------------------
--------------------------------------------------
--------------------------------------------------
--------------------------------------------------
--------------------------------------------------
--------------------------------------------------
--------------------------------------------------
--------------------------------------------------
--------------------------------------------------
--------------------------------------------------
--------------------------------------------------
--------------------------------------------------
--------------------------------------------------
--------------------------------------------------
--------------------------------------------------
--------------------------------------------------
--------------------------------------------------
--------------------------------------------------
--------------------------------------------------
--------------------------------------------------
--------------------------------------------------
--------------------------------------------------
--------------------------------------------------
--------------------------------------------------
--------------------------------------------------
--------------------------------------------------
--------------------------------------------------
--------------------------------------------------
--------------------------------------------------
--------------------------------------------------
--------------------------------------------------
--------------------------------------------------
--------------------------------------------------
--------------------------------------------------
--------------------------------------------------
--------------------------------------------------
--------------------------------------------------
--------------------------------------------------
--------------------------------------------------
--------------------------------------------------
--------------------------------------------------
--------------------------------------------------
--------------------------------------------------
--------------------------------------------------
--------------------------------------------------
--------------------------------------------------
--------------------------------------------------
--------------------------------------------------
--------------------------------------------------
--------------------------------------------------
--------------------------------------------------
----------------------------
>Ptr_Katy_CDS_Isoform_A_864AA_2595NT 
--------------------------------------------------
--------------------------------------------------
--------------------------------------------------
--------------------------------------------------
--------------------------------------------------
--------------------------------------------------
--------------------------------------------------
--------------------------------------------------
--------------------------------------------------
--------------------------------------------------
--------------------------------------------------
--------------------------------------------------
--------------------------------------------------
--------------------------------------------------
--------------------------------------------------
--------------------------------------------------
--------------------------------------------------
--------------------------------------------------
--------------------------------------------------
--------------------------------------------------
--------------------------------------------------
--------------------------------------------------
--------------------------------------------------
--------------------------------------------------
--------------------------------------------------
--------------------------------------------------
--------------------------------------------------
--------------------------------------------------
--------------------------------------------------
--------------------------------------------------
--------------------------------------------------
--------------------------------------------------
--------------------------------------------------
--------------------------------------------------
--------------------------------------------------
--------------------------------------------------
--------------------------------------------------
--------------------------------------------------
--------------------------------------------------
--------------------------------------------------
--------------------------------------------------
--------------------------------------------------
--------------------------------------------------
--------------------------------------------------
--------------------------------------------------
--------------------------------------------------
--------------------------------------------------
--------------------------------------------------
--------------------------------------------------
--------------------------------------------------
--------------------------------------------------
--------------------------------------------------
--------------------------------------------------
--------------------------------------------------
--------------------------------------------------
--------------------------------------------------
--------------------------------------------------
--------------------------------------------------
--------------------------------------------------
--------------------------------------------------
--------------------------------------------------
--------------------------------------------------
--------------------------------------------------
--------------------------------------------------
--------------------------------------------------
--------------------------------------------------
--------------------------------------------------
--------------------------------------------------
--------------------------------------------------
--------------------------------------------------
--------------------------------------------------
--------------------------------------------------
--------------------------------------------------
--------------------------------------------------
--------------------------------------------------
--------------------------------------------------
--------------------------------------------------
--------------------------------------------------
--------------------------------------------------
--------------------------------------------------
--------------------------------------------------
--------------------------------------------------
--------------------------------------------------
--------------------------------------------------
--------------------------------------------------
--------------------------------------------------
--------------------------------------------------
--------------------------------------------------
--------------------------------------------------
--------------------------------------------------
--------------------------------------------------
--------------------------------------------------
--------------------------------------------------
--------------------------------------------------
--------------------------------------------------
--------------------------------------------------
--------------------------------------------------
--------------------------------------------------
--------------------------------------------------
--------------------------------------------------
--------------------------------------------------
--------------------------------------------------
--------------------------------------------------
--------------------------------------------------
--------------------------------------------------
--------------------------------------------------
--------------------------------------------------
--------------------------------------------------
--------------------------------------------------
--------------------------------------------------
--------------------------------------------------
--------------------------------------------------
--------------------------------------------------
--------------------------------------------------
--------------------------------------------------
--------------------------------------------------
--------------------------------------------------
--------------------------------------------------
--------------------------------------------------
--------------------------------------------------
--------------------------------------------------
--------------------------------------------------
--------------------------------------------------
--------------------------------------------------
--------------------------------------------------
--------------------------------------------------
--------------------------------------------------
--------------------------------------------------
--------------------------------------------------
--------------------------------------------------
--------------------------------------------------
--------------------------------------------------
--------------------------------------------------
--------------------------------------------------
--------------------------------------------------
--------------------------------------------------
--------------------------------------------------
--------------------------------------------------
--------------------------------------------------
--------------------------------------------------
--------------------------------------------------
--------------------------------------------------
--------------------------------------------------
--------------------------------------------------
--------------------------------------------------
--------------------------------------------------
--------------------------------------------------
--------------------------------------------------
--------------------------------------------------
--------------------------------------------------
--------------------------------------------------
--------------------------------------------------
--------------------------------------------------
--------------------------------------------------
--------------------------------------------------
--------------------------------------------------
--------------------------------------------------
--------------------------------------------------
--------------------------------------------------
--------------------------------------------------
--------------------------------------------------
--------------------------------------------------
--------------------------------------------------
--------------------------------------------------
--------------------------------------------------
--------------------------------------------------
-----------------------------------------------ATG
TCCGGCGCCGGACAGAGCCGTGGTCATCGCCTTGGATTACACATTGATTC
GGATTGGCCAGAGGTCTTGTTGATCAATGACTATGCGGTGTTCATGGGGT
ACCTGTCGATGGTTGTCACCGGGACGGGGTTCCTGGTGCTCACGTGGTCC
ACCGTCATCCTCCTCGGTGGATTCGTCTCCATGCTATCCAACAAGGACTT
CTGGAGTCTCACGGTGATCACGCTCGTTCAAACAAG--------------
--------------------------------------------------
--------------------------------------------------
--------------------------------------------------
--------------------------------------------------
--------------------------------------------------
--------------------------------------------------
--------------------------------------------------
--------------------------------------------------
--------------------------------------------------
--------------------------------------------------
--------------------------------------------------
--------------------------------------------------
--------------------------------------------------
--------------------------------------------------
--------------------------------------------------
--------------------------------------------------
--------------------------------------------------
--------------------------------------------------
--------------------------------------------------
--------------------------------------------------
--------------------------------------------------
--------------------------------------------------
--------------------------------------------------
--------------------------------------------------
--------------------------------------------------
--------------------------------------------------
--------------------------------------------------
--------------------------------------------------
--------------------------------------------------
--------------------------------------------------
--------------------------------------------------
--------------------------------------------------
--------------------------------------------------
--------------------------------------------------
--------------------------------------------------
--------------------------------------------------
--------------------------------------------------
--------------------------------------------------
--------------------------------------------------
--------------------------------------------------
--------------------------------------------------
--------------------------------------------------
--------------------------------------------------
--------------------------------------------------
--------------------------------------------------
--------------------------------------------------
--------------------------------------------------
--------------------------------------------------
--------------------------------------------------
--------------------------------------------------
--------------------------------------------------
--------------------------------------------------
--------------------------------------------------
--------------------------------------------------
--------------------------------------------------
--------------------------------------------------
--------------------------------------------------
--------------------------------------------------
--------------------------------------------------
--------------------------------------------------
--------------------------------------------------
--------------------------------------------------
--------------------------------------------------
--------------------------------------------------
--------------------------------------------------
--------------------------------------------------
--------------------------------------------------
--------------------------------------------------
--------------------------------------------------
--------------------------------------------------
--------------------------------------------------
--------------------------------------------------
--------------------------------------------------
--------------------------------------------------
--------------------------------------------------
--------------------------------------------------
--------------------------------------------------
--------------------------------------------------
--------------------------------------------------
--------------------------------------------------
--------------------------------------------------
--------------------------------------------------
--------------------------------------------------
--------------------------------------------------
--------------------------------------------------
--------------------------------------------------
--------------------------------------------------
--------------------------------------------------
--------------------------------------------------
--------------------------------------------------
--------------------------------------------------
--------------------------------------------------
--------------------------------------------------
--------------------------------------------------
--------------------------------------------------
--------------------------------------------------
--------------------------------------------------
--------------------------------------------------
--------------------------------------------------
--------------------------------------------------
--------------------------------------------------
--------------------------------------------------
--------------------------------------------------
--------------------------------------------------
--------------------------------------------------
--------------------------------------------------
--------------------------------------------------
--------------------------------------------------
--------------------------------------------------
--------------------------------------------------
--------------------------------------------------
--------------------------------------------------
--------------------------------------------------
--------------------------------------------------
--------------------------------------------------
--------------------------------------------------
--------------------------------------------------
--------------------------------------------------
--------------------------------------------------
--------------------------------------------------
--------------------------------------------------
--------------------------------------------------
--------------------------------------------------
--------------------------------------------------
--------------------------------------------------
--------------------------------------------------
--------------------------------------------------
--------------------------------------------------
--------------------------------------------------
--------------------------------------------------
------------------------------------------GATATTCG
ATGTTTTTCTGAATGGAAAAGTAAGCCACATTGGGTACTCATTGAAGCGC
TTGTGCAAGGCCGCACGCTTCATCGCGTTGCCCCATAACCATAAGAAGGT
TGGGTTCAGGGGTGCTGTTCGAGTGCTTGTCTTCACCATCGTCTTGTGTC
CGCTGTTCCTGCTCTACATGTTTGGGCTCTTCGTTTCCCCCTGGATTTCG
CTGTGGCGTCTAATCCAGCAGGATTATGGCGTGACGGCCGGAGACAGCAG
CAGCAAGGCACACCTGCAGCCTGCGCTGGTGGTTCTCTACTCCCTGGCCC
TGTTCCAGGGCGTCCTCTTCTACTACAGGGCCATCTCTGCTTGGGAAGAA
CAGAAGCTAGTGAAAGATGTGGCCGACAAATACATGTTTGATACAGTGTC
GCGCAGTTCAGTTTCGGACTATTTACATGAGATCAAGGTGGG-ATGTGAG
AATGACCCGTCCTTTGCCAGAGGGAGGAACCTGATCACATACGCTGTCAA
GCTGATGGAATCCACATCACCGGATGGGTACCTTTCAGGTGCACGGATTC
TTGATACACTCATCAAGTTTAATAGAGATG---ATGCATCGGGGAGCGAA
TTACCGGGGCAGAGTATGCAGATATACAATATGATTGGATCTGCATCCTC
CAGTCCCATACTCCACAACTTAGTTCAGATGCTGGATTTCAAAAGTGCAT
ATGATGGAGAGATCAGGTTGCGAGCCGCAAGGATTGTTGAGCACTTTGCT
GGTGAGGTCCGTTTAGACAAAATCCTGCAGGGGATTCGATGTGTATCTTC
CTTGCTTGAACTCGAGCAGAAAGGATTTCAGAATGACCACCATAGTTCTT
TCCAAGAAGACGACGGCGACCAACTTTCTTTTGAAGAAGAGGATGATCAC
CAGATTTCTGTCAAAGAAAAGGATTATTACCCCAAAGATTATAAACAGAT
GCAACTTACAGGCATGCAGATCCTTTTAAAGCTCTCCTACGACAAGAACA
ACTTGTTCCTCATGAGCAACACAGATGATCCGGCCTTGATCAACAAGATT
GTGGCACTTATAACGTCCAAGGGATCACTTCACAAAAAACAACATAACGA
ATGGTCCTGTATGGCAGAGCTCGGGGTGAAGATACTAAGCCGATTTATGC
GATTTATGTATGGCCCTACAAAATCAAACAATATTCTGTGGCATGAAATA
TCAACAAGCAGCAAAGCAATCGGCACCTTGGAGAGTATTCTTGAGTGTGA
CCAATGTGACTCTGTGCTGAAGAAACACGCCATAAGGATTCTCAAAAGGA
TATTCATGGATACATCTTCGGCTATGGGTGAAGGAGACAGAGAAAGGTTC
ATTGGCTCCTTGATGGACATGTCTCTTCACAACAGTAATGGTGACTTTCA
AAATCTGGCAGGTGTAGATCTGGCGCTCAAGAAACAAGGGTTAAGCATTC
TCAAAGAAATATACTTGAATCCATCTTCGATTATGGGCGAAGGAGACAGA
GAAAGGTTCATCGGCTCCCTGATGGACATGTTTCTTGACAACAGTAAGGG
CGACTTTGGAAATCTGCCAGGTGAAGATCTGGACCTCAAGAAACAAGAGT
TAAGTATTCTCAAAGAAATATGCATGGATCCATCTTCGTTTATGGGCGAA
GGTGACAGAGAAAAATTCATCGGCACCCTGATGGACATGTTTCTTCACAA
CAGCAAGGGCGACTTGTTTGAAAAACTAGCAGGTGATGATCTGGTGCAGA
TATGTAGAAGAAGTGGAAGCAGTGCCACGATCATATTGAGGAAATATGGT
CATGATATTGTTGATTGTATTGCTGATACTCGTTCAAGCGTATATAGCAG
CATGCACAGAAAAATTGCAGCAAAGATCCTCAATCATCTGTGTAGTCCCT
ACTCCACTGACGAGGAACATCTTCAGAATCTGAAGGAGGCCATCATTGAT
TTGATACCCAAGGT------------------------------------
--------------------------------------------------
--------------------------------------------------
--------------------------------------------------
--------------------------------------------------
--------------------------------------------------
--------------------------------GCTAAGAGAAGCACTTGG
TTGGGGGTTGACAGGAGAAGAGATACTGCGAGTGGCAGTTTCAGGCCTTG
AAGGTACCCAAGATGATGACTGGAAATTGCAGGAAGCATTGGCGTCCCTC
TGTGCAACCGTGTTTAACAGAATTGTCAGCAAGGATGCAGATTTGACTGC
TCGGTTCAACAACATCGCCGCTGGTATCTGCGACCAGACAACGAAGCCTC
GCATGACCTTCGCAGACCTCATCAACGAAGCTGTAAAAGTTCATCGCATC
GAATTTATG------------CCT---GAACCACCTGCCAAGCCGGAACC
GTACGAGTTTATGCCTGCGAAATACCCCCCGCCCCACTATATGTTTTTGG
TCGAGGAAGATCCCAACGCGTGTTGTATCTCTTGA---------------
--------------------------------------------------
--------------------------------------------------
--------------------------------------------------
--------------------------------------------------
--------------------------------------------------
--------------------------------------------------
--------------------------------------------------
--------------------------------------------------
--------------------------------------------------
--------------------------------------------------
--------------------------------------------------
--------------------------------------------------
--------------------------------------------------
--------------------------------------------------
--------------------------------------------------
--------------------------------------------------
--------------------------------------------------
--------------------------------------------------
--------------------------------------------------
--------------------------------------------------
--------------------------------------------------
--------------------------------------------------
--------------------------------------------------
--------------------------------------------------
--------------------------------------------------
--------------------------------------------------
--------------------------------------------------
--------------------------------------------------
--------------------------------------------------
--------------------------------------------------
--------------------------------------------------
--------------------------------------------------
--------------------------------------------------
--------------------------------------------------
--------------------------------------------------
--------------------------------------------------
--------------------------------------------------
--------------------------------------------------
--------------------------------------------------
--------------------------------------------------
--------------------------------------------------
--------------------------------------------------
--------------------------------------------------
--------------------------------------------------
--------------------------------------------------
--------------------------------------------------
--------------------------------------------------
--------------------------------------------------
--------------------------------------------------
--------------------------------------------------
--------------------------------------------------
--------------------------------------------------
--------------------------------------------------
--------------------------------------------------
--------------------------------------------------
--------------------------------------------------
--------------------------------------------------
--------------------------------------------------
--------------------------------------------------
--------------------------------------------------
--------------------------------------------------
--------------------------------------------------
--------------------------------------------------
--------------------------------------------------
----------------------------
>CM020887.1:9965175-9977118 Oryza sativa cultivar IR64 (IRRI) chromosome 12, whole genome shotgun sequence
--------------------------------------------------
--------------------------------------------------
------------------------------------GAGAATATTATAAA
AATATTCCTTAGCCATGATTTTTTAAAGGAAACTTTATTTCCCACATTAA
TTCACTTCATAAATTTCCTTATATTTTAATATATAAGAAAAAACGCTCGT
GTGATACAGCGGGTGAAGGCTATTTTAATATTATTATTGTTATACGGTTT
AGCTATGATAAAATTCACTGTCAGAATTCGCTTGGATATTTTTTAA-CCA
AAATCAGGAGCTGCAATTAGAAGTCCTATCGTCTCAAGTTAGCATGCGAG
TTTTTTTAAAGAGATTTCTTATACAAATCTTGCTGTATTTTTAAAAGCGA
AAGAACTTAAAAACCGACTCAAATATGGATCTGTATTTCCAAAAGAGAAC
GAACATAAAAACCATCTTAAATACGAATGACGTACCATTAAAACATGTTC
AATTTTTATAATATAATAGTACATATTCTAGAAATGAATTTTTAATTGAT
TTTAATCCATGAAAGAAAATCGGAGTGTGACATCCGGTCACCAGATCAAA
TCGCTTCCACCGGTGCCACACCGTTCCTTCTCCGCCGCCTTCGCCGCAGC
TACCTCCCTTTGCAGCGGTGACGACAACTAA--------------GGTAG
GCAAGCATAGGACCGCTACAATCCATCCTTTCCGAGCTCTCTCCCCTCCA
CCATCTCAGAGAGGAGGCGGATCCATCACTGCCACCAACCTTTCCCTCTC
TCCTTCTTCGCCGGAGTTGCAGGCGGCAAGGACGGGCGGATCAAGTGCCA
CGCCCGCCCAAGCCGATTCCGTCCTCCCGCCATTGCATCCTCTGGAGTCT
TGTCCTTCGTTGGTATCATGCTGCCCTTCACTCGTGCTCCATTTCTGGCC
CCTCCATTGCCTTACCACAACTGGACTACGGGGGTTATAGCTAGTGGTCG
TGCCGCCGAGACGGGGGGCAGGGGGGAGGGTGGACAAGGGACAGGGTGCT
CTGAAAGCTCCTCGACGACCGTCCACCATCGCTATCATCTTACCATGAAT
GGGATAGCAAGCTCAGGCACGCTGACTTCCTCGCATTTCTGCTCCTCTCC
CTCGTCTCCATCCTATCCTCCTATGCAACCATGGACCGACGCATTCCATC
ACCCCATCATCTCTGTTGACTCTTCATATGGAAAAATAGGCTCCTGCTCA
TGCGTCATCTCCACGGTCTCTGATTGATTCCGGTTTTGGGACTGCTCAAC
CGAGCTCCGTCCTGCCGCTGCTACCGTCCACTACCAGTCGCTGCACCGGC
GCTCCCTCGCGAGCCTCTGTCAACCTGTCACATGTGGAGAAGAAACGGAG
ACCAGGGAGAGAGAAAAGGGTAAAGATAGAGAATGGGTAAAGGGGAGAAA
GGGGTGCCTGACATGTGGACCCGTTATTTATTTTTATTATTTTCTCACTT
ACATGTGGGTCCTATTTAGTTTTTTATTTTTATTTAATGACACATCAACA
TCACATAGCATGAATTGAGGGAAGCAAAATAGACTTACCCCTAACCTTTT
CGGGCTGCAAGGACTGCAAGGTTTATTATCCCGGTGGAAACTGTACCTGG
TTGAAAACACAAATGGCACTTTTTTCAAGTGAAAAAAAA--CCCTAATCT
ATTACATACTAAAAGTCCATTAAACTTCCTAGAAACGCTCTTAAGCCGGC
ATGTGTCCTTCTACAGACGCTTCTAAGCCGCCACATAGCATTCTAGTTAA
TACAAAATTCATCAAATCCGGTGGACTCATTATTTAAAACTATTATATCT
ATCTTCGAGAAAAATCCACCGCTAAAACCAGGCTCCACTAAGTCCTTGTG
GGACTACCTATACATTTGTCGACAAATTTTCTACTAAAAATTTGACATAT
ATAATTATAATACAATCATAGTGTAATTACACTGTAACTTGTATATAATT
ACACTGTAACTTGCATGTAACTACGGTGTAACTTGTATTTAAGTTTCACG
TAATTTTGAATCGTTAGATCTATTACAAAATTTGTTCTGGTGAAGAA-AA
AAAAATCACAGCACACACATATGTAAAAGGATTTGTTCCCACGACCTCTA
TTTTACTGAAATAACATGTTACTGAGAGATTCTTGAAAGTTACGTACAAG
TTACATTATAGTTACAGTGTAATTACATGCAAGTTACAGTGTAATTACAC
TATGATTATACTGTAATTACATCTGATAAATTTTTGGAGGAAAATTTGTC
GACAAATATATAGCAAATTCGAGTCCTTGTACGTGGATGGATGTACATAC
GTAATGTGCGTACTCCCCT--------CTCCCTCAATCCCTTCATCATCT
TTTTCTTCTATTTTCAAGCTATATTAAGTTAGAAAATTTGTGTTACAAAA
TTAAACAACTATAACATCTAAATCATACATGTAACTTTTTAAATTTAGTG
TTAAATATCCATATTCACTTGGAAAAGAAATATGCCATTTTTTATTATAT
TTTCTGACTTTTGCATAGTATTTAAACTGTTATAAAGATTATAAACAAAT
AATGATATAGATTTTATCATCTTACATATAACTTCACAATAATTAAATTA
ACTCTACAATGATAAAAGTAAAATGGATCTATTATTTACAACCATTACCT
CGCAAACCCATCTCCACCCGGGATCTATACGTAAATGTATGCAGGTATGT
TACAAACGTTATTGAGAAT-------------------------------
--------------------------------------------------
--------------------------------------------------
--------------------------------------------------
--------------------------------------------------
--------------------------------------------------
--------------------------------------------------
--------------------------------------------------
--------------------------------------------------
--------------------------------------------------
--------------------------------------------------
--------------------------------------------------
--------------------------------------------------
--------------------------------------------------
--------------------------------------------------
--------------------------------------------------
--------------------------------------------------
--------------------------------------------------
--------------------------------------------------
--------------------------------------------------
--------------------------------------------------
--------------------------------------------------
--------------------------------------------------
--------------------------------------------------
--------------------------------------------------
--------------------------------------------------
--------------------------------------------------
--------------------------------------------------
--------------------------------------------------
--------------------------------------------------
--------------------------------------------------
--------------------------------------------------
--------------------------------------------------
--------------------------------------------------
--------------------------------------------------
--------------------------------------------------
--------------------------------------------------
--------------------------------------------------
--------------------------------------------------
--------------------------------------------------
--------------------------------------------------
--------------------------------------------------
---------------------------------------------TTTGA
ATAAGATAACAGTAATATAGTATATCACTATATATCCATTATTGGTTCAT
AGGTATGCACCATTAAATTAAATCTACAATGCCCAAAAATAATAAGTCAT
ATTGGCGCTTTGCATGGAAATCGAGAATTATTAAAAATCATGAAAAATTA
GTGATATGGATTATATCATCATTTGAAGATGCATAAAATTTGGGGTCCAT
TTTATTCAGCGGTTAGGATAGTATGGGAATAACCAAAAGTATTCGGAGTA
TAGGGCATGCGATTTT-TTTCTCTTTAATTCCTATTAAAAAGGGACAATT
TGAACCATGCCACACAAATTTTGTAAAATTTGTGATATGGGTGTTTCATA
CTAAGTTTGGTTAATTAGGGAATACAAATCATACTAAGCTTATATATCAG
AATTCATGCAATGAAAATATACGATATAAAAATAAGAATTAACCAAACAA
AATTATACTTTAATTAGTCCGTGGTGACGGACCATTTACAAATGATCCAC
ACCTACTTATTTCAGATCTCTTTTTTTTTT-CAAAAAAGAGATGTGATGT
GAAAAAAAGAAAGGCGCAGAAGTAAATGTAAGTAGAATATATATTTAAAT
ATATCCTAAAATCTATAAATACATCTATAGTATAAAAGAAATTTTGTGAC
CGAAAGTTTTTAAAAAATAAGATATGCTAATATTCAAAAAAGATATACAC
ATAGTACAAAATGATAGTCTAATAGTAATCAACTCTATTATTGCGACACA
ATATTTT-------------------------------------------
--------------------------------------------------
--------------------------------------------------
-----------------------CTCATAAATTTAAGATTGCATGGTTCC
AAGTAATATTAGTTTAGAATTCATATGTTGCAAGGGTAGATCAAAGAGTA
TCATAACCAATATACT--TACAATGTTCAAAGCAACCCCAAACTAATTAT
TGACAAAAACAAATTTAGAAGAGAGTCAAAGAATTTCAAGAAAAAGTAAC
CCACATATAAAACATCCAAAATAAAATTTCAAGCAACATCAAATAAAAA-
ATGCCTGCGCATATGCGCGGGCTACCACCTTCCATAGTTTTGTAAAAAAA
GTTAGACAAGATTTATCCGTAGATACCGCTCTAGAGCAATGGTGTCGGGA
TCGTGATTCGTGAACCGTGTGGACTGGGGTTTGCATCCTGTTCCGTATAC
ACCAGTTCCGTATACACCAGATGTTTTTTCCTGATGATCACATCCCCACT
TGCCTGCATCGCTTTTGTGGCCTCTCCATAGAATGGTTAATTCACTGTAA
AAAATGATTTTTT-ATGACACCACCCTTCTATTTTTATCGGCGGCCATGA
CAAAACACCGCTTGTAAAATTGAATGGAAAGATTCAAAGTCACGAACCTC
CAGCAAACGGCCTCTTAA-GAAGCCAGCAAATAGTAATATTTTTACAAGC
GAACCTCTTGAGAAGCTATCAGCGAAAATCCATTGTTTACAAGCGGACTT
CTTAAGAGACCGTGAGCAAAAA----CCAATTTTCGATGTCGGCTGCTAA
GAGGTCCACCAGCAAAAAAAAAAAAGAAAAAAAA--------AATCATCA
TCGCACTAAAAAATAATTGAACACAATAAAAACCACCACCTACCGTGCCA
CCTT-CCACCACTGCTTTCC---CTCCTCCTCATCCTCATCTTCATCTCT
AGA----CCTCATCTTCTCCAGCCACCACCGCCTCCCTTCCCACCGGTGG
TGGCAGCGGGAAGACAGCGGCTCGGTTGAGCCCGGCGGGGAGGGCAACGA
TTTGGTATGGGAGGAGCAGCGGCGACT-----------------------
---------------------CCATCCGGCGGTGGATCCGCCGCCTCCTA
GTCCCAGCTCTCTCTCCCCCGCTCCTCC-TCCTCCCCTTCCTCCACCGCC
ACCACCCATCCC-TCTCCCTCTCTCAGATCTGGTGCGCGGGGAGCGGTGG
AGGCTACGGCGGCG--------------------------GCGGCGGCGA
GACCGGTAGCAGTGATGGTGGAGAGGACGGATCCGATGGCGGTGGTTCTC
GTCAACCAGTTCAAGGACGACGACAGCAGCGGCTGCTGCAACGATGGATA
GGCTCTGGGCGGCTCCTCCACTCTCCTCCCCTCTCTCATATCCAGTGGCT
CGGGGTGGTGGGGCGTGGCCGACGCATCCGGCGGCGGAGCTCGGGTATCG
ATCCGGCATGTTTTTTTTTT-CTCCAAAATCAATTTTTCTTGGTGGTCGG
GAAACGGATTTTCAATTTTCTTTTTTTCGCTCGAATATCTTTTT-CGCTG
GCGGTCAACGTAACTTAACCGCTTGTGAAAACAAGCTTTAAAGTTTCGCT
AGTGAAGATTGTTATTTTCACTTGCCATTTGTTTGCGGGCGGCTGACAGT
GCCACCAGCGAAAAACTCTTTTGCTAGTAGTGATTGCTAGATGGTCAGCA
GAGAACTTGTGGAGCATATGACTATCAA-------CTAACAGTACACTTC
AGCAGAAAGAGGATGGTTCTAGCTCTCCGGTGGTTTAATATTGAAACGTA
CAGCCCACCCACCACCACCCCAGTCGTCCCCAGCTAAGCGCTCCCTTGCT
TGCCTCAGTAGACGAGCTGCCAACTAGTAGCACTCCAGCAAGCAGCGGGT
CAGCGGAGTCCGGAGGGCGCACGTGCGCCGCAGCGAGGTATCAGCATGGC
CAGGCGGCGGCTGGCTGGCCGGCCGGGTTCGGCAAGCGGCTAAGCAGGTA
ATTAAGGGACTGCAGATACTGCTTGTGATCATCCCTTAAAATTTCGTCTT
TCTTGTCTTGGGCCAGGTTTAATTCCTAATTTTTTCTTCAAACTTTCAAC
TTTTCCATCACATCAAAACTTTTCTACACACACAAACTTTCAACTTAATT
TTCCGTTACATCGTTCCAATTTCAATCAAACTTCTAATTTTAGCGTGAAC
TAAACACACCCTTGGTTGTGACTCTGGGAGTCGATACATAGGCCTTAATG
CTCGTAGTTTGTGGATTTTGGGGTTAAACTGGCGTGGAACTTTACTTGGA
TACCACCTGGGAGTTGATGTGATTTTAGTGTTTAGTACAGTTTAGAGTTT
ATTACCTACCGGTTTCTTGGTGCCTGGCGCACACTGAGCATGCAAATGCA
GTGAGAGCCAGTATCATCTAAGACGGCTGGACCTGAAATATTTTACCATG
TATATATCAAACTCGACTTGATCAGGTGTTTAGCGGAGGAAGGATCGATG
TCCGGCGCCGGACAGAGCCGTGGTCATCGCCTTGGATTACACATTGATTC
GGATTGGCCAGAGGTCTTGTTGATCAATGACTATGCGGTGTTCATGGGGT
ACCTGTCGATGGTTGTCACCGGGACGGGGTTCCTGGTGCTCACGTGGTCC
ACCGTCATCCTCCTCGGTGGATTCGTCTCCATGCTATCCAACAAGGACTT
CTGGAGTCTCACGGTGATCACGCTCGTTCAAACAAGGTGAGCTATCTATA
GCCATCTCCACCAGACTTATATTTATTTCGCGTTCCCAACATTAACCAGT
TCAGCCAAGCATTTGGAGTTTCGCATTGCTAGCTAGCTACTAGTTTACTG
TCAGATCTAG---------------TGTTGCGAACCGAATATGCTGCAAA
ACGTTGCAATTCCAGAGTGGCTTTATATACTACATTGATATGAAAATATT
CAAGTCCCATATTTGCAAAATCAACTATTTTTAAAATCGAATTATTTTCT
CCCCTTTTCAAGAAGCATGTATTTTGTATATTTCTCTTCCCATTTGATAA
TAATTTCATCAAGAATTTTAAAAGAGAAAATATAACCAATAAAGCACAAA
TGTCATGATTTCATGATTGTGACATGTAATAATCACTTCTTTTTTAATTT
TTTTTT-AATTTTCTGAAATTTTTTTGAGAGCTTTGAAGTGTACCTAAAG
CAAT-----TCATGGTCATATGTTGCAAGACAAATGAGATAAATTCATCA
ACTAGTTAACAAGCATGCATTAGAGTATAAACATGAATCAAAGGTATTAC
AATTAAGCTCAAATCTCTACTATTATAAAAATTGAAGATGTTTTTGCCGG
TGGCTTGGTAAGTCGTCATGTCCGAATTAGCCTCGCACATAATTACTGCC
AATTTAATTATTTATGTGCCCCACATGTATGAGCTTTAAACATTAGATTT
TCCATAAGAAAATTTGCTTGTTCGGATCAGTGCCTTTGGCCGATTGCGTT
TCATCCTGTGCATTGTCACGAACCAACCACCACCGCGAGGTTGTCATCTT
GCTGATACGGTCTGTTCGGCAACACGGTTTGGGACCTGCTGTCGTGCACC
TATATCAACACCAACCAGCAGTAGTCAGGTGTGTTGCCGTGCGCCGAGGC
AAGCAGCACGACGTACCATTGTTGATTATTCTCTACACGCACACACCGTA
TTGAGAAGAATTCCTACTGTGTTCATCAGAAACTCAATCCAATATTGTCT
ACTGTGTATACGTGTTCCAAAAAGATTAAAGAAAAGATCAGGATCGATAT
CAAAGCCGAGATCTATTACTACCCACATATCGAAAATCCACGCGTGCAGC
AAGACGATCAGCAACAGCAGCCGATCGATGACGGTTGCCAAGAGAAATAC
GAAAACCTAATCAGAGAAATATTCAATCAAGCTACTGCGCACATATATCT
TTACCTCTTAAATTATATTTCTATCTCTACTATTATAAAAATTGTAGATG
TTTTCGTCAGTATTTTAGTACGTCATCCGCGTATGAGTCGGTTTTTAAGT
CCGTTTGATTTTGGAAATACAAATCCGTATTTGAGTCAGTTTTTAAGTTC
GTTCGCTTTTAGAAATACAGAAGAAATCGTATAAGAAATCTCTTTAAAAA
CTCACATACTACTAACTTGAGACGTTCGGACACCTAATTACAGCTCATGA
TTTTCTAACACAATATATATCCAAGCGAATTTGACACAGTGAATTTCATC
TTAACTCGATATAATATAATAAGATTAAAATAATCTTCACCCGTTGCAAC
ACAAGGGCATTTTTTCTAGTCAATAATAAAGATAATGATTTCAAACGATT
TATAATGCAACATATTCACAAGTACATAGGTTGAAAAAAAATCCCTATAT
ATATATATA----------CCTATTGCATCATCACTCTTTCTCAAAATAA
-GTTCTTCACAAAAATAACCAAGAGAATTTTCAACAAGTATTAGAGCTTT
TTGTGCTCATTTTGACATTGATAATAAAATAT----CTCAATTTATTTCG
AGTACGTCCGTGTCGTTAAGAATGTT-CTAAGGATTTGGTACCCATTATT
TTCCTTACTGTAAATACGGCTTTATCGTCAATACTGTTTCCAAGGATTCT
GTATTCATTTTTTTT-CTCTCATCATAAGCAACTTTTTATTCTCCTGTGA
CATTTGGAATAAACAATAAGCAATTTGAGGAATAACAATCCAATAAGTAT
ACAACAT-------------------------------------------
--------------------------------------------------
--------------------------------------------------
--------------------------------------------------
--------------------------------------------------
--------------------------------------------------
--------------------------------------------------
--------------------------------------------------
--------------------------------------------------
--------------------------------------------------
--------------------------------------------------
--------------------------------------------------
--------------------------------------------------
--------------------------------------------------
--------------------------------------------------
--------------------------------------------------
--------------------------------------------------
--------------------------------------------------
--------------------------------------------------
--------------------------------------------------
--------------------------------------------------
--------------------------------------------------
--------------------------------------------------
--------------------------------------------------
--------------------------------------------------
--------------------------------------------------
--------------------------------------------------
--------------------------------------------------
--------------------------------------------------
--------------------------------------------------
--------------------------------------------------
--------------------------------------------------
--------------------------------------------------
--------------------------------------------------
--------------------------------------------------
--------------------------------------------------
--------------------------------------------------
--------------------------------------------------
--------------------------------------------------
--------------------------------------------------
--------------------------------------------------
--------------------------------------------------
--------------------------------------------------
--------------------------------------------------
--------------------------------------------------
--------------------------------------------------
--------------------------------------------------
--------------------------------------------------
--------------------------------------------------
--------------------------------------------------
--------------------------------------------------
--------------------------------------------------
--------------------------------------------------
--------------------------------------------------
--------------------------------------------------
--------------------------------------------------
--------------------------------------------------
--------------------------------------------------
--------------------------------------------------
--------------------------------------------------
--------------------------------------------------
--------------------------------------------------
--------------------------------------------------
--------------------------------------------------
--------------------------------------------------
--------------------------------------------------
--------------------------------------------------
--------------------------------------------------
--------------------------------------------------
--------------------------------------------------
----------------------CCTCCCTCTCTATTTATACCGATAACAT
GGCTGTCCCTAGCCACGAATCCAACTCATACAAAAAGTCCTTCCCGTACA
AGAAACAAACTTTACAAACTTTAGTCTTT-CCAAACTTGGACTCCGATCG
AAATTTGACTCCTCTTTCCATATGCACACAACACGATGTGTATGCCATAT
GGAAACCTTCACCTCCATGTACATTGTTCTCTAGCTTGAGCATCCCGCAT
GACATCCTTGACCGTCTGGACCTCAACTTCTTCCGAGCCTAGTCCTGATT
CATCACCGACTATACTCCCATAGCCTCAAGCAACACCTGCACATGAATAA
CAATGAAACTCCATATCTGAGTACAAGTTCACGCTAACT---TGACTCAC
ATCAGCATACAATAGTATCACATACGAATAGAAACCATCTAGAAATAATA
AACATGAATCAATCTAGAAATTCCATAAAAACAACCCGAAACCGACTCCC
TCTTGGAATCACTCAGTCAGACCATCGGGCCGCCCGGTCTGACCGGTGCC
TCCTGCCCGGTCTGACAAGCACCCGGTGCCGACCGCAGTGTTCACCATTC
GAAAATACTATCCACCGTATTTTCAACAACACTTACCGTTGACAATTGTT
CATCACCAAGATTAATCATCATATGATTCTACAACAGACAGGCACA----
----TAGGCATGTTCAGAGAGATGCCATACTAGAATTGAAATGTCAAATT
TTGGAAGAGAAAAAAAA-A-TAGAGTTAATAAAAAAGAAAAAGAAAAAGA
AAGAGCTACTCTCTGCATTCATTCTTTCATGGCAAAATTAATTTTACACG
ATCGCCAAAAGTAAATTTGATCATTAATTAATGTGAAATTAGTTTGGCAG
GATGGCATGTACTGAATCTTATTTTATTATTGTGTTCATCCCTAACAAAA
AAAC---CGTACTTACTCTTTCCACTGTCGGTA--TCTGTCCTTTT-AAC
CGGAAAATTCATCCATCCAAACAAAAAATA--TCTGAAACAGGATATTCG
ATGTTTTTCTGAATGGAAAAGTAAGCCACATTGGGTACTCATTGAAGCGC
TTGTGCAAGGCCGCACGCTTCATCGCGTTGCCCCATAACCATAAGAAGGT
TGGGTTCAGGGGTGCTGTTCGAGTGCTTGTCTTCACCATCGTCTTGTGTC
CGCTGTTCCTGCTCTACATGTTTGGGCTCTTCGTTTCCCCCTGGATTTCG
CTGTGGCGTCTAATCCAGCAGGATTATGGCGTGACGGCCGGAGACAGCAG
CAGCAAGGCACACCTGCAGCCTGCGCTGGTGGTTCTCTACTCCCTGGCCC
TGTTCCAGGGCGTCCTCTTCTACTACAGGGCCATCTCTGCTTGGGAAGAA
CAGAAGCTAGTGAAAGATGTGGCCGACAAATACATGTTTGATACAGTGTC
GCGCAGTTCAGTTTCGGACTATTTACATGAGATCAAGGTGGG-ATGTGAG
AATGACCCGTCCTTTGCCAGAGGGAGGAACCTGATCACATACGCTGTCAA
GCTGATGGAATCCACATCACCGGATGGGTACCTTTCAGGTGCACGGATTC
TTGATACACTCATCAAGTTTAATAGAGATG---ATGCATCGGGGAGCGAA
TTACCGGGGCAGAGTATGCAGATATACAATATGATTGGATCTGCATCCTC
CAGTCCCATACTCCACAACTTAGTTCAGATGCTGGATTTCAAAAGTGCAT
ATGATGGAGAGATCAGGTTGCGAGCCGCAAGGATTGTTGAGCACTTTGCT
GGTGAGGTCCGTTTAGACAAAATCCTGCAGGGGATTCGATGTGTATCTTC
CTTGCTTGAACTCGAGCAGAAAGGATTTCAGAATGACCACCATAGTTCTT
TCCAAGAAGACGACGGCGACCAACTTTCTTTTGAAGAAGAGGATGATCAC
CAGATTTCTGTCAAAGAAAAGGATTATTACCCCAAAGATTATAAACAGAT
GCAACTTACAGGCATGCAGATCCTTTTAAAGCTCTCCTACGACAAGAACA
ACTTGTTCCTCATGAGCAACACAGATGATCCGGCCTTGATCAACAAGATT
GTGGCACTTATAACGTCCAAGGGATCACTTCACAAAAAACAACATAACGA
ATGGTCCTGTATGGCAGAGCTCGGGGTGAAGATACTAAGCCGATTTATGC
GATTTATGTATGGCCCTACAAAATCAAACAATATTCTGTGGCATGAAATA
TCAACAAGCAGCAAAGCAATCGGCACCTTGGAGAGTATTCTTGAGTGTGA
CCAATGTGACTCTGTGCTGAAGAAACACGCCATAAGGATTCTCAAAAGGA
TATTCATGGATACATCTTCGGCTATGGGTGAAGGAGACAGAGAAAGGTTC
ATTGGCTCCTTGATGGACATGTCTCTTCACAACAGTAATGGTGACTTTCA
AAATCTGGCAGGTGTAGATCTGGCGCTCAAGAAACAAGGGTTAAGCATTC
TCAAAGAAATATACTTGAATCCATCTTCGATTATGGGCGAAGGAGACAGA
GAAAGGTTCATCGGCTCCCTGATGGACATGTTTCTTGACAACAGTAAGGG
CGACTTTGGAAATCTGCCAGGTGAAGATCTGGACCTCAAGAAACAAGAGT
TAAGTATTCTCAAAGAAATATGCATGGATCCATCTTCGTTTATGGGCGAA
GGTGACAGAGAAAAATTCATCGGCACCCTGATGGACATGTTTCTTCACAA
CAGCAAGGGCGACTTGTTTGAAAAACTAGCAGGTGATGATCTGGTGCAGA
TATGTAGAAGAAGTGGAAGCAGTGCCACGATCATATTGAGGAAATATGGT
CATGATATTGTTGATTGTATTGCTGATACTCGTTCAAGCGTATATAGCAG
CATGCACAGAAAAATTGCAGCAAAGATCCTCAATCATCTGTGTAGTCCCT
ACTCCACTGACGAGGAACATCTTCAGAATCTGAAGGAGGCCATCATTGAT
TTGATACCCAAGGTACGTTAGTCGCTGTCATTTATACTTCTTATGTCAAC
AAACATTTTTTTTTCATGATAATGAAATA--TAACTCTGGCAGCCTCTAC
ATTGTCAGATGCACGAAACCATAGCTCATTAAATAGTTTGGCAACCTCTA
CATTCGCAGCAATCCATGGGTAACAAACTTGTTTAAAGCAAAACTGAAGC
ACAACTTGTATCATTAAAATTTCATCCATGCTTACTGAATATCCATCAGA
GTAGTCTCCAAAAGATGGGATACTGCTTTTATATGCATCCTATTTATATC
GGAATGACCGAAAGCACTGTAATGTTGCAGGTGCTAAGAGAAGCACTTGG
TTGGGGGTTGACAGGAGAAGAGATACTGCGAGTGGCAGTTTCAGGCCTTG
AAGGTACCCAAGATGATGACTGGAAATTGCAGGAAGCATTGGCGTCCCTC
TGTGCAACCGTGTTTAACAGAATTGTCAGCAAGGATGCAGATTTGACTGC
TCGGTTCAACAACATCGCCGCTGGTATCTGCGACCAGACAACGAAGCCTC
GCATGACCTTCGCAGACCTCATCAACGAAGCTGTAAAAGTTCATCGCATC
GAATTTATG------------CCT---GAACCACCTGCCAAGCCGGAACC
GTACGAGTTTATGCCTGCGAAATACCCCCCGCCCCACTATATGTTTTTGG
TCGAGGAAGATCCCAACGCGTGTTGTATCTCTTGATAACTCCCTAATTTG
TACTTCCTCCGTTTC--------ACAATGTAAGTCATTCTATTATTTCC-
--------------------------------------------------
--------------------------------------------------
--------------------------------------------------
-------TACATTTATATTGATATTAATGAATCTAGATATATATAT----
----TTGTCTAGATTCATTAACATCAATATGAATGTGG------------
--------------------------------------------------
-----------------------------------------------GAA
ATACTAGAATGACTTACATTTTGAAACGGAGGGAGTAATGCAAACCGAGG
ATGAAAAAATATATATGCCTATACGGTACTGCTCCATTTCCAAATAAATT
CCCGTTCTGCTTTATGCTAGGTGGACCGTTTGTTG---------------
--------------------------------------------------
--------------------------------------------------
--------------------------------------------------
--------------------------------------------------
--------------------------------------------------
--------------------------------------------------
--------------------------------------------------
--------------------------------------------------
--------------------------------------------------
--------------------------------------------------
--------------------------------------------------
--------------------------------------------------
--------------------------------------------------
--------------------------------------------------
--------------------------------------------------
--------------------------------------------------
--------------------------------------------------
--------------------------------------------------
--------------------------------------------------
--------------------------------------------------
--------------------------------------------------
--------------------------------------------------
--------------------------------------------------
--------------------------------------------------
--------------------------------------------------
--------------------------------------------------
--------------------------------------------------
--------------------------------------------------
--------------------------------------------------
--------------------------------------------------
--------------------------------------------------
--------------------------------------------------
--------------------------------------------------
--------------------------------------------------
--------------------------------------------------
--------------------------------------------------
--------------------------------------------------
--------------------------------------------------
--------------------------------------------------
--------------------------------------------------
--------------------------------------------------
--------------------------------------------------
--------------------------------------------------
--------------------------------------------------
--------------------------------------------------
--------------------------------------------------
--------------------------------------------------
--------------------------------------------------
--------------------------------------------------
--------------------------------------------------
--------------------------------------------------
--------------------------------------------------
--------------------------------------------------
----------------------------
>CM020681.1:10038105-10050060 Oryza sativa Indica Group chromosome 12, whole genome shotgun sequence
--------------------------------------------------
--------------------------------------------------
-------------------------------------AGAATATTATAAA
AATATTCCTTAGCCATGATTTTTTAAAGGAAACTTTATTTCCCACATTAA
TTCACTTCATAAATTTCCTTATATTTTAATATATAAGAAAAAACGCTCGT
GTGATACAGCGGGTGAAGGCTATTTTAATATTATTATTGTTATACGGTTT
AGCTATGATAAAATTCACTGTCAGAATTCGCTTGGATATTTTTTTA-ACA
AAATCAGGAGCTGCAATTAGAAGTCCTATCGTCTCAAGTTAGCATGCGAG
TTTTTTTAAAGAGATTTCTTATACAAATCTTGCTGTATTTTTAAAAGCGA
AAGAACTTAAAAACCGACTCAAATATGGATCTGTATTTCCAAAAGAGAAC
GAACATAAAAACCATCTTAAATACGAATGACGTACCATTAAAACATGTTC
AATTTTTATAATATAATAGTACATATTCTAGAAATGAATTTTTAATTGAT
TTTAATCCATGAAAGAAAATCGGAGTGTGACATCCGGTCACCAGATCAAA
TCGCTTCCACCGGTGCCACACCGTTCCTTCTCCGCCGCCTTCGCCGCAGC
TACCTCCCTTTGCAGCGGTGACGACAACTAA--------------GGTAG
GCAAGCATAGGACCGCTACAATCCATCCTTTCCGAGCTCTCTCCCCTCCA
CCATCTCAGAGAGGAGGCGGATCCATCACTGCCACCAACCTTTCCCTCTC
TCCTTCTTCGCCGGAGTTGCAGGCGGCAAGGACGGGCGGATCAAGTGCCA
CGCCCGCCCAAGCCGATTCCGTCCTCCCGCCATTGCATCCTCTGGAGTCT
TGTCCTTCGTTGGTATCATGCTGCCCTTCACTCGTGCTCCATTTCTGGCC
CCTCCATTGCCTTACCACAACTGGACTACGGGGGTTATAGCTAGTGGTCG
TGCCGCCGAGACGGGGGGCAGGGGGGAGGGTGGACAAGGGACAGGGTGCT
CTGAAAGCTCCTCGACGACCGTCCACCATCGCTATCATCTTACCATGAAT
GGGATAGCAAGCTCAGGCACGCTGACTTCCTCGCATTTCTGCTCCTCTCC
CTCGTCTCCATCCTATCCTCCTATGCAACCATGGACCGACGCATTCCATC
ACCCCATCATCTCTGTTGACTCTTCATATGGAAAAATAGGCTCCTGCTCA
TGCGTCATCTCCACGGTCTCTGATTGATTCCGGTTTTGGGACTGCTCAAC
CGAGCTCCGTCCTGCCGCTGCTACCGTCCACTACCAGTCGCTGCACCGGC
GCTCCCTCGCGAGCCTCTGTCAACCTGTCACATGTGGAGAAGAAACGGAG
ACCAGGGAGAGAGAAAAGGGTAAAGATAGAGAATGGGTAAAGGGGAGAAA
GGGGTGCCTGACATGTGGACCCGTTATTTATTTTTATTATTTTCTCACTT
ACATGTGGGTCCTATTTAGTTTTTTATTTTTATTTAATGACACATCAACA
TCACATAGCATGAATTGAGGGAAGCAAAATAGACTTACCCCTAACCTTTT
CGGGCTGCAAGGACTGCAAGGTTTATTATCCCGGTGGAAACTGTACCTGG
TTGAAAACACAAATGGCACTTTTTTCAAGTGAAAAAAAA--CCCTAATCT
ATTACATACTAAAAGTCCATTAAACTTCCTAGAAACGCTCTTAAGCCGGC
ATGTGTCCTTCTACAGACGCTTCTAAGCCGCCACATAGCATTCTAGTTAA
TACAAAATTCATCAAATCCGGTGGACTCATTATTTAAAACTATTATATCT
ATCTTCGAGAAAAATCCACCGCTAAAACCAGGCTCCACTAAGTCCTTGTG
GGACTACCTATACATTTGTCGACAAATTTTCTACTAAAAATTTGACATAT
ATAATTATAATACAATCATAGTGTAATTACACTGTAACTTGTATATAATT
ACACTGTAACTTGCATGTAACTACGGTGTAACTTGTATTTAAGTTTCACG
TAATTTTGAATCGTTAGATCTATTACAAAATTTGTTCTGGTGAAGAA-AA
AAAAATCACAGCACACACATATGTAAAAGGATTTGTTCCCACGACCTCTA
TTTTACTGAAATAACATGTTACTGAGAGATTCTTGAAAGTTACGTACAAG
TTACATTATAGTTACAGTGTAATTACATGCAAGTTACAGTGTAATTACAC
TATGATTATACTGTAATTACATCTGATAAATTTTTGGAGGAAAATTTGTC
GACAAATATATAGCAAATTCGAGTCCTTGTACGTGGATGGATGTACATAC
GTAATGTGCGTACTCCCCT--------CTCCCTCAATCCCTTCATCATCT
TTTTCTTCTATTTTCAAGCTATATTAAGTTAGAAAATTTGTGTTACAAAA
TTAAACAACTATAACATCTAAATCATACATGTAACTTTTTAAATTTAGTG
TTAAATATCCATATTCACTTGGAAAAGAAATATGCCATTTTTTATTATAT
TTTCTGACTTTTGCATAGTATTTAAACTGTTATAAAGATTATAAACAAAT
AATGATATAGATTTTATCATCTTACATATAACTTCACAATAATTAAATTA
ACTCTACAATGATAAAAGTAAAATGGATCTATTATTTACAACCATTACCT
CGCAAACCCATCTCCACCCGGGATCTATACGTAAATGTATGCAGGTATGT
TACAAACGTTATTGAGAAT-------------------------------
--------------------------------------------------
--------------------------------------------------
--------------------------------------------------
--------------------------------------------------
--------------------------------------------------
--------------------------------------------------
--------------------------------------------------
--------------------------------------------------
--------------------------------------------------
--------------------------------------------------
--------------------------------------------------
--------------------------------------------------
--------------------------------------------------
--------------------------------------------------
--------------------------------------------------
--------------------------------------------------
--------------------------------------------------
--------------------------------------------------
--------------------------------------------------
--------------------------------------------------
--------------------------------------------------
--------------------------------------------------
--------------------------------------------------
--------------------------------------------------
--------------------------------------------------
--------------------------------------------------
--------------------------------------------------
--------------------------------------------------
--------------------------------------------------
--------------------------------------------------
--------------------------------------------------
--------------------------------------------------
--------------------------------------------------
--------------------------------------------------
--------------------------------------------------
--------------------------------------------------
--------------------------------------------------
--------------------------------------------------
--------------------------------------------------
--------------------------------------------------
--------------------------------------------------
---------------------------------------------TTTGA
ATAAGATAACAGTAATATAGTATATCACTATATATCCATTATTGGTTCAT
AGGTATGCACCATTAAATTAAATCTACAATGCCCAAAAATAATAAGTCAT
ATTGGCGCTTTGCATGGAAATCGAGAATTATTAAAAATCATGAAAAATTA
GTGATATGGATTATATCATCATTTGAAGATGCATAAAATTTGGGGTCCAT
TTTATTCAGCGGTTAGGATAGTATGGGAATAACCAAAAGTATTCGGAGTA
TAGGGCATGCGATTTT-TTTCTCTTTAATTCCTATTAAAAAGGGACAATT
TGAACCATGCCACACAAATTTTGTAAAATTTGTGATATGGGTGTTTCATA
CTAAGTTTGGTTAATTAGGGAATACAAATCATACTAAGCTTATATATCAG
AATTCATGCAATGAAAATATACGATATAAAAATAAGAATTAACCAAACAA
AATTATACTTTAATTAGTCCGTGGTGACGGACCATTTACAAATGATCCAC
ACCTACTTATTTCAGATCTCTTTTTTTTTT-CAAAAAAGAGATGTGATGT
GAAAAAAAGAAAGGCGCAGAAGTAAATGTAAGTAGAATATATATTTAAAT
ATATCCTAAAATCTATAAATACATCTATAGTATAAAAGAAATTTTGTGAC
CGAAAGTTTTTAAAAAATAAGATATGCTAATATTCAAAAAAGATATACAC
ATAGTACAAAATGATAGTCTAATAGTAATCAACTCTATTATTGCGACACA
ATATTTT-------------------------------------------
--------------------------------------------------
--------------------------------------------------
-----------------------CTCATAAATTTAAGATTGCATGGTTCC
AAGTAATATTAGTTTAGAATTCATATGTTGCAAGGGTAGATCAAAGAGTA
TCATAACCAATATACT--TACAATGTTCAAAGCAACCCCAAACTAATTAT
TGACAAAAACAAATTTAGAAGAGAGTCAAAGAATTTCAAGAAAAAGTAAC
CCACATATAAAACATCCAAAATAAAATTTCAAGCAACATCAAATAAAAA-
ATGCCTGCGCATATGCGCGGGCTACCACCTTCCATAGTTTTGTAAAAAAA
GTTAGACAAGATTTATCCGTAGATACCGCTCTAGAGCAATGGTGTCGGGA
TCGTGATTCGTGAACCGTGTGGACTGGGGTTTGCATCCTGTTCCGTATAC
ACCAGTTCCGTATACACCAGATGTTTTTTCCTGATGATCACATCCCCACT
TGCCTGCATCGCTTTTGTGGCCTCTCCATAGAATGGTTAATTCACTGTAA
AAAATGATTTTTT-ATGACACCACCCTTCTATTTTTATCGGCGGCCATGA
CAAAACACCGCTTGTAAAATTGAATGGAAAGATTCAAAGTCACGAACCTC
CAGCAAACGGCCTCTTAA-GAAGCCAGCAAATAGTAATATTTTTACAAGC
GAACCTCTTGAGAAGCTATCAGCGAAAATCCATTGTTTACAAGCGGACTT
CTTAAGAGACCGTGAGCAAAAA----CCAATTTTCGATGTCGGCTGCTAA
GAGGTCCACCAGCAAAAAAAAAAAAGAAAAAAAA--------AATCATCA
TCGCACTAAAAAATAATTGAACACAATAAAAACCACCACCTACCGTGCCA
CCTT-CCACCACTGCTTTCC---CTCCTCCTCATCCTCATCTTCATCTCT
AGA----CCTCATCTTCTCCAGCCACCACCGCCTCCCTTCCCACCGGTGG
TGGCAGCGGGAAGACAGCGGCTCGGTTGAGCCCGGCGGGGAGGGCAACGA
TTTGGTATGGGAGGAGCAGCGGCGACT-----------------------
---------------------CCATCCGGCGGTGGATCCGCCGCCTCCTA
GTCCCAGCTCTCTCTCCCCCGCTCCTCC-TCCTCCCCTTCCTCCACCGCC
ACCACCCATCCC-TCTCCCTCTCTCAGATCTGGTGCGCGGGGAGCGGTGG
AGGCTACGGCGGCG--------------------------GCGGCGGCGA
GACCGGTAGCAGTGATGGTGGAGAGGACGGATCCGATGGCGGTGGTTCTC
GTCAACCAGTTCAAGGACGACGACAGCAGCGGCTGCTGCAACGATGGATA
GGCTCTGGGCGGCTCCTCCACTCTCCTCCCCTCTCTCATATCCAGTGGCT
CGGGGTGGTGGGGCGTGGCCGACGCATCCGGCGGCGGAGCTCGGGTATCG
ATCCGGCATGTTTTTTTTTTTCTCCAAAATCAATTTTTCTTGGTGGTCGG
GAAACGGATTTTCAATTTTCTTTTTTTCGCTCGAATATCTTTTT-CGCTG
GCGGTCAACGTAACTTAACCGCTTGTGAAAACAAGCTTTAAAGTTTCGCT
AGTGAAGATTGTTATTTTCACTTGCCATTTGTTTGCGGGCGGCTGACAGT
GCCACCAGCGAAAAACTCTTTTGCTAGTAGTGATTGCTAGATGGTCAGCA
GAGAACTTGTGGAGCATATGACTATCAA-------CTAACAGTACACTTC
AGCAGAAAGAGGATGGTTCTAGCTCTCCGGTGGTTTAATATTGAAACGTA
CAGCCCACCCACCACCACCCCAGTCGTCCCCAGCTAAGCGCTCCCTTGCT
TGCCTCAGTAGACGAGCTGCCAACTAGTAGCACTCCAGCAAGCAGCGGGT
CAGCGGAGTCCGGAGGGCGCACGTGCGCCGCAGCGAGGTATCAGCATGGC
CAGGCGGCGGCTGGCTGGCCGGCCGGGTTCGGCAAGCGGCTAAGCAGGTA
ATTAAGGGACTGCAGATACTGCTTGTGATCATCCCTTAAAATTTCGTCTT
TCTTGTCTTGGGCCAGGTTTAATTCCTAATTTTTTCTTCAAACTTTCAAC
TTTTCCATCACATCAAAACTTTTCTACACACACAAACTTTCAACTTAATT
TTCCGTTACATCGTTCCAATTTCAATCAAACTTCTAATTTTAGCGTGAAC
TAAACACACCCTTGGTTGTGACTCTGGGAGTCGATACATAGGCCTTAATG
CTCGTAGTTTGTGGATTTTGGGGTTAAACTGGCGTGGAACTTTACTTGGA
TACCACCTGGGAGTTGATGTGATTTTAGTGTTTAGTACAGTTTAGAGTTT
ATTACCTACCGGTTTCTTGGTGCCTGGCGCACACTGAGCATGCAAATGCA
GTGAGAGCCAGTATCATCTAAGACGGCTGGACCTGAAATATTTTACCATG
TATATATCAAACTCGACTTGATCAGGTGTTTAGCGGAGGAAGGATCGATG
TCCGGCGCCGGACAGAGCCGTGGTCATCGCCTTGGATTACACATTGATTC
GGATTGGCCAGAGGTCTTGTTGATCAATGACTATGCGGTGTTCATGGGGT
ACCTGTCGATGGTTGTCACCGGGACGGGGTTCCTGGTGCTCACGTGGTCC
ACCGTCATCCTCCTCGGTGGATTCGTCTCCATGCTATCCAACAAGGACTT
CTGGAGTCTCACGGTGATCACGCTCGTTCAAACAAGGTGAGCTATCTATA
GCCATCTCCACCAGACTTATATTTATTTCGCGTTCCCAACATTAACCAGT
TCAGCCAAGCATTTGGAGTTTCGCATTGCTAGCTAGCTACTAGTTTACTG
TCAGATCTAG---------------TGTTGCGAACCGAATATGCTGCAAA
ACGTTGCAATTCCAGAGTGGCTTTATATACTACATTGATATGAAAATATT
CAAGTCCCATATTTGCAAAATCAACTATTTTTAAAATCGAATTATTTTCT
CCCCTTTTCAAGAAGCATGTATTTTGTATATTTCTCTTCCCATTTGATAA
TAATTTCATCAAGAATTTTAAAAGAGAAAATATAACCAATAAAGCACAAA
TGTCATGATTTCATGATTGTGACATGTAATAATCACTTCTTTTTTAATTT
TTTTTT-AATTTTCTGAAATTTTTTTGAGAGCTTTGAAGTGTACCTAAAG
CAAT-----TCATGGTCATATGTTGCAAGACAAATGAGATAAATTCATCA
ACTAGTTAACAAGCATGCATTAGAGTATAAACATGAATCAAAGGTATTAC
AATTAAGCTCAAATCTCTACTATTATAAAAATTGAAGATGTTTTTGCCGG
TGGCTTGGTAAGTCGTCATGTCCGAATTAGCCTCGCACATAATTACTGCC
AATTTAATTATTTATGTGCCCCACATGTATGAGCTTTAAACATTAGATTT
TCCATAAGAAAATTTGCTTGTTCGGATCAGTGCCTTTGGCCGATTGCGTT
TCATCCTGTGCATTGTCACGAACCAACCACCACCGCGAGGTTGTCATCTT
GCTGATACGGTCTGTTCGGCAACACGGTTTGGGACCTGCTGTCGTGCACC
TATATCAACACCAACCAGCAGTAGTCAGGTGTGTTGCCGTGCGCCGAGGC
AAGCAGCACGACGTACCATTGTTGATTATTCTCTACACGCACACACCGTA
TTGAGAAGAATTCCTACTGTGTTCATCAGAAACTCAATCCAATATTGTCT
ACTGTGTATACGTGTTCCAAAAAGATTAAAGAAAAGATCAGGATCGATAT
CAAAGCCGAGATCTATTACTACCCACATATCGAAAATCCACGCGTGCAGC
AAGACGATCAGCAACAGCAGCCGATCGATGACGGTTGCCAAGAGAAATAC
GAAAACCTAATCAGAGAAATATTCAATCAAGCTACTGCGCACATATATCT
TTACCTCTTAAATTATATTTCTATCTCTACTATTATAAAAATTGTAGATG
TTTTCGTCAGTATTTTAGTACGTCATCCGCGTATGAGTCGGTTTTTAAGT
CCGTTTGATTTTGGAAATACAAATCCGTATTTGAGTCAGTTTTTAAGTTC
GTTCGCTTTTAGAAATACAGAAGAAATCGTATAAGAAATCTCTTTAAAAA
CTCACATACTACTAACTTGAGACGTTCGGACACCTAATTACAGCTCATGA
TTTTCTAACACAATATATATCCAAGCGAATTTGACACAGTGAATTTCATC
TTAACTCGATATAATATAATAAGATTAAAATAATCTTCACCCGTTGCAAC
ACAAGGGCATTTTTTCTAGTCAATAATAAAGATAATGATTTCAAACGATT
TATAATGCAACATATTCACAAGTACATAGGTTGAAAAAAAATCCCTATAT
ATATATATA----------CCTATTGCATCATCACTCTTTCTCAAAATAA
-GTTCTTCACAAAAATAACCAAGAGAATTTTCAACAAGTATTAGAGCTTT
TTGTGCTCATTTTGACATTGATAATAAAATAT----CTCAATTTATTTCG
AGTACGTCCGTGTCGTTAAGAATGTT-CTAAGGATTTGGTACCCATTATT
TTCCTTACTGTAAATACGGCTTTATCGTCAATACTGTTTCCAAGGATTCT
GTATTCATTTTTTTT-CTCTCATCATAAGCAACTTTTTATTCTCCTGTGA
CATTTGGAATAAACAATAAGCAATTTGAGGAATAACAATCCAATAAGTAT
ACAACAT-------------------------------------------
--------------------------------------------------
--------------------------------------------------
--------------------------------------------------
--------------------------------------------------
--------------------------------------------------
--------------------------------------------------
--------------------------------------------------
--------------------------------------------------
--------------------------------------------------
--------------------------------------------------
--------------------------------------------------
--------------------------------------------------
--------------------------------------------------
--------------------------------------------------
--------------------------------------------------
--------------------------------------------------
--------------------------------------------------
--------------------------------------------------
--------------------------------------------------
--------------------------------------------------
--------------------------------------------------
--------------------------------------------------
--------------------------------------------------
--------------------------------------------------
--------------------------------------------------
--------------------------------------------------
--------------------------------------------------
--------------------------------------------------
--------------------------------------------------
--------------------------------------------------
--------------------------------------------------
--------------------------------------------------
--------------------------------------------------
--------------------------------------------------
--------------------------------------------------
--------------------------------------------------
--------------------------------------------------
--------------------------------------------------
--------------------------------------------------
--------------------------------------------------
--------------------------------------------------
--------------------------------------------------
--------------------------------------------------
--------------------------------------------------
--------------------------------------------------
--------------------------------------------------
--------------------------------------------------
--------------------------------------------------
--------------------------------------------------
--------------------------------------------------
--------------------------------------------------
--------------------------------------------------
--------------------------------------------------
--------------------------------------------------
--------------------------------------------------
--------------------------------------------------
--------------------------------------------------
--------------------------------------------------
--------------------------------------------------
--------------------------------------------------
--------------------------------------------------
--------------------------------------------------
--------------------------------------------------
--------------------------------------------------
--------------------------------------------------
--------------------------------------------------
--------------------------------------------------
--------------------------------------------------
--------------------------------------------------
----------------------CCTCCCTCTCTATTTATACCGATAACAT
GGCTGTCCCTAGCCACGAATCCAACTCATACAAAAAGTCCTTCCCGTACA
AGAAACAAACTTTACAAACTTTAGTCTTT-CCAAACTTGGACTCCGATCG
AAATTTGACTCCTCTTTCCATATGCACACAACACGATGTGTATGCCATAT
GGAAACCTTCACCTCCATGTACATTGTTCTCTAGCTTGAGCATCCCGCAT
GACATCCTTGACCGTCTGGACCTCAACTTCTTCCGAGCCTAGTCCTGATT
CATCACCGACTATACTCCCATAGCCTCAAGCAACACCTGCACATGAATAA
CAATGAAACTCCATATCTGAGTACAAGTTCACGCTAACT---TGACTCAC
ATCAGCATACAATAGTATCACATACGAATAGAAACCATCTAGAAATAATA
AACATGAATCAATCTAGAAATTCCATAAAAACAACCCGAAACCGACTCCC
TCTTGGAATCACTCAGTCAGACCATCGGGCCGCCCGGTCTGACCGGTGCC
TCCTGCCCGGTCTGACAAGCACCCGGTGCCGACCGCAGTGTTCACCATTC
GAAAATACTATCCACCGTATTTTCAACAACACTTACCGTTGACAATTGTT
CATCACCAAGATTAATCATCATATGATTCTACAACAGACAGGCACA----
----TAGGCATGTTCAGAGAGATGCCATACTAGAATTGAAATGTCAAATT
TTGGAAGAGAAAAAAAA-A-TAGAGTTAATAAAAAAGAAAAAGAAAAAGA
AAGAGCTACTCTCTGCATTCATTCTTTCATGGCAAAATTAATTTTACACG
ATCGCCAAAAGTAAATTTGATCATTAATTAATGTGAAATTAGTTTGACAG
GATGGCATGTACTGAATCTTATTTTATTATTGTGTTCATCCCTAACAAAA
AAAC---CGTACTTACTCTTTCCACTGTCGGTA--TCTGTCCTTTT-AAC
CGGAAAATTCATCCATCCAAACAAAAAATA--TCTGAAACAGGATATTCG
ATGTTTTTCTGAATGGAAAAGTAAGCCACATTGGGTACTCATTGAAGCGC
TTGTGCAAGGCCGCACGCTTCATCGCGTTGCCCCATAACCATAAGAAGGT
TGGGTTCAGGGGTGCTGTTCGAGTGCTTGTCTTCACCATCGTCTTGTGTC
CGCTGTTCCTGCTCTACATGTTTGGGCTCTTCGTTTCCCCCTGGATTTCG
CTGTGGCGTCTAATCCAGCAGGATTATGGCGTGACGGCCGGAGACAGCAG
CAGCAAGGCACACCTGCAGCCTGCGCTGGTGGTTCTCTACTCCCTGGCCC
TGTTCCAGGGCGTCCTCTTCTACTACAGGGCCATCTCTGCTTGGGAAGAA
CAGAAGCTAGTGAAAGATGTGGCCGACAAATACATGTTTGATACAGTGTC
GCGCAGTTCAGTTTCGGACTATTTACATGAGATCAAGGTGGG-ATGTGAG
AATGACCCGTCCTTTGCCAGAGGGAGGAACCTGATCACATACGCTGTCAA
GCTGATGGAATCCACATCACCGGATGGGTACCTTTCAGGTGCACGGATTC
TTGATACACTCATCAAGTTTAATAGAGATG---ATGCATCGGGGAGCGAA
TTACCGGGGCAGAGTATGCAGATATACAATATGATTGGATCTGCATCCTC
CAGTCCCATACTCCACAACTTAGTTCAGATGCTGGATTTCAAAAGTGCAT
ATGATGGAGAGATCAGGTTGCGAGCCGCAAGGATTGTTGAGCACTTTGCT
GGTGAGGTCCGTTTAGACAAAATCCTGCAGGGGATTCGATGTGTATCTTC
CTTGCTTGAACTCGAGCAGAAAGGATTTCAGAATGACCACCATAGTTCTT
TCCAAGAAGACGACGGCGACCAACTTTCTTTTGAAGAAGAGGATGATCAC
CAGATTTCTGTCAAAGAAAAGGATTATTACCCCAAAGATTATAAACAGAT
GCAACTTACAGGCATGCAGATCCTTTTAAAGCTCTCCTACGACAAGAACA
ACTTGTTCCTCATGAGCAACACAGATGATCCGGCCTTGATCAACAAGATT
GTGGCACTTATAACGTCCAAGGGATCACTTCACAAAAAACAACATAACGA
ATGGTCCTGTATGGCAGAGCTCGGGGTGAAGATACTAAGCCGATTTATGC
GATTTATGTATGGCCCTACAAAATCAAACAATATTCTGTGGCATGAAATA
TCAACAAGCAGCAAAGCAATCGGCACCTTGGAGAGTATTCTTGAGTGTGA
CCAATGTGACTCTGTGCTGAAGAAACACGCCATAAGGATTCTCAAAAGGA
TATTCATGGATACATCTTCGGCTATGGGTGAAGGAGACAGAGAAAGGTTC
ATTGGCTCCTTGATGGACATGTCTCTTCACAACAGTAATGGTGACTTTCA
AAATCTGGCAGGTGTAGATCTGGCGCTCAAGAAACAAGGGTTAAGCATTC
TCAAAGAAATATACTTGAATCCATCTTCGATTATGGGCGAAGGAGACAGA
GAAAGGTTCATCGGCTCCCTGATGGACATGTTTCTTGACAACAGTAAGGG
CGACTTTGGAAATCTGCCAGGTGAAGATCTGGACCTCAAGAAACAAGAGT
TAAGTATTCTCAAAGAAATATGCATGGATCCATCTTCGTTTATGGGCGAA
GGTGACAGAGAAAAATTCATCGGCACCCTGATGGACATGTTTCTTCACAA
CAGCAAGGGCGACTTGTTTGAAAAACTAGCAGGTGATGATCTGGTGCAGA
TATGTAGAAGAAGTGGAAGCAGTGCCACGATCATATTGAGGAAATATGGT
CATGATATTGTTGATTGTATTGCTGATACTCGTTCAAGCGTATATAGCAG
CATGCACAGAAAAATTGCAGCAAAGATCCTCAATCATCTGTGTAGTCCCT
ACTCCACTGACGAGGAACATCTTCAGAATCTGAAGGAGGCCATCATTGAT
TTGATACCCAAGGTACGTTAGTCGCTGTCATTTATACTTCTTATGTCAAC
AAACATTTTTTTTTCATGATAATGAAATA--TAACTCTGGCAGCCTCTAC
ATTGTCAGATGCACGAAACCATAGCTCATTAAATAGTTTGGCAACCTCTA
CATTCGCAGCAATCCATGGGTAACAAACTTGTTTAAAGCAAAACTGAAGC
ACAACTTGTATCATTAAAATTTCATCCATGCTTACTGAATATCCATCAGA
GTAGTCTCCAAAAGATGGGATACTGCTTTTATATGCATCCTATTTATATC
GGAATGACCGAAAGCACTGTAATGTTGCAGGTGCTAAGAGAAGCACTTGG
TTGGGGGTTGACAGGAGAAGAGATACTGCGAGTGGCAGTTTCAGGCCTTG
AAGGTACCCAAGATGATGACTGGAAATTGCAGGAAGCATTGGCGTCCCTC
TGTGCAACCGTGTTTAACAGAATTGTCAGCAAGGATGCAGATTTGACTGC
TCGGTTCAACAACATCGCCGCTGGTATCTGCGACCAGACAACGAAGCCTC
GCATGACCTTCGCAGACCTCATCAACGAAGCTGTAAAAGTTCATCGCATC
GAATTTAAAAAACCAGAAAAACCA---AAACCACCTGCCAAGCCGGAACT
GTACGAGTTTATGCCTGCGAAATACCCCCCGCCCCACTATATGTTTTTGG
TCGAGGAAGATCCCAACGCGTGTTGTATCTCTTGATAACTCCCTAATTTG
TACTTCCTCCGTTTC--------ACAATGTAAGTCATTCTATTATTTCC-
--------------------------------------------------
--------------------------------------------------
--------------------------------------------------
-------TACATTTATATTGATATTAATGAATCTAGATATATATAT----
----TTGTCTAGATTCATTAACATCAATATGAATGTGG------------
--------------------------------------------------
-----------------------------------------------GAA
ATACTAGAATGACTTACATTTTGAAACGGAGGGAGTAATGCAAACCGAGG
ATGAAAAAATATATATGCCTATACGGTACTGCTCCATTTCCAAATAAATT
CCCGTTCTGCTTTATGCTAGGTGGACCGTTTGTTG---------------
--------------------------------------------------
--------------------------------------------------
--------------------------------------------------
--------------------------------------------------
--------------------------------------------------
--------------------------------------------------
--------------------------------------------------
--------------------------------------------------
--------------------------------------------------
--------------------------------------------------
--------------------------------------------------
--------------------------------------------------
--------------------------------------------------
--------------------------------------------------
--------------------------------------------------
--------------------------------------------------
--------------------------------------------------
--------------------------------------------------
--------------------------------------------------
--------------------------------------------------
--------------------------------------------------
--------------------------------------------------
--------------------------------------------------
--------------------------------------------------
--------------------------------------------------
--------------------------------------------------
--------------------------------------------------
--------------------------------------------------
--------------------------------------------------
--------------------------------------------------
--------------------------------------------------
--------------------------------------------------
--------------------------------------------------
--------------------------------------------------
--------------------------------------------------
--------------------------------------------------
--------------------------------------------------
--------------------------------------------------
--------------------------------------------------
--------------------------------------------------
--------------------------------------------------
--------------------------------------------------
--------------------------------------------------
--------------------------------------------------
--------------------------------------------------
--------------------------------------------------
--------------------------------------------------
--------------------------------------------------
--------------------------------------------------
--------------------------------------------------
--------------------------------------------------
--------------------------------------------------
--------------------------------------------------
----------------------------
>CM020657.1:9999413-10011368 Oryza sativa Indica Group chromosome 12, whole genome shotgun sequence
--------------------------------------------------
--------------------------------------------------
-------------------------------------AGAATATTATAAA
AATATTCCTTAGCCATGATTTTTTAAAGGAAACTTTATTTCCCACATTAA
TTCACTTCATAAATTTCCTTATATTTTAATATATAAGAAAAAACGCTCGT
GTGATACAGCGGGTGAAGGCTATTTTAATATTATTATTGTTATACGGTTT
AGCTATGATAAAATTCACTGTCAGAATTCGCTTGGATATTTTTTTA-ACA
AAATCAGGAGCTGCAATTAGAAGTCCTATCGTCTCAAGTTAGCATGCGAG
TTTTTTTAAAGAGATTTCTTATACAAATCTTGCTGTATTTTTAAAAGCGA
AAGAACTTAAAAACCGACTCAAATATGGATCTGTATTTCCAAAAGAGAAC
GAACATAAAAACCATCTTAAATACGAATGACGTACCATTAAAACATGTTC
AATTTTTATAATATAATAGTACATATTCTAGAAATGAATTTTTAATTGAT
TTTAATCCATGAAAGAAAATCGGAGTGTGACATCCGGTCACCAGATCAAA
TCGCTTCCACCGGTGCCACACCGTTCCTTCTCCGCCGCCTTCGCCGCAGC
TACCTCCCTTTGCAGCGGTGACGACAACTAA--------------GGTAG
GCAAGCATAGGACCGCTACAATCCATCCTTTCCGAGCTCTCTCCCCTCCA
CCATCTCAGAGAGGAGGCGGATCCATCACTGCCACCAACCTTTCCCTCTC
TCCTTCTTCGCCGGAGTTGCAGGCGGCAAGGACGGGCGGATCAAGTGCCA
CGCCCGCCCAAGCCGATTCCGTCCTCCCGCCATTGCATCCTCTGGAGTCT
TGTCCTTCGTTGGTATCATGCTGCCCTTCACTCGTGCTCCATTTCTGGCC
CCTCCATTGCCTTACCACAACTGGACTACGGGGGTTATAGCTAGTGGTCG
TGCCGCCGAGACGGGGGGCAGGGGGGAGGGTGGACAAGGGACAGGGTGCT
CTGAAAGCTCCTCGACGACCGTCCACCATCGCTATCATCTTACCATGAAT
GGGATAGCAAGCTCAGGCACGCTGACTTCCTCGCATTTCTGCTCCTCTCC
CTCGTCTCCATCCTATCCTCCTATGCAACCATGGACCGACGCATTCCATC
ACCCCATCATCTCTGTTGACTCTTCATATGGAAAAATAGGCTCCTGCTCA
TGCGTCATCTCCACGGTCTCTGATTGATTCCGGTTTTGGGACTGCTCAAC
CGAGCTCCGTCCTGCCGCTGCTACCGTCCACTACCAGTCGCTGCACCGGC
GCTCCCTCGCGAGCCTCTGTCAACCTGTCACATGTGGAGAAGAAACGGAG
ACCAGGGAGAGAGAAAAGGGTAAAGATAGAGAATGGGTAAAGGGGAGAAA
GGGGTGCCTGACATGTGGACCCGTTATTTATTTTTATTATTTTCTCACTT
ACATGTGGGTCCTATTTAGTTTTTTATTTTTATTTAATGACACATCAACA
TCACATAGCATGAATTGAGGGAAGCAAAATAGACTTACCCCTAACCTTTT
CGGGCTGCAAGGACTGCAAGGTTTATTATCCCGGTGGAAACTGTACCTGG
TTGAAAACACAAATGGCACTTTTTTCAAGTGAAAAAAAA--CCCTAATCT
ATTACATACTAAAAGTCCATTAAACTTCCTAGAAACGCTCTTAAGCCGGC
ATGTGTCCTTCTACAGACGCTTCTAAGCCGCCACATAGCATTCTAGTTAA
TACAAAATTCATCAAATCCGGTGGACTCATTATTTAAAACTATTATATCT
ATCTTCGAGAAAAATCCACCGCTAAAACCAGGCTCCACTAAGTCCTTGTG
GGACTACCTATACATTTGTCGACAAATTTTCTACTAAAAATTTGACATAT
ATAATTATAATACAATCATAGTGTAATTACACTGTAACTTGTATATAATT
ACACTGTAACTTGCATGTAACTACGGTGTAACTTGTATTTAAGTTTCACG
TAATTTTGAATCGTTAGATCTATTACAAAATTTGTTCTGGTGAAGAA-AA
AAAAATCACAGCACACACATATGTAAAAGGATTTGTTCCCACGACCTCTA
TTTTACTGAAATAACATGTTACTGAGAGATTCTTGAAAGTTACGTACAAG
TTACATTATAGTTACAGTGTAATTACATGCAAGTTACAGTGTAATTACAC
TATGATTATACTGTAATTACATCTGATAAATTTTTGGAGGAAAATTTGTC
GACAAATATATAGCAAATTCGAGTCCTTGTACGTGGATGGATGTACATAC
GTAATGTGCGTACTCCCCT--------CTCCCTCAATCCCTTCATCATCT
TTTTCTTCTATTTTCAAGCTATATTAAGTTAGAAAATTTGTGTTACAAAA
TTAAACAACTATAACATCTAAATCATACATGTAACTTTTTAAATTTAGTG
TTAAATATCCATATTCACTTGGAAAAGAAATATGCCATTTTTTATTATAT
TTTCTGACTTTTGCATAGTATTTAAACTGTTATAAAGATTATAAACAAAT
AATGATATAGATTTTATCATCTTACATATAACTTCACAATAATTAAATTA
ACTCTACAATGATAAAAGTAAAATGGATCTATTATTTACAACCATTACCT
CGCAAACCCATCTCCACCCGGGATCTATACGTAAATGTATGCAGGTATGT
TACAAACGTTATTGAGAAT-------------------------------
--------------------------------------------------
--------------------------------------------------
--------------------------------------------------
--------------------------------------------------
--------------------------------------------------
--------------------------------------------------
--------------------------------------------------
--------------------------------------------------
--------------------------------------------------
--------------------------------------------------
--------------------------------------------------
--------------------------------------------------
--------------------------------------------------
--------------------------------------------------
--------------------------------------------------
--------------------------------------------------
--------------------------------------------------
--------------------------------------------------
--------------------------------------------------
--------------------------------------------------
--------------------------------------------------
--------------------------------------------------
--------------------------------------------------
--------------------------------------------------
--------------------------------------------------
--------------------------------------------------
--------------------------------------------------
--------------------------------------------------
--------------------------------------------------
--------------------------------------------------
--------------------------------------------------
--------------------------------------------------
--------------------------------------------------
--------------------------------------------------
--------------------------------------------------
--------------------------------------------------
--------------------------------------------------
--------------------------------------------------
--------------------------------------------------
--------------------------------------------------
--------------------------------------------------
---------------------------------------------TTTGA
ATAAGATAACAGTAATATAGTATATCACTATATATCCATTATTGGTTCAT
AGGTATGCACCATTAAATTAAATCTACAATGCCCAAAAATAATAAGTCAT
ATTGGCGCTTTGCATGGAAATCGAGAATTATTAAAAATCATGAAAAATTA
GTGATATGGATTATATCATCATTTGAAGATGCATAAAATTTGGGGTCCAT
TTTATTCAGCGGTTAGGATAGTATGGGAATAACCAAAAGTATTCGGAGTA
TAGGGCATGCGATTTT-TTTCTCTTTAATTCCTATTAAAAAGGGACAATT
TGAACCATGCCACACAAATTTTGTAAAATTTGTGATATGGGTGTTTCATA
CTAAGTTTGGTTAATTAGGGAATACAAATCATACTAAGCTTATATATCAG
AATTCATGCAATGAAAATATACGATATAAAAATAAGAATTAACCAAACAA
AATTATACTTTAATTAGTCCGTGGTGACGGACCATTTACAAATGATCCAC
ACCTACTTATTTCAGATCTCTTTTTTTTTT-CAAAAAAGAGATGTGATGT
GAAAAAAAGAAAGGCGCAGAAGTAAATGTAAGTAGAATATATATTTAAAT
ATATCCTAAAATCTATAAATACATCTATAGTATAAAAGAAATTTTGTGAC
CGAAAGTTTTTAAAAAATAAGATATGCTAATATTCAAAAAAGATATACAC
ATAGTACAAAATGATAGTCTAATAGTAATCAACTCTATTATTGCGACACA
ATATTTT-------------------------------------------
--------------------------------------------------
--------------------------------------------------
-----------------------CTCATAAATTTAAGATTGCATGGTTCC
AAGTAATATTAGTTTAGAATTCATATGTTGCAAGGGTAGATCAAAGAGTA
TCATAACCAATATACT--TACAATGTTCAAAGCAACCCCAAACTAATTAT
TGACAAAAACAAATTTAGAAGAGAGTCAAAGAATTTCAAGAAAAAGTAAC
CCACATATAAAACATCCAAAATAAAATTTCAAGCAACATCAAATAAAAA-
ATGCCTGCGCATATGCGCGGGCTACCACCTTCCATAGTTTTGTAAAAAAA
GTTAGACAAGATTTATCCGTAGATACCGCTCTAGAGCAATGGTGTCGGGA
TCGTGATTCGTGAACCGTGTGGACTGGGGTTTGCATCCTGTTCCGTATAC
ACCAGTTCCGTATACACCAGATGTTTTTTCCTGATGATCACATCCCCACT
TGCCTGCATCGCTTTTGTGGCCTCTCCATAGAATGGTTAATTCACTGTAA
AAAATGATTTTTT-ATGACACCACCCTTCTATTTTTATCGGCGGCCATGA
CAAAACACCGCTTGTAAAATTGAATGGAAAGATTCAAAGTCACGAACCTC
CAGCAAACGGCCTCTTAA-GAAGCCAGCAAATAGTAATATTTTTACAAGC
GAACCTCTTGAGAAGCTATCAGCGAAAATCCATTGTTTACAAGCGGACTT
CTTAAGAGACCGTGAGCAAAAA----CCAATTTTCGATGTCGGCTGCTAA
GAGGTCCACCAGCAAAAAAAAAAAAAGAAAAAAA--------AATCATCA
TCGCACTAAAAAATAATTGAACACAATAAAAACCACCACCTACCGTGCCA
CCTT-CCACCACTGCTTTCC---CTCCTCCTCATCCTCATCTTCATCTCT
AGA----CCTCATCTTCTCCAGCCACCACCGCCTCCCTTCCCACCGGTGG
TGGCAGCGGGAAGACAGCGGCTCGGTTGAGCCCGGCGGGGAGGGCAACGA
TTTGGTATGGGAGGAGCAGCGGCGACT-----------------------
---------------------CCATCCGGCGGTGGATCCGCCGCCTCCTA
GTCCCAGCTCTCTCTCCCCCGCTCCTCC-TCCTCCCCTTCCTCCACCGCC
ACCACCCATCCC-TCTCCCTCTCTCAGATCTGGTGCGCGGGGAGCGGTGG
AGGCTACGGCGGCG--------------------------GCGGCGGCGA
GACCGGTAGCAGTGATGGTGGAGAGGACGGATCCGATGGCGGTGGTTCTC
GTCAACCAGTTCAAGGACGACGACAGCAGCGGCTGCTGCAACGATGGATA
GGCTCTGGGCGGCTCCTCCACTCTCCTCCCCTCTCTCATATCCAGTGGCT
CGGGGTGGTGGGGCGTGGCCGACGCATCCGGCGGCGGAGCTCGGGTATCG
ATCCGGCATGTTTTTTTTTTTCTCCAAAATCAATTTTTCTTGGTGGTCGG
GAAACGGATTTTCAATTTTCTTTTTTTCGCTCGAATATCTTTTT-CGCTG
GCGGTCAACGTAACTTAACCGCTTGTGAAAACAAGCTTTAAAGTTTCGCT
AGTGAAGATTGTTATTTTCACTTGCCATTTGTTTGCGGGCGGCTGACAGT
GCCACCAGCGAAAAACTCTTTTGCTAGTAGTGATTGCTAGATGGTCAGCA
GAGAACTTGTGGAGCATATGACTATCAA-------CTAACAGTACACTTC
AGCAGAAAGAGGATGGTTCTAGCTCTCCGGTGGTTTAATATTGAAACGTA
CAGCCCACCCACCACCACCCCAGTCGTCCCCAGCTAAGCGCTCCCTTGCT
TGCCTCAGTAGACGAGCTGCCAACTAGTAGCACTCCAGCAAGCAGCGGGT
CAGCGGAGTCCGGAGGGCGCACGTGCGCCGCAGCGAGGTATCAGCATGGC
CAGGCGGCGGCTGGCTGGCCGGCCGGGTTCGGCAAGCGGCTAAGCAGGTA
ATTAAGGGACTGCAGATACTGCTTGTGATCATCCCTTAAAATTTCGTCTT
TCTTGTCTTGGGCCAGGTTTAATTCCTAATTTTTTCTTCAAACTTTCAAC
TTTTCCATCACATCAAAACTTTTCTACACACACAAACTTTCAACTTAATT
TTCCGTTACATCGTTCCAATTTCAATCAAACTTCTAATTTTAGCGTGAAC
TAAACACACCCTTGGTTGTGACTCTGGGAGTCGATACATAGGCCTTAATG
CTCGTAGTTTGTGGATTTTGGGGTTAAACTGGCGTGGAACTTTACTTGGA
TACCACCTGGGAGTTGATGTGATTTTAGTGTTTAGTACAGTTTAGAGTTT
ATTACCTACCGGTTTCTTGGTGCCTGGCGCACACTGAGCATGCAAATGCA
GTGAGAGCCAGTATCATCTAAGACGGCTGGACCTGAAATATTTTACCATG
TATATATCAAACTCGACTTGATCAGGTGTTTAGCGGAGGAAGGATCGATG
TCCGGCGCCGGACAGAGCCGTGGTCATCGCCTTGGATTACACATTGATTC
GGATTGGCCAGAGGTCTTGTTGATCAATGACTATGCGGTGTTCATGGGGT
ACCTGTCGATGGTTGTCACCGGGACGGGGTTCCTGGTGCTCACGTGGTCC
ACCGTCATCCTCCTCGGTGGATTCGTCTCCATGCTATCCAACAAGGACTT
CTGGAGTCTCACGGTGATCACGCTCGTTCAAACAAGGTGAGCTATCTATA
GCCATCTCCACCAGACTTATATTTATTTCGCGTTCCCAACATTAACCAGT
TCAGCCAAGCATTTGGAGTTTCGCATTGCTAGCTAGCTACTAGTTTACTG
TCAGATCTAG---------------TGTTGCGAACCGAATATGCTGCAAA
ACGTTGCAATTCCAGAGTGGCTTTATATACTACATTGATATGAAAATATT
CAAGTCCCATATTTGCAAAATCAACTATTTTTAAAATCGAATTATTTTCT
CCCCTTTTCAAGAAGCATGTATTTTGTATATTTCTCTTCCCATTTGATAA
TAATTTCATCAAGAATTTTAAAAGAGAAAATATAACCAATAAAGCACAAA
TGTCATGATTTCATGATTGTGACATGTAATAATCACTTCTTTTTTAATTT
TTTTTT-AATTTTCTGAAATTTTTTTGAGAGCTTTGAAGTGTACCTAAAG
CAAT-----TCATGGTCATATGTTGCAAGACAAATGAGATAAATTCATCA
ACTAGTTAACAAGCATGCATTAGAGTATAAACATGAATCAAAGGTATTAC
AATTAAGCTCAAATCTCTACTATTATAAAAATTGAAGATGTTTTTGCCGG
TGGCTTGGTAAGTCGTCATGTCCGAATTAGCCTCGCACATAATTACTGCC
AATTTAATTATTTATGTGCCCCACATGTATGAGCTTTAAACATTAGATTT
TCCATAAGAAAATTTGCTTGTTCGGATCAGTGCCTTTGGCCGATTGCGTT
TCATCCTGTGCATTGTCACGAACCAACCACCACCGCGAGGTTGTCATCTT
GCTGATACGGTCTGTTCGGCAACACGGTTTGGGACCTGCTGTCGTGCACC
TATATCAACACCAACCAGCAGTAGTCAGGTGTGTTGCCGTGCGCCGAGGC
AAGCAGCACGACGTACCATTGTTGATTATTCTCTACACGCACACACCGTA
TTGAGAAGAATTCCTACTGTGTTCATCAGAAACTCAATCCAATATTGTCT
ACTGTGTATACGTGTTCCAAAAAGATTAAAGAAAAGATCAGGATCGATAT
CAAAGCCGAGATCTATTACTACCCACATATCGAAAATCCACGCGTGCAGC
AAGACGATCAGCAACAGCAGCCGATCGATGACGGTTGCCAAGAGAAATAC
GAAAACCTAATCAGAGAAATATTCAATCAAGCTACTGCGCACATATATCT
TTACCTCTTAAATTATATTTCTATCTCTACTATTATAAAAATTGTAGATG
TTTTCGTCAGTATTTTAGTACGTCATCCGCGTATGAGTCGGTTTTTAAGT
CCGTTTGATTTTGGAAATACAAATCCGTATTTGAGTCAGTTTTTAAGTTC
GTTCGCTTTTAGAAATACAGAAGAAATCGTATAAGAAATCTCTTTAAAAA
CTCACATACTACTAACTTGAGACGTTCGGACACCTAATTACAGCTCATGA
TTTTCTAACACAATATATATCCAAGCGAATTTGACACAGTGAATTTCATC
TTAACTCGATATAATATAATAAGATTAAAATAATCTTCACCCGTTGCAAC
ACAAGGGCATTTTTTCTAGTCAATAATAAAGATAATGATTTCAAACGATT
TATAATGCAACATATTCACAAGTACATAGGTTGAAAAAAAATCCCTATAT
ATATATATA----------CCTATTGCATCATCACTCTTTCTCAAAATAA
-GTTCTTCACAAAAATAACCAAGAGAATTTTCAACAAGTATTAGAGCTTT
TTGTGCTCATTTTGACATTGATAATAAAATAT----CTCAATTTATTTCG
AGTACGTCCGTGTCGTTAAGAATGTT-CTAAGGATTTGGTACCCATTATT
TTCCTTACTGTAAATACGGCTTTATCGTCAATACTGTTTCCAAGGATTCT
GTATTCATTTTTTTT-CTCTCATCATAAGCAACTTTTTATTCTCCTGTGA
CATTTGGAATAAACAATAAGCAATTTGAGGAATAACAATCCAATAAGTAT
ACAACAT-------------------------------------------
--------------------------------------------------
--------------------------------------------------
--------------------------------------------------
--------------------------------------------------
--------------------------------------------------
--------------------------------------------------
--------------------------------------------------
--------------------------------------------------
--------------------------------------------------
--------------------------------------------------
--------------------------------------------------
--------------------------------------------------
--------------------------------------------------
--------------------------------------------------
--------------------------------------------------
--------------------------------------------------
--------------------------------------------------
--------------------------------------------------
--------------------------------------------------
--------------------------------------------------
--------------------------------------------------
--------------------------------------------------
--------------------------------------------------
--------------------------------------------------
--------------------------------------------------
--------------------------------------------------
--------------------------------------------------
--------------------------------------------------
--------------------------------------------------
--------------------------------------------------
--------------------------------------------------
--------------------------------------------------
--------------------------------------------------
--------------------------------------------------
--------------------------------------------------
--------------------------------------------------
--------------------------------------------------
--------------------------------------------------
--------------------------------------------------
--------------------------------------------------
--------------------------------------------------
--------------------------------------------------
--------------------------------------------------
--------------------------------------------------
--------------------------------------------------
--------------------------------------------------
--------------------------------------------------
--------------------------------------------------
--------------------------------------------------
--------------------------------------------------
--------------------------------------------------
--------------------------------------------------
--------------------------------------------------
--------------------------------------------------
--------------------------------------------------
--------------------------------------------------
--------------------------------------------------
--------------------------------------------------
--------------------------------------------------
--------------------------------------------------
--------------------------------------------------
--------------------------------------------------
--------------------------------------------------
--------------------------------------------------
--------------------------------------------------
--------------------------------------------------
--------------------------------------------------
--------------------------------------------------
--------------------------------------------------
----------------------CCTCCCTCTCTATTTATACCGATAACAT
GGCTGTCCCTAGCCACGAATCCAACTCATACAAAAAGTCCTTCCCGTACA
AGAAACAAACTTTACAAACTTTAGTCTTT-CCAAACTTGGACTCCGATCG
AAATTTGACTCCTCTTTCCATATGCACACAACACGATGTGTATGCCATAT
GGAAACCTTCACCTCCATGTACATTGTTCTCTAGCTTGAGCATCCCGCAT
GACATCCTTGACCGTCTGGACCTCAACTTCTTCCGAGCCTAGTCCTGATT
CATCACCGACTATACTCCCATAGCCTCAAGCAACACCTGCACATGAATAA
CAATGAAACTCCATATCTGAGTACAAGTTCACGCTAACT---TGACTCAC
ATCAGCATACAATAGTATCACATACGAATAGAAACCATCTAGAAATAATA
AACATGAATCAATCTAGAAATTCCATAAAAACAACCCGAAACCGACTCCC
TCTTGGAATCACTCAGTCAGACCATCGGGCCGCCCGGTCTGACCGGTGCC
TCCTGCCCGGTCTGACAAGCACCCGGTGCCGACCGCAGTGTTCACCATTC
GAAAATACTATCCACCGTATTTTCAACAACACTTACCGTTGACAATTGTT
CATCACCAAGATTAATCATCATATGATTCTACAACAGACAGGCACA----
----TAGGCATGTTCAGAGAGATGCCATACTAGAATTGAAATGTCAAATT
TTGGAAGAGAAAAAAAA-A-TAGAGTTAATAAAAAAGAAAAAGAAAAAGA
AAGAGCTACTCTCTGCATTCATTCTTTCATGGCAAAATTAATTTTACACG
ATCGCCAAAAGTAAATTTGATCATTAATTAATGTGAAATTAGTTTGACAG
GATGGCATGTACTGAATCTTATTTTATTATTGTGTTCATCCCTAACAAAA
AAAC---CGTACTTACTCTTTCCACTGTCGGTA--TCTGTCCTTTT-AAC
CGGAAAATTCATCCATCCAAACAAAAAATA--TCTGAAACAGGATATTCG
ATGTTTTTCTGAATGGAAAAGTAAGCCACATTGGGTACTCATTGAAGCGC
TTGTGCAAGGCCGCACGCTTCATCGCGTTGCCCCATAACCATAAGAAGGT
TGGGTTCAGGGGTGCTGTTCGAGTGCTTGTCTTCACCATCGTCTTGTGTC
CGCTGTTCCTGCTCTACATGTTTGGGCTCTTCGTTTCCCCCTGGATTTCG
CTGTGGCGTCTAATCCAGCAGGATTATGGCGTGACGGCCGGAGACAGCAG
CAGCAAGGCACACCTGCAGCCTGCGCTGGTGGTTCTCTACTCCCTGGCCC
TGTTCCAGGGCGTCCTCTTCTACTACAGGGCCATCTCTGCTTGGGAAGAA
CAGAAGCTAGTGAAAGATGTGGCCGACAAATACATGTTTGATACAGTGTC
GCGCAGTTCAGTTTCGGACTATTTACATGAGATCAAGGTGGG-ATGTGAG
AATGACCCGTCCTTTGCCAGAGGGAGGAACCTGATCACATACGCTGTCAA
GCTGATGGAATCCACATCACCGGATGGGTACCTTTCAGGTGCACGGATTC
TTGATACACTCATCAAGTTTAATAGAGATG---ATGCATCGGGGAGCGAA
TTACCGGGGCAGAGTATGCAGATATACAATATGATTGGATCTGCATCCTC
CAGTCCCATACTCCACAACTTAGTTCAGATGCTGGATTTCAAAAGTGCAT
ATGATGGAGAGATCAGGTTGCGAGCCGCAAGGATTGTTGAGCACTTTGCT
GGTGAGGTCCGTTTAGACAAAATCCTGCAGGGGATTCGATGTGTATCTTC
CTTGCTTGAACTCGAGCAGAAAGGATTTCAGAATGACCACCATAGTTCTT
TCCAAGAAGACGACGGCGACCAACTTTCTTTTGAAGAAGAGGATGATCAC
CAGATTTCTGTCAAAGAAAAGGATTATTACCCCAAAGATTATAAACAGAT
GCAACTTACAGGCATGCAGATCCTTTTAAAGCTCTCCTACGACAAGAACA
ACTTGTTCCTCATGAGCAACACAGATGATCCGGCCTTGATCAACAAGATT
GTGGCACTTATAACGTCCAAGGGATCACTTCACAAAAAACAACATAACGA
ATGGTCCTGTATGGCAGAGCTCGGGGTGAAGATACTAAGCCGATTTATGC
GATTTATGTATGGCCCTACAAAATCAAACAATATTCTGTGGCATGAAATA
TCAACAAGCAGCAAAGCAATCGGCACCTTGGAGAGTATTCTTGAGTGTGA
CCAATGTGACTCTGTGCTGAAGAAACACGCCATAAGGATTCTCAAAAGGA
TATTCATGGATACATCTTCGGCTATGGGTGAAGGAGACAGAGAAAGGTTC
ATTGGCTCCTTGATGGACATGTCTCTTCACAACAGTAATGGTGACTTTCA
AAATCTGGCAGGTGTAGATCTGGCGCTCAAGAAACAAGGGTTAAGCATTC
TCAAAGAAATATACTTGAATCCATCTTCGATTATGGGCGAAGGAGACAGA
GAAAGGTTCATCGGCTCCCTGATGGACATGTTTCTTGACAACAGTAAGGG
CGACTTTGGAAATCTGCCAGGTGAAGATCTGGACCTCAAGAAACAAGAGT
TAAGTATTCTCAAAGAAATATGCATGGATCCATCTTCGTTTATGGGCGAA
GGTGACAGAGAAAAATTCATCGGCACCCTGATGGACATGTTTCTTCACAA
CAGCAAGGGCGACTTGTTTGAAAAACTAGCAGGTGATGATCTGGTGCAGA
TATGTAGAAGAAGTGGAAGCAGTGCCACGATCATATTGAGGAAATATGGT
CATGATATTGTTGATTGTATTGCTGATACTCGTTCAAGCGTATATAGCAG
CATGCACAGAAAAATTGCAGCAAAGATCCTCAATCATCTGTGTAGTCCCT
ACTCCACTGACGAGGAACATCTTCAGAATCTGAAGGAGGCCATCATTGAT
TTGATACCCAAGGTACGTTAGTCGCTGTCATTTATACTTCTTATGTCAAC
AAACATTTTTTTTTCATGATAATGAAATA--TAACTCTGGCAGCCTCTAC
ATTGTCAGATGCACGAAACCATAGCTCATTAAATAGTTTGGCAACCTCTA
CATTCGCAGCAATCCATGGGTAACAAACTTGTTTAAAGCAAAACTGAAGC
ACAACTTGTATCATTAAAATTTCATCCATGCTTACTGAATATCCATCAGA
GTAGTCTCCAAAAGATGGGATACTGCTTTTATATGCATCCTATTTATATC
GGAATGACCGAAAGCACTGTAATGTTGCAGGTGCTAAGAGAAGCACTTGG
TTGGGGGTTGACAGGAGAAGAGATACTGCGAGTGGCAGTTTCAGGCCTTG
AAGGTACCCAAGATGATGACTGGAAATTGCAGGAAGCATTGGCGTCCCTC
TGTGCAACCGTGTTTAACAGAATTGTCAGCAAGGATGCAGATTTGACTGC
TCGGTTCAACAACATCGCCGCTGGTATCTGCGACCAGACAACGAAGCCTC
GCATGACCTTCGCAGACCTCATCAACGAAGCTGTAAAAGTTCATCGCATC
GAATTTAAAAAACCAGAAAAACCA---AAACCACCTGCCAAGCCGGAACT
GTACGAGTTTATGCCTGCGAAATACCCCCCGCCCCACTATATGTTTTTGG
TCGAGGAAGATCCCAACGCGTGTTGTATCTCTTGATAACTCCCTAATTTG
TACTTCCTCCGTTTC--------ACAATGTAAGTCATTCTATTATTTCC-
--------------------------------------------------
--------------------------------------------------
--------------------------------------------------
-------TACATTTATATTGATATTAATGAATCTAGATATATATAT----
----TTGTCTAGATTCATTAACATCAATATGAATGTGG------------
--------------------------------------------------
-----------------------------------------------GAA
ATACTAGAATGACTTACATTTTGAAACGGAGGGAGTAATGCAAACCGAGG
ATGAAAAAATATATATGCCTATACGGTACTGCTCCATTTCCAAATAAATT
CCCGTTCTGCTTTATGCTAGGTGGACCGTTTGTTG---------------
--------------------------------------------------
--------------------------------------------------
--------------------------------------------------
--------------------------------------------------
--------------------------------------------------
--------------------------------------------------
--------------------------------------------------
--------------------------------------------------
--------------------------------------------------
--------------------------------------------------
--------------------------------------------------
--------------------------------------------------
--------------------------------------------------
--------------------------------------------------
--------------------------------------------------
--------------------------------------------------
--------------------------------------------------
--------------------------------------------------
--------------------------------------------------
--------------------------------------------------
--------------------------------------------------
--------------------------------------------------
--------------------------------------------------
--------------------------------------------------
--------------------------------------------------
--------------------------------------------------
--------------------------------------------------
--------------------------------------------------
--------------------------------------------------
--------------------------------------------------
--------------------------------------------------
--------------------------------------------------
--------------------------------------------------
--------------------------------------------------
--------------------------------------------------
--------------------------------------------------
--------------------------------------------------
--------------------------------------------------
--------------------------------------------------
--------------------------------------------------
--------------------------------------------------
--------------------------------------------------
--------------------------------------------------
--------------------------------------------------
--------------------------------------------------
--------------------------------------------------
--------------------------------------------------
--------------------------------------------------
--------------------------------------------------
--------------------------------------------------
--------------------------------------------------
--------------------------------------------------
--------------------------------------------------
----------------------------
>CM020669.1:10064119-10076076 Oryza sativa cultivar LIU XU::IRGC 109232-1 chromosome 12, whole genome shotgun sequence
AACGGTCCAAGGACAAAGAGTAGACTTTGAATTGGTTTTTGTATGTAAGT
TGTTGATGAAATGAACTTTCTATTATTAAAATCAGATATTGAGCTCTAGA
AATTCAAGAACATTCCAGATAGTATTTTAGGGTATGGAGAATATTATAAA
AATATTCCTTAGCCATGATTTTTTAAAGGAAACTTTATTTCCCACATTAA
TTCACTTCATAAATTTCCTTATATTTTAATATATAAGAAAAAACGCTCGT
GTGATACAGCGGGTGAAGGCTATTTTAATATTATTATTGTTATACGGTTT
AGCTATGATAAAATTCACTGTCAGAATTCGCTTGGATATTTTTTTA-ACA
AAATCAGGAGCTGCAATTAGAAGTCCTATCGTCTCAAGTTAGCATGCGAG
TTTTTTTAAAGAGATTTCTTATACAAATCTTGCTGTATTTTTAAAAGCGA
AAGAACTTAAAAACCGACTCAAATATGGATCTGTATTTCCAAAAGAGAAC
GAACATAAAAACCATCTTAAATACGAATGACGTACCATTAAAACATGTTC
AATTTTTATAATATAATAGTACATATTCTAGAAATGAATTTTTAATTGAT
TTTAATCCATGAAAGAAAATCGGAGTGTGACATCCGGTCACCAGATCAAA
TCGCTTCCACCGGTGCCACACCGTTCCTTCTCCGCCGCCTTCGCCGCAGC
TACCTCCCTTTGCAGCGGTGACGACAACTAA--------------GGTAG
GCAAGCATAGGACCGCTACAATCCATCCTTTCCGAGCTCTCTCCCCTCCA
CCATCTCAGAGAGGAGGCGGATCCATCACTGCCACCAACCTTTCCCTCTC
TCCTTCTTCGCCGGAGTTGCAGGCGGCAAGGACGGGCGGATCAAGTGCCA
CGCCCGCCCAAGCCGATTCCGTCCTCCCGCCATTGCATCCTCTGGAGTCT
TGTCCTTCGTTGGTATCATGCTGCCCTTCACTCGTGCTCCATTTCTGGCC
CCTCCATTGCCTTACCACAACTGGACTACGGGGGTTATAGCTAGTGGTCG
TGCCGCCGAGACGGGGGGCAGGGGGGAAGGTGGACAAGGGACAGGGTGCT
CTGAAAGCTCCTCGACGACCGTCCACCATCGCTATCATCTTACCATGAAT
GGGATAGCAAGCTCAGGCACGCTGACTTCCTCGCATTTCTGCTCCTCTCC
CTCGTCTCCATCCTATCCTCCTATGCAACCATGGACCGACGCATTCCATC
ACCCCATCATCTCTGTTGACTCTTCATATGGAAAAATAGGCTCCTGCTCA
TGCGTCATCTCCACGGTCTCTGATTGATTCCGGTTTTGGGACTGCTCAAC
CGAGCTCCGTCCTGCCGCTGCTACCGTCCACTACCAGTCGCTGCACCGGC
GCTCCCTCGCGAGCCTCTGTCAACCTGTCACATGTGGAGAAGAAACGGAG
ACCAGGGAGAGAGAAAAGGGTAAAGATAGAGAATGGGTAAAGGGGAGAAA
GGGGTGCCTGACATGTGGACCCGTTATTTATTTTTATTATTTTCTCACTT
ACATGTGGGTCCTATTTAGTTTTTTATTTTTATTTAATGACACATCAACA
TCACATAGCATGAATTGAGGGAAGCAAAATAGACTTACCCCTAACCTTTT
CGGGCTGCAAGGACTGCAAGGTTTATTATCCCGGTGGAAACTGTACCTGG
TTGAAAACACAAATGGCACTTTTTTCAAGTGAAAAAAAA--CCCTAATCT
ATTACATACTAAAAGTCCATTAAACTTCCTAGAAACGCTCTTAAGCCGGC
ATGTGTCCTTCTACAGACGCTTCTAAGCCGCCACATAGCATTCTAGTTAA
TACAAAATTCATCAAATCCGGTGGACTCATTATTTAAAACTATTATATCT
ATCTTCGAGAAAAATCCACCGCTAAAACCAGGCTCCACTAAGTCCTTGTG
GGACTACCTATACATTTGTCGACAAATTTTCTACTAAAAATTTGACATAT
ATAATTATAATACAATCATAGTGTAATTACACTGTAACTTGTATATAATT
ACACTGTAACTTGCATGTAACTACGGTGTAACTTGTATTTAAGTTTCACG
TAATTTTGAATCGTTAGATCTATTACAAAATTTGTTCTGGTGAAGAA-AA
AAAAATCACAGCACACACATATGTAAAAGGATTTGTTCCCACGACCTCTA
TTTTACTGAAATAACATGTTACTGAGAGATTCTTGAAAGTTACGTACAAG
TTACATTATAGTTACAGTGTAATTACATGCAAGTTACAGTGTAATTACAC
TATGATTATACTGTAATTACATCTGATAAATTTTTGGAGGAAAATTTGTC
GACAAATATATAGCAAATTCGAGTCCTTGTACGTGGATGGATGTACATAC
GTAATGTGCGTACTCCCCT--------CTCCCTCAATCCCTTCATCATCT
TTTTCTTCTATTTTCAAGCTATATTAAGTTAGAAAATTTGTGTTACAAAA
TTAAACAACTATAACATCTAAATCATACATGTAACTTTTTAAATTTAGTG
TTAAATAT------------------------------------------
--------------------------------------------------
--------------------------------------------AAATTA
ACTCTACAATGATAAAAGTAAAATGGATCTATTATTTACAACCATTACCT
CGCAAACCCATCTCCACCCGGGATCTATACGTAAATGTATGCAGGTATGT
TACAAACGTTATTGAGAAT-------------------------------
--------------------------------------------------
--------------------------------------------------
--------------------------------------------------
--------------------------------------------------
--------------------------------------------------
--------------------------------------------------
--------------------------------------------------
--------------------------------------------------
--------------------------------------------------
--------------------------------------------------
--------------------------------------------------
--------------------------------------------------
--------------------------------------------------
--------------------------------------------------
--------------------------------------------------
--------------------------------------------------
--------------------------------------------------
--------------------------------------------------
--------------------------------------------------
--------------------------------------------------
--------------------------------------------------
--------------------------------------------------
--------------------------------------------------
--------------------------------------------------
--------------------------------------------------
--------------------------------------------------
--------------------------------------------------
--------------------------------------------------
--------------------------------------------------
--------------------------------------------------
--------------------------------------------------
--------------------------------------------------
--------------------------------------------------
--------------------------------------------------
--------------------------------------------------
--------------------------------------------------
--------------------------------------------------
--------------------------------------------------
--------------------------------------------------
--------------------------------------------------
--------------------------------------------------
---------------------------------------------TTTGA
ATAAGATAACAGTAATATAGTATATCACTATATATCCATTATTGGTTCAT
AGGTATGCACCATTAAATTAAATCTACAATGCCCAAAAATAATAAGTCAT
ATTGGCGCTTTGCATGGAAATCGAGAATTATTAAAAATCATGAAAAATTA
GTGATATGGATTATATCATCATTTGAAGATGCATAAAATTTGGGGTCCAT
TTTATTCAGCGGTTAGGATAGTATGGGAATAACCAAAAGTATTCGGAGTA
TAGGGCATGCGATTTT-TTTCTCTTTAATTCCTATTAAAAAGGGACAATT
TGAACCATGCCACACAAATTTTGTAAAATTTGTGATATGGGTGTTTCATA
CTAAGTTTGGTTAATTAGGGAATACAAATCATACTAAGCTTATATATCAG
AATTCATGCAATGAAAATATACGATATAAAAATAAGAATTAACCAAACAA
AATTATACTTTAATTAGTCCGTGGTGACGGACCATTTACAAATGATCCAC
ACCTACTTATTTCAGATCTCTTTTTTTTTT-CAAAAAAGAGATGTGATGT
GAAAAAAAGAAAGGCGCAGAAGTAAATGTAAGTAGAATATATATTTAAAT
ATATCCTAAAATCTATAAATACATCTATAGTATAAAAGAAATTTTGTGAC
CGAAAGTTTTTAAAAAATAAGATATGCTAATATTCAAAAAAGATATACAC
ATAGTACAAAATGATAGTCTAATAGTAATCAACTCTATTATTGCGACACA
ATATTTT-------------------------------------------
--------------------------------------------------
--------------------------------------------------
-----------------------CTCATAAATTTAAGATTGCATGGTTCC
AAGTAATATTAGTTTAGAATTCATATGTTGCAAGGGTAGATCAAAGAGTA
TCATAACCAATATACT--TACAATGTTCAAAGCAACCCCAAACTAATTAT
TGACAAAAACAAATTTAGAAGAGAGTCAAAGAATTTCAAGAAAAAGTAAC
CCACATATAAAACATCCAAAATAAAATTTCAAGCAACATCAAATAAAAA-
ATGCCTGCGCATATGCGCGGGCTACCACCTTCCATAGTTTTGTAAAAAAA
GTTAGACAAGATTTATCCGTAGATACCGCTCTAGAGCAATGGTGTCGGGA
TCGTGATTCGTGAACCGTGTGGACTGGGGTTTGCATCCTGTTCCGTATAC
ACCAGTTCCGTATACACCAGATGTTTTTTCCTGATGATCACATCCCCACT
TGCCTGCATCGCTTTTGTGGCCTCTCCATAGAATGGTTAATTCACTGTAA
AAAATGATTTTTT-ATGACACCACCCTTCTATTTTTATCGGCGGCCATGA
CAAAACACCGCTTGTAAAATTGAATGGAAAGATTCAAAGTCACGAACCTC
CAGCAAACGGCCTCTTAA-GAAGCCAGCAAATAGTAATATTTTTACAAGC
GAACCTCTTGAGAAGCTATCAGCGAAAATCCATTGTTTACAAGCGGACTT
CTTAAGAGACCGTGAGCAAAAA----CCAATTTTCGATGTCGGCTGCTAA
GAGGTCCACCAG-AAAAAAAAAAAAGAAAAAAAA--------AATCATCA
TCGCACTAAAAAATAATTGAACACAATAAAAACCACCACCTACCGTGCCA
CCTT-CCACCACTGCTTTCC---CTCCTCCTCATCCTCATCTTCATCTCT
AGA----CCTCATCTTCTCCAGCCACCACCGCCTCCCTTCCCACCGGTGG
TGGCAGCGGGAAGACAGCGGCTCGGTTGAGCCCGGCGGGGAGGGCAACGA
TTTGGTATGGGAGGAGCAGCGGCGACT-----------------------
---------------------CCATCCGGCGGTGGATCCGCCGCCTCCTA
GTCCCAGCTCTCTCTCCCCCGCTCCTCC-TCCTCCCCTTCCTCCACCGCC
ACCACCCATCCC-TCTCCCTCTCTCAGATCTGGTGCGCGGGGAGCGGTGG
AGGCTACGGCGGCG--------------------------GCGGCGGCGA
GACCGGTAGCAGTGATGGTGGAGAGGACGGATCCGATGGCGGTGGTTCTC
GTCAACCAGTTCAAGGACGACGACAGCAGCGGCTGCTGCAACGATGGATA
GGCTCTGGGCGGCTCCTCCACTCTCCTCCCCTCTCTCATATCCAGTGGCT
CGGGGTGGTGGGGCGTGGCCGACGCATCCGGCGGCGGAGCTCGGGTATCG
ATCCGGCATGTTTTTTTTTTTCTCCAAAATCAATTTTTCTTGGTGGTCGG
GAAACGGATTTTCAATTTTCTTTTTTTCGCTCGAATATCTTTTT-CGCTG
GCGGTCAACGTAACTTAACCGCTTGTGAAAACAAGCTTTAAAGTTTCGCT
AGTGAAGATTGTTATTTTCACTTGCCATTTGTTTGCGGGCGGCTGACAGT
GCCACCAGCGAAAAACTCTTTTGCTAGTAGTGATTGCTAGATGGTCAGCA
GAGAACTTGTGGAGCATATGACTATCAA-------CTAACAGTACACTTC
AGCAGAAAGAGGATGGTTCTAGCTCTCCGGTGGTTTAATATTGAAACGTA
CAGCCCACCCACCACCACCCCAGTCGTCCCCAGCTAAGCGCTCCCTTGCT
TGCCTCAGTAGACGAGCTGCCAACTAGTAGCACTCCAGCAAGCAGCGGGT
CAGCGGAGTCCGGAGGGCGCACGTGCGCCGCAGCGAGGTATCAGCATGGC
CAGGCGGCGGCTGGCTGGCCGGCCGGGTTCGGCAAGCGGCTAAGCAGGTA
ATTAAGGGACTGCAGATACTGCTTGTGATCATCCCTTAAAATTTCGTCTT
TCTTGTCTTGGGCCAGGTTTAATTCCTAATTTTTTCTTCAAACTTTCAAC
TTTTCCATCACATCAAAACTTTTCTACACACACAAACTTTCAACTTAATT
TTCCGTTACATCGTTCCAATTTCAATCAAACTTCTAATTTTAGCGTGAAC
TAAACACACCCTTGGTTGTGACTCTGGGAGTCGATACATAGGCCTTAATG
CTCGTAGTTTGTGGATTTTGGGGTTAAACTGGCGTGGAACTTTACTTGGA
TACCACCTGGGAGTTGATGTGATTTTAGTGTTTAGTACAGTTTAGAGTTT
ATTACCTACCGGTTTCTTGGTGCCTGGCGCACACTGAGCATGCAAATGCA
GTGAGAGCCAGTATCATCTAAGACGGCTGGACCTGAAATATTTTACCATG
TATATATCAAACTCGACTTGATCAGGTGTTTAGCGGAGGAAGGATCGATG
TCCGGCGCCGGACAGAGCCGTGGTCATCGCCTTGGATTACACATTGATTC
GGATTGGCCAGAGGTCTTGTTGATCAATGACTATGCGGTGTTCATGGGGT
ACCTGTCGATGGTTGTCACCGGGACGGGGTTCCTGGTGCTCACGTGGTCC
ACCGTCATCCTCCTCGGTGGATTCGTCTCCATGCTATCCAACAAGGACTT
CTGGAGTCTCACGGTGATCACGCTCGTTCAAACAAGGTGAGCTATCTATA
GCCATCTCCACCAGACTTATATTTATTTCGCGTTCCCAACATTAACCAGT
TCAGCCAAGCATTTGGAGTTTCGCATTGCTAGCTAGCTACTAGTTTACTG
TCAGATCTAG---------------TGTTGCGAACCGAATATGCTGCAAA
ACGTTGCAATTCCAGAGTGGCTTTATATACTACATTGATATGAAAATATT
CAAGTCCCATATTTGCAAAATCAACTATTTTTAAAATCGAATTATTTTCT
CCCCTTTTCAAGAAGCATGTATTTTGTATATTTCTCTTCCCATTTGATAA
TAATTTCATCAAGAATTTTAAAAGAGAAAATATAACCAATAAAGCACAAA
TGTCATGATTTCATGATTGTGACATGTAATAATCACTTCTTTTTTAATTT
TTTTTT-AATTTTCTGAAATTTTTTTGAGAGCTTTGAAGTGTACCTAAAG
CAAT-----TCATGGTCATATGTTGCAAGACAAATGAGATAAATTCATCA
ACTAGTTAACAAGCATGCATTAGAGTATAAACATGAATCAAAGGTATTAC
AATTAAGCTCAAATCTCTACTATTATAAAAATTGAAGATGTTTTTGCCGG
TGGCTTGGTAAGTCGTCATGTCCGAATTAGCCTCGCACATAATTACTGCC
AATTTAATTATTTATGTGCCCCACATGTATGAGCTTTAAACATTAGATTT
TCCATAAGAAAATTTGCTTGTTCGGATCAGTGCCTTTGGCCGATTGCGTT
TCATCCTGTGCATTGTCACGAACCAACCACCACCGCGAGGTTGTCATCTT
GCTGATACGGTCTGTTCGGCAACACGGTTTGGGACCTGCTGTCGTGCACC
TATATCAACACCAACCAGCAGTAGTCAGGTGTGTTGCCGTGCGCCGAGGC
AAGCAGCACGACGTACCATTGTTGATTATTCTCTACACGCACACACCGTA
TTGAGAAGAATTCCTACTGTGTTCATCAGAAACTCAATCCAATATTGTCT
ACTGTGTATACGTGTTCCAAAAAGATTAAAGAAAAGATCAGGATCGATAT
CAAAGCCGAGATCTATTACTACCCACATATCGAAAATCCACGCGTGCAGC
AAGACGATCAGCAACAGCAGCCGATCGATGACGGTTGCCAAGAGAAATAC
GAAAACCTAATCAGAGAAATATTCAATCAAGCTACTGCGCACATATATCT
TTACCTCTTAAATTATATTTCTATCTCTACTATTATAAAAATTGTAGATG
TTTTCGTCAGTATTTTAGTACGTCATCCGCGTATGAGTCGGTTTTTAAGT
CCGTTTGATTTTGGAAATACAAATCCGTATTTGAGTCAGTTTTTAAGTTC
GTTCGCTTTTAGAAATACAGAAGAAATCGTATAAGAAATCTCTTTAAAAA
CTCACATACTACTAACTTGAGACGTTCGGACACCTAATTACAGCTCATGA
TTTTCTAACACAATATATATCCAAGCGAATTTGACACAGTGAATTTCATC
TTAACTCGATATAATATAATAAGATTAAAATAATCTTCACCCGTTGCAAC
ACAAGGGCATTTTTTCTAGTCAATAATAAAGATAATGATTTCAAACGATT
TATAATGCAACATATTCACAAGTACATAGGTTGGAAAAAAATCCCTATAT
ATATATATA----------CCTATTGCATCATCACTCTTTCTCAAAATAA
-GTTCTTCACAAAAATAACCAAGAGAATTTTCAACAAGTATTAGAGCTTT
TTGTGCTCATTTTGACATTGATAATAAAATAT----CTCAATTTATTTCG
AGTACGTCCGTGTCGTTAAGAATGTT-CTAAGGATTTGGTACCCATTATT
TTCCTTACTGTAAATACGGCTTTATCGTCAATACTGTTTCCAAGGATTCT
GTATTCATTTTTTTT-CTCTCATCATAAGCAACTTTTTATTCTCCTGTGA
CATTTGGAATAAACAATAAGCAATTTGAGGAATAACAATCCAATAAGTAT
ACAACAT-------------------------------------------
--------------------------------------------------
--------------------------------------------------
--------------------------------------------------
--------------------------------------------------
--------------------------------------------------
--------------------------------------------------
--------------------------------------------------
--------------------------------------------------
--------------------------------------------------
--------------------------------------------------
--------------------------------------------------
--------------------------------------------------
--------------------------------------------------
--------------------------------------------------
--------------------------------------------------
--------------------------------------------------
--------------------------------------------------
--------------------------------------------------
--------------------------------------------------
--------------------------------------------------
--------------------------------------------------
[truncated: 182,565 more chars]
