# Supplementary material for: Genome-wide association analysis uncovers rice blast resistance alleles of Ptr and Pia
Source: Commun Biol. 2024 May 20;7:607. doi: 10.1038/s42003-024-06244-z (PMC11106262; doi:10.1038/s42003-024-06244-z)
Supplement: Supplementary file 7 — Supplementary Data 5 [file 42003_2024_6244_MOESM7_ESM.xlsx]

## Sheet: snp3kvars-CHR12-10822534-108337
JAPONICA NIPPONBARE POSITIONS	ASSAY ID	ACCESSION	SUBPOPULATION		10607554	JAPONICA NIPPONBARE POSITIONS	ASSAY ID	ACCESSION	SUBPOPULATION	MISMATCH	10822544	10822545	10822546	1.08225e+07	1.08225e+07	1.08225e+07	10822548	10822549	10822550	10822551	10822575	1.08226e+07	1.08226e+07	1.08226e+07	1.08226e+07	10822667	1.08227e+07	10822734	10822735	10822736	10822753	1.08228e+07	10822784	1.08228e+07	10822930	10822931	10822932	10822933	10822971	10822980	10822994	10822995	10822997	10823001	10823009	10823012	10823059	1.08231e+07	1.08231e+07
JAPONICA NIPPONBARE ALLELES					A	JAPONICA NIPPONBARE ALLELES					C	T	T	-	-	-	C	C	C	T	C	-	-	-	-	C	-	G	C	T	T	-	A	-	G	G	C	T	T	C	G	T	G	G	G	G	G	-	-
MSU7 EFFECTS (cds-Non-synonymous/cds-Synonymous/Cds/3'UTR/5'UTR/Exon/splice Acceptor/splice Donor/Gene-intron/Promoter)					nonsynonymous_variant	MSU7 EFFECTS (cds-Non-synonymous/cds-Synonymous/Cds/3'UTR/5'UTR/Exon/splice Acceptor/splice Donor/Gene-intron/Promoter)					5_prime_UTR5_prime_UTR5_prime_UTR5_prime_UTR	5_prime_UTR5_prime_UTR5_prime_UTR5_prime_UTR	5_prime_UTR5_prime_UTR5_prime_UTR5_prime_UTR	5_prime_UTR5_prime_UTR5_prime_UTR5_prime_UTR	5_prime_UTR5_prime_UTR5_prime_UTR5_prime_UTR	5_prime_UTR5_prime_UTR5_prime_UTR5_prime_UTR	5_prime_UTR5_prime_UTR5_prime_UTR5_prime_UTR	5_prime_UTR5_prime_UTR5_prime_UTR5_prime_UTR	5_prime_UTR5_prime_UTR5_prime_UTR5_prime_UTR	5_prime_UTR5_prime_UTR5_prime_UTR5_prime_UTR	5_prime_UTR5_prime_UTR5_prime_UTR5_prime_UTR	5_prime_UTR5_prime_UTR5_prime_UTR5_prime_UTR	5_prime_UTR5_prime_UTR5_prime_UTR5_prime_UTR	5_prime_UTR5_prime_UTR5_prime_UTR5_prime_UTR	5_prime_UTR5_prime_UTR5_prime_UTR5_prime_UTR	5_prime_UTR5_prime_UTR5_prime_UTR5_prime_UTR	5_prime_UTR5_prime_UTR5_prime_UTR5_prime_UTR	5_prime_UTR5_prime_UTR5_prime_UTR5_prime_UTR	5_prime_UTR5_prime_UTR5_prime_UTR5_prime_UTR	5_prime_UTR5_prime_UTR5_prime_UTR5_prime_UTR	5_prime_UTR5_prime_UTR5_prime_UTR5_prime_UTR	5_prime_UTR5_prime_UTR5_prime_UTR5_prime_UTR	5_prime_UTR5_prime_UTR5_prime_UTR5_prime_UTR	5_prime_UTR5_prime_UTR5_prime_UTR5_prime_UTR	5_prime_UTR5_prime_UTR5_prime_UTR5_prime_UTR	5_prime_UTR5_prime_UTR5_prime_UTR5_prime_UTR	5_prime_UTR5_prime_UTR5_prime_UTR5_prime_UTR	5_prime_UTR5_prime_UTR5_prime_UTR5_prime_UTR	5_prime_UTR5_prime_UTR5_prime_UTRnonsynonymous_variant	5_prime_UTR5_prime_UTR5_prime_UTRnonsynonymous_variant	5_prime_UTR5_prime_UTR5_prime_UTRnonsynonymous_variant	5_prime_UTR5_prime_UTR5_prime_UTRnonsynonymous_variant	5_prime_UTR5_prime_UTR5_prime_UTRnonsynonymous_variant	5_prime_UTR5_prime_UTR5_prime_UTRnonsynonymous_variant	5_prime_UTR5_prime_UTR5_prime_UTRnonsynonymous_variant	5_prime_UTR5_prime_UTR5_prime_UTRnonsynonymous_variant	5_prime_UTR	5_prime_UTR	5_prime_UTR
	genomic sequence available					Known Katy Line	Katy PtrA																																29	38	52	53	55	59	67	70
	Nipponbare CDS coordinates						GWAS Ptr Mo15-23/24 associated accessions from 500 accessions tested (PtrB)																																10822943	10822943	10822943	10822943	10822943	10822943	10822943	10822943
	Ptr Start Site	10822943					GWAS Ptr Mo15-23/24-like based om AA pos E789K, L792Q, R793G, T846A, T847A, M851V (PtrB)																															AA pos	9.66667	12.6667	17.3333	17.6667	18.3333	19.6667	22.3333	23.3333
	Stop	10833768				IK81, M64, Mo15-125 assoc in Katy line or Mo15-23/24 gwas associated line	GWAS Ptr IK81, M64 and Mo15-125 associated accessions from 500 accessions tested (PtrC)																																Exon1	Exon1	Exon1	Exon1	Exon1	Exon1	Exon1	Exon1
							Carry 877 A-P and 879 R-K but no Katy deletion indicative of PtrC variant
						Nipponbare	PtrD
Platinum' Genome Available	Carry Katy deletion					CO 39::[IRIS 313-8265] / Amane	PtrE
				Pita Y/N (1/0)	Functional Pita ( C )
AMERICAN RICE::[B035]	B035	IRGC 135828	indx	1	C	AMERICAN RICE::[B035]	B035	IRGC 135828	indx	17	C	T	T	-	-	-	C	C	C	T	C	-	-	-	-	A	A	G	C	T	T	-	A	-	G	G	C	T	T	C	G	T	G	G	G	G	T	T	-
SAN**QISHILUO::[B088]	B088		indx	1	C	SAN**QISHILUO::[B088]	B088		indx	10	C	T	T	-	-	-	C	C	C	T	C	-	-	-	-	C	-	G	C	T	T	-	A	-					T	C	G	T	G	G	G	G	G	-	-
LIAOGENG 287::[B122]	B122		temp	1	C	LIAOGENG 287::[B122]	B122		temp	20	C	T	T	-	-	-	C	C	C	T	C	-	-	-	-	A	A	G	C	T	T	-	A	-	G	G	C	T	T	C	G	T	G	G	G	G	T	T	-
CHANH 148::[B184]	B184	IRGC 135862	indx	1	C	CHANH 148::[B184]	B184	IRGC 135862	indx	12	C	T	T	-	-	-	C	C	C	T	C	-	-	-	-	A	A	G	C	T	T	-	A	-	G	G	C	T	T	C	G	T	G	G	G	G	G	-	-
IR71466-75-3-B-1::[CX124]	CX124	IRGC 135936	indx	1	C	IR71466-75-3-B-1::[CX124]	CX124	IRGC 135936	indx	26	C	T	T	-	-	-	C	C	C	T	C	-	-	-	-	A	A	G	C	T	T	-	A	-	G	G	C	T	T	C	G	T	G	G	G	G	T	T	-
MR84::[CX156]	CX156	IRGC 135995	indx	1	C	MR84::[CX156]	CX156	IRGC 135995	indx	21	C	T	T	-	-	-	C	C	C	T	C	-	-	-	-	A	A	G	C	T	T	-	A	-	G	G	C	T	T	C	G	T	G	G	G	G	T	T	-
WUYUGENG 3::[CX165]	CX165	IRGC 136071	temp	1	C	WUYUGENG 3::[CX165]	CX165	IRGC 136071	temp	21	C	T	T	-	-	-	C	C	C	T	C	-	-	-	-	A	A	G	C	T	T	-	A	-	G	G	C	T	T	C	G	T	G	G	G	G	T	T	-
829::[CX250]	CX250	IRGC 135820	ind1B	1	C	829::[CX250]	CX250	IRGC 135820	ind1B	24	C	T	T	-	-	-	C	C	C	T	C	-	-	-	-	A	A	G	C	T	T	-	A	-	G	G	C	T	T	C	G	T	G	G	G	G	T	T	-
HNANKAR::[CX31]	CX31	IRGC 135903	ind1B	1	C	HNANKAR::[CX31]	CX31	IRGC 135903	ind1B	25	C	T	T	-	-	-	C	C	C	T	C	-	-	-	-	A	A	G	C	T	T	-	A	-	G	G	C	T	T	C	G	T	G	G	G	G	G	-	-
ZHONGHUA 1::[CX348]	CX348	IRGC 136093	ind1B	1	C	ZHONGHUA 1::[CX348]	CX348	IRGC 136093	ind1B	18	C	T	T	-	-	-	C	C	C	T	C	-	-	-	-	A	A	G	C	T	T	-	A	-	G	G	C	T	T	C	G	T	G	G	G	G	T	T	-
WUYUGENG 20::[CX350]	CX350		temp	1	C	WUYUGENG 20::[CX350]	CX350		temp	19	C	T	T	-	-	-	C	C	C	T	C	-	-	-	-	A	A	G	C	T	T	-	A	-	G	G	C	T	T	C	G	T	G	G	G	G	G	-/T	-
PSBRC82::[CX358]	CX358	IRGC 136024	ind1B	1	C	PSBRC82::[CX358]	CX358	IRGC 136024	ind1B	19	C	T	T	-	-	-	C	C	C	T	C	-	-	-	-	A	A	G	C	T	T	-	A	-	G	G	C	T	T	C	G	T	G	G	G	G	G	-	-
Y075::[CX360]	CX360		ind1B	1	C	Y075::[CX360]	CX360		ind1B	17	C	T	T	-	-	-	C	C	C	T	C	-	-	-	-	A	A	G	C	T	T	-	A	-	G	G	C	T	T	C	G	T	G	G	G	G	T	T	-
OM997::[CX37]	CX37	IRGC 136015	ind1B	1	C	OM997::[CX37]	CX37	IRGC 136015	ind1B	13	C	T	T	-	-	-	C	C	C	T	C	-	-	-	-	A	A	G	C	T	T	-	A	-	G	G	C	T	T	C	G	T	G	G	G	G	G	-	-
CHENGHUI 727::[CX370]	CX370		ind1B	1	C	CHENGHUI 727::[CX370]	CX370		ind1B	12	C	T	T	-	-	-	C	C	C	T	C	-	-	-	-	A	A	G	C	T	T	-	A	-	G	G	C	T	T	C	G	T	G	G	G	G	T	T	-
NERICA-L-27::[CX377]	CX377	IRGC 136006	ind1B	1	C	NERICA-L-27::[CX377]	CX377	IRGC 136006	ind1B	10	C	T	T	-	-	-	C	C	C	T	C	-	-	-	-	A	A	G	C	T	T	-	A	-	G	G	C	T	T	C	G	T	G	G	G	G	T	T	-
1088::[CX387]	CX387	IRGC 135812	ind1B	1	C	1088::[CX387]	CX387	IRGC 135812	ind1B	13	C	T	T	-	-	-	C	C	C	T	C	-	-	-	-	A	A	G	C	T	T	-	A	-	G	G	C	T	T	C	G	T	G	G	G	G	G	-/T	-
IR64A::[CX403]	CX403		ind1B	1	C	IR64A::[CX403]	CX403		ind1B	22	C	T	T	-	-	-	C	C	C	T	C	-	-	-	-	A	A	G	C	T	T	-	A	-	G	G	C	T	T	C	G	T	G	G	G	G	T	T	-
CX426::[CX426]	CX426		ind1B	1	C	CX426::[CX426]	CX426		ind1B	20	C	T	T	-	-	-	C	C	C	T	C	-	-	-	-	A	A	G	C	T	T	-	A	-	G	G	C	T	T	C	G	T	G	G	G	G	T	T	-
DUOXI 1::[CX431]	CX431		indx	1	C	DUOXI 1::[CX431]	CX431		indx	20	C	T	T	-	-	-	C	C	C	T	C	-	-	-	-	A	A	G	C	T	T	-	A	-	G	G	C	T	T	C	G	T	G	G	G	G	T	T	-
CX561::[CX561]	CX561		ind1B	1	C	CX561::[CX561]	CX561		ind1B	29	C	T	T	-	-	-	C	C	C	T	C	-	-	-	-	A	A	G	C	T	T	-	A	-	G	G	C	T	T	C	G	T	G	G	G	G	T	T	-
CX578::[CX578]	CX578		temp	1	C	CX578::[CX578]	CX578		temp	29	C	T	T	-	-	-	C	C	C	T	C	-	-	-	-	A	A	G	C	T	T	-	A	-	G	G	C	T	T	C	G	T	G	G	G	G	T	T	-
CX579::[CX579]	CX579		admix	1	C	CX579::[CX579]	CX579		admix	28	C	T	T	-	-	-	C	C	C	T	C	-	-	-	-	A	A	G	C	T	T	-	A	-	G	G	C	T	T	C	G	T	G	G	G	G	T	T	-
MR106::[CX68]	CX68	IRGC 135989	indx	1	C	MR106::[CX68]	CX68	IRGC 135989	indx	13	C	T	T	-	-	-	C	C	C	T	C	-	-	-	-	C	-	G	C	T	T	-	A	-	G	G	C	T	T	C	G	T	G	G	G	G	G	-	-
BG304::[CX76]	CX76	IRGC 135841	ind1B	1	C	BG304::[CX76]	CX76	IRGC 135841	ind1B	19	C	T	T	-	-	-	C	C	C	T	C	-	-	-	-	A	A	G	C	T	T	-	A	-	G	G	C	T	T	C	G	T	G		G	G	G	-	-
EPEAL 102::IRGC 78698-1::[IRIS 313-10220]	IRIS 313-10220	IRGC 126203	indx	1	C	EPEAL 102::IRGC 78698-1::[IRIS 313-10220]	IRIS 313-10220	IRGC 126203	indx	23	C	T	T	-	-	-	C	C	C	T	C	-	-	-	-	A	A	G	C	T	T	-	A	-	G	G	C	T	T	C	G	T	G	G	G	G	T	T	-
PSBRC 86::IRGC 99716-1::[IRIS 313-10237]	IRIS 313-10237		ind1B	1	C	PSBRC 86::IRGC 99716-1::[IRIS 313-10237]	IRIS 313-10237		ind1B	19	C	T	T	-	-	-	C	C	C	T	C	-	-	-	-	C	-	G	C	T	T	-	A	-	G	G	C	T	T	C	G	T	G	G	G	G	G	-	-
PSBRC 88::IRGC 99717-1::[IRIS 313-10238]	IRIS 313-10238	IRGC 125876	ind1B	1	C	PSBRC 88::IRGC 99717-1::[IRIS 313-10238]	IRIS 313-10238	IRGC 125876	ind1B	20	C	T	T	-	-	-	C	C	C	T	C	-	-	-	-	C	-	G	C	T	T	-	A	-	G	G	C	T	T	C	G	T	G	G	G		G	-	-
CEA 3::IRGC 116965-1::[IRIS 313-10260]	IRIS 313-10260	IRGC 125957	indx	1	C	CEA 3::IRGC 116965-1::[IRIS 313-10260]	IRIS 313-10260	IRGC 125957	indx	22	C	T	T	-	-	-	C	C	C	T	C	-	-	-	-	A	A	G	C	T	T	-	A	-	G	G	C	T	T	C	G	T	G	G	G	G	T	T	-
UQUIHUA::IRGC 117037-1::[IRIS 313-10287]	IRIS 313-10287	IRGC 127068	ind1B	1	C	UQUIHUA::IRGC 117037-1::[IRIS 313-10287]	IRIS 313-10287	IRGC 127068	ind1B	20	C	T	T	-	-	-	C	C	C	T	C	-	-	-	-	A	A	G	C	T	T	-	A	-	G	G	C	T	T	C	G	T	G	G	G	G	G	-	-
IRGA 959-1-2-2F-4-1-4A-6-CA-6X::IRGC 117006-1::[IRIS 313-10301]	IRIS 313-10301	IRGC 126064	indx	1	C	IRGA 959-1-2-2F-4-1-4A-6-CA-6X::IRGC 117006-1::[IRIS 313-10301]	IRIS 313-10301	IRGC 126064	indx	28	C	T	T	-	-	-	C	C	C	T	C	-	-	-	-	A	A	G	C	T	T	-	A	-	G	G	C	T	T	C	G	T	G	G	G	G	T	T	-
CAMPONI::IRGC 116963-1::[IRIS 313-10325]	IRIS 313-10325	IRGC 125956	indx	1	C	CAMPONI::IRGC 116963-1::[IRIS 313-10325]	IRIS 313-10325	IRGC 125956	indx	28	C	T	T	-	-	-	C	C	C	T	C	-	-	-	-	A	A	G	C	T	T	-	A	-	G	G	C	T	T	C	G	T	G	G	G	G	T	T	-
CT 9737-6-1-1-2-2P-M::IRGC 117330-1::[IRIS 313-10352]	IRIS 313-10352	IRGC 120922	indx	1	C	CT 9737-6-1-1-2-2P-M::IRGC 117330-1::[IRIS 313-10352]	IRIS 313-10352	IRGC 120922	indx	36	C	T	T	-	-	-	C	C	C	T	C	-	-	-	-	A	A	G	C	T	T	-	A	-	G	G	C	T	T	C	G	T	G	G	G	G	T	T	-
CHIEM NGAN::IRGC 47488-1::[IRIS 313-11383]	IRIS 313-11383	IRGC 127274	indx	1	C	CHIEM NGAN::IRGC 47488-1::[IRIS 313-11383]	IRIS 313-11383	IRGC 127274	indx	19.5	C	T	T	-	-	-	C	C	C	T	C	-	-	-	-	A	A	G	C	T	T	-	A	-	G	G	C	T	T	C	G	T	G	G	G	G	T	T	-
CHIEM TONG NHAT 1::IRGC 47496-1::[IRIS 313-11384]	IRIS 313-11384	IRGC 127275	indx	1	C	CHIEM TONG NHAT 1::IRGC 47496-1::[IRIS 313-11384]	IRIS 313-11384	IRGC 127275	indx	19	C	T	T	-	-	-	C	C	C	T	C	-	-	-	-	C	-	G	C	T	T	-	A	-	G	G	C	T	T	C	G	T	G	G	G	G	T	T	-
CAMPECHE A 79::IRGC 51102-1::[IRIS 313-11437]	IRIS 313-11437	IRGC 127246	ind1B	1	C	CAMPECHE A 79::IRGC 51102-1::[IRIS 313-11437]	IRIS 313-11437	IRGC 127246	ind1B	16	C	T	T	-	-	-	C	C	C	T	C	-	-	-	-	A	A	G	C	T	T	-	A	-	G	G	C	T	T	C	G	T	G	G	G	G	T	T	-
TV 30::IRGC 55221-1::[IRIS 313-11507]	IRIS 313-11507	IRGC 127870	ind1B	1	C	TV 30::IRGC 55221-1::[IRIS 313-11507]	IRIS 313-11507	IRGC 127870	ind1B	19	C	T	T	-	-	-	C	C	C	T	C	-	-	-	-	A	A	G	C	T	T	-	A	-	G	G	C	T	T	C	G	T	G	G	G	G	G	-/T	-
TOS 9795::IRGC 80142-1::[IRIS 313-12024]	IRIS 313-12024	IRGC 127866	ind1B	1	C	TOS 9795::IRGC 80142-1::[IRIS 313-12024]	IRIS 313-12024	IRGC 127866	ind1B	23	C	T	T	-	-	-	C	C	C	T	C	-	-	-	-	A	A	G	C	T	T	-	A	-	G	G	C	T	T	C	G	T	G	G	G	G	T	T	-
PSBRC 18::IRGC 99639-1::[IRIS 313-12319]	IRIS 313-12319	IRGC 127743	ind1B	1	C	PSBRC 18::IRGC 99639-1::[IRIS 313-12319]	IRIS 313-12319	IRGC 127743	ind1B	19	C	T	T	-	-	-	C	C	C	T	C	-	-	-	-	C	-	G	C	T	T	-	A	-	G	G	C	T	T	C	G	T	G	G	G	G	T	T	-
SANHUANGZHAN NO 2::G1::[IRIS 313-15897]	IRIS 313-15897	IRGC 126968	indx	1	C	SANHUANGZHAN NO 2::G1::[IRIS 313-15897]	IRIS 313-15897	IRGC 126968	indx	21	C	T	T	-	-	-	C	C	C	T	C	-	-	-	-	A	A	G	C	T	T	-	A	-	G	G	C	T	T	C	G	T	G	G	G	G	G	-	-
ADNY 11::C1::[IRIS 313-7636]	IRIS 313-7636	IRGC 126992	ind1B	1	C	ADNY 11::C1::[IRIS 313-7636]	IRIS 313-7636	IRGC 126992	ind1B	9	C	T	T	-	-	-	C	C	C	T	C	-	-	-	-	A	A	G	C	T	T	-	A	-	G	G	C	T	T	C	G	T	G	G	G	G	G	-	-
SEBERANG MR 77::C1::[IRIS 313-7773]	IRIS 313-7773	IRGC 124421	ind1B	1	C	SEBERANG MR 77::C1::[IRIS 313-7773]	IRIS 313-7773	IRGC 124421	ind1B	20	C	T	T	-	-	-	C	C	C	T	C	-	-	-	-	C	-	G	C	T	T	-	A	-	G	G	C	T	T	C	G	T	G	G	G	G	G	-	-
WAS 63-22-5-9-10-1::C1::[IRIS 313-7832]	IRIS 313-7832	IRGC 122297	ind1B	1	C	WAS 63-22-5-9-10-1::C1::[IRIS 313-7832]	IRIS 313-7832	IRGC 122297	ind1B	17	C	T	T	-	-	-	C	C	C	T	C	-	-	-	-	C	-	G	C	T	T	-	A	-	G	G	C	T	T	C	G	T	G	G	G	G	G	-	-
DREW::GERVEX 1650-C1::[IRIS 313-8183]	IRIS 313-8183	IRGC 122304	trop	1	C	DREW::GERVEX 1650-C1::[IRIS 313-8183]	IRIS 313-8183	IRGC 122304	trop	19	C	T	T	-	-	-	C	C	C	T	C	-	-	-	-	A	A	G	C	T	T	-	A	-	G	G	C	T	T	C	G	T	G	G	G	G	T	T	-
KATY::IRGC 77140-1::[IRIS 313-8285]	IRIS 313-8285	IRGC 125614	trop	1	C	KATY::IRGC 77140-1::[IRIS 313-8285]	IRIS 313-8285	IRGC 125614	trop	27	C	T	T	-	-	-	C	C	C	T	C	-	-	-	-	C	-	G	C	T	T	-	A	-	G	G	C	T	T	C	G	T	G	G	G	G	T	T	-
POENOET HITAM::IRGC 8193-1::[IRIS 313-8324]	IRIS 313-8324	IRGC 121474	admix	1	C	POENOET HITAM::IRGC 8193-1::[IRIS 313-8324]	IRIS 313-8324	IRGC 121474	admix	23	C	T	T	-	-	-	C	C	C	T	C	-	-	-	-	A	A	G	C	T	T	-	A	-	G	G	C	T	T	C	G	T	G	G	G	G	T	T	-
ARC 12576::IRGC 22163-1::[IRIS 313-8967]	IRIS 313-8967	IRGC 125645	indx	1	C	ARC 12576::IRGC 22163-1::[IRIS 313-8967]	IRIS 313-8967	IRGC 125645	indx	28	C	T	T	-	-	-	C	C	C	T	C	-	-	-	-	A	A	G	C	T	T	-	A	-	G	G	C	T	T	C	G	T	G	G	G	G	G	-	-
PESAGRO 102::IRGC 78703-1::[IRIS 313-9623]	IRIS 313-9623	IRGC 126001	indx	1	C	PESAGRO 102::IRGC 78703-1::[IRIS 313-9623]	IRIS 313-9623	IRGC 126001	indx	17	C	T	T	-	-	-	C	C	C	T	C	-	-	-	-	C	-	G	C	T	T	-	A	-	G	G	C	T	T	C	G	T	G		G	G	G	-	-
HEIBIAO::[B001]	B001	IRGC 135900	temp	1	C	HEIBIAO::[B001]	B001	IRGC 135900	temp	27.5	C	T	T	-	-	-	C	C	C	T	C	-	-	-	-	C	-/A	G	C	T	T	-/A	A	-/A	G	G	C	T	T	C	G	T	G	G	G	G	G	-/T	-
SANSUIJIN::[B002]	B002	IRGC 136041	temp	0	A	SANSUIJIN::[B002]	B002	IRGC 136041	temp	1	C	T	T	-	-	-	C	C	C	T	C	-	-	-	-	C	-	G	C	T	T	-	A	-	G	G	C	T	T	C	G	T	G	G	G	G	G	-	-
BAXIANG::[B008]	B008		temp	0	A	BAXIANG::[B008]	B008		temp	1	C	T	T	-	-	-	C	C	C	T	C	-	-	-	-	C	-	G	C	T	T	-	A	-	G	G	C	T	T	C	G	T	G	G	G	G	G	-	-
DUMAI::[B029]	B029	IRGC 135885	ind1B	0	A	DUMAI::[B029]	B029	IRGC 135885	ind1B	1	C	T	T	-	-	-	C	C	C	T	C	-	-	-	-	C	-	G	C	T	T	-	A	-	G	G	C	T	T	C	G	T	G	G	G	G	G	-	-
JAIBATTEY::[B030]	B030	IRGC 135950	indx	1	C	JAIBATTEY::[B030]	B030	IRGC 135950	indx	8	C	T	T	-	-	-	C	C	C	T	C	-	-	-	-	C	-	G	C	T	T	-	A	-	G	G	C	T	T	C	G	T	G	G	G	G	G	-	-
NABATED A SMAR::[B038]	B038	IRGC 135997	temp	0	A	NABATED A SMAR::[B038]	B038	IRGC 135997	temp	2	C	T	T	-	-	-	C	C	C	T	C	-	-	-	-	C	-	G	C	T	T	-	A	-	G	G	C	T	T	C	G	T	G	G	G	G	G	-	-
IRAT 10::[B039]	B039	IRGC 135940	indx	0.5	A/C	IRAT 10::[B039]	B039	IRGC 135940	indx	23	C	T	T	-	-	-	C	C	C	T	C	-	-	-	-	C	-/A	G	C	T	T	-/A	A	-/A	G	G	C	T	T	C	G	T	G	G	G	G	T	A/T	-
XIUSHUI 115::[B057]	B057		temp	0	A	XIUSHUI 115::[B057]	B057		temp	3	C	T	T	-	-	-	C	C	C	T	C	-	-	-	-	C	-	G	C	T	T	-	A	-	G	G	C	T	T	C	G	T	G	G	G	G	G	-	-
ERJIUNAN 1::[B058]	B058		ind1B	1	C	ERJIUNAN 1::[B058]	B058		ind1B	7.5	C	T	T	-	-	-	C	C	C	T	C	-	-	-	-	A	A	G	C	T	T	-	A	-	G	G	C	T	T	C	G	T	G	G	G	G	G	-	-
QIUQIANBAI::[B072]	B072		ind1A	0.5	A/C	QIUQIANBAI::[B072]	B072		ind1A	6	C	T	T	-	-	-	C	C	C	T	C	-	-	-	-	C	-	G	C	T	T	-	A	-	G	G	C	T	T	C	G	T	G	G	G	G	G	-	-
JINBAOYIN::[B075]	B075		indx	0.5	A/C	JINBAOYIN::[B075]	B075		indx	11	C	T	T	-	-	-	C	C	C	T	C	-	-	-	-	C	-	G	C	T	T	-	A	-	G	G	C	T		C	G	T	G	G			G	-	-
XUGUNUO::[B085]	B085		ind1A	0.5	A/C	XUGUNUO::[B085]	B085		ind1A	21.5	C	T	T	-	-	-	C	C	C	T	C	-	-	-	-	C	-/A	G	C	T	T	-/A	A	-/A	G	G	C	T	T/C	C	G/A	T/C	G/A	G	G/A	G/A	G	-/A	-
QITOUBAIGU3::[B089]	B089		indx	0		QITOUBAIGU3::[B089]	B089		indx	22	C	T	T	-	-	-	C	C	C	T	C	-	-	-	-	A	A	G	C	T	T	-	A	-	G	G	C	T	T	C	G	T	G	G	G	G
ZINUO::[B094]	B094		ind1A	0.5	A/C	ZINUO::[B094]	B094		ind1A	7	C	T	T	-	-	-	C	C	C	T	C	-	-	-	-	C	-/A	G	C	T	T	-/A	A	-/A	G	G	C	T	T	C	G	T	G	G	G	G	G	-/A	-
YANGKENUO::[B101]	B101		temp	0	A	YANGKENUO::[B101]	B101		temp	0	C	T	T	-	-	-	C	C	C	T	C	-	-	-	-	C	-	G	C	T	T	-	A	-	G	G	C	T	T	C	G	T	G	G	G	G	G	-	-
LAOHONGDAO::[B103]	B103		temp	0	A	LAOHONGDAO::[B103]	B103		temp	85.5	C	T	T	-	-	-	C	C	C	T	C	-	-	-	-	C	-								G	G	C	T
DAWANNUO::[B107]	B107		indx	0	A	DAWANNUO::[B107]	B107		indx	8	C	T	T	-	-	-	C	C	C	T	C	-	-	-	-	A	A	G	C	T	T	-	A	-	G	G	C	T	T	C	G	T	G	G	G	G	G	-	-
GUANGLUAI 15-1::[B119]	B119		ind1A	0		GUANGLUAI 15-1::[B119]	B119		ind1A	4	C	T	T	-	-	-	C	C	C	T	C	-	-	-	-	C	-	G	C	T	T	-	A	-	G	G	C	T	T	C	G	T	G	G	G	G	T	T	-
LUKE 3::[B121]	B121		ind1A	0	A	LUKE 3::[B121]	B121		ind1A	5	C	T	T	-	-	-	C	C	C	T	C	-	-	-	-	C	-	G	C	T	T	-	A	-	G	G	C	T	T	C	G	T	G	G	G	G	T	T	-
GENG 87-304::[B124]	B124		temp	0	A	GENG 87-304::[B124]	B124		temp	1.5	C	T	T	-	-	-	C	C	C	T	C	-	-	-	-	C	-	G	C	T	T	-	A	-	G	G	C	T	T	C	G	T	G	G			G	-	-
WANLIXIAN::[B130]	B130		ind1A	1	C	WANLIXIAN::[B130]	B130		ind1A	11.5	C	T	T	-	-	-	C	C	C	T	C	-	-	-	-			G	C	T	T	-	A	-	G	G	C	T	T	C	G	T	G	G	G	G	G	-/T	-/T
GU 154::[B138]	B138		indx	0	A	GU 154::[B138]	B138		indx	1.5	C	T	T	-	-	-	C	C	C	T	C	-	-	-	-	C	-	G	C	T	T	-	A	-	G	G	C	T	T	C	G	T					G	-	-
IR 661-1::[B139]	B139		indx	0	A	IR 661-1::[B139]	B139		indx	38	C	T	T	-/C	-/C	-/C	C	C	C	T	C	-/C	-/C	-/C	-	C	-/A	G	C	T	T	-/A	A	-/A	G	G	C	T	T/C	C				G			G	-/A	-
76--1::[B143]	B143		temp	0	A	76--1::[B143]	B143		temp	0	C	T	T	-	-	-	C	C	C	T	C	-	-	-	-	C	-	G	C	T	T	-	A	-	G	G	C	T	T	C	G	T	G	G	G	G	G	-	-
JWR 221::[B146]	B146		ind1B	0	A	JWR 221::[B146]	B146		ind1B	60	C	T	T	-	-	-	C	C	C	T	T	T	A	G	A	C	-	G	C	T	T	-	A	-	G	G	C	T	C	C				G			G	-	-
L 301B::[B150]	B150		ind1A	0	A	L 301B::[B150]	B150		ind1A	12	C	T	T	-	-	-	C	C	C	T	C	-	-	-	-	C	-	G	C	T	T	-	A	-	G	G	C	T	T	C	G	T	G	G	G	G	T	T	-
LIMING B::[B154]	B154		temp	0	A	LIMING B::[B154]	B154		temp	1	C	T	T	-	-	-	C	C	C	T	C	-	-	-	-	C	-	G	C	T	T	-			G	G	C	T	T	C	G	T	G	G	G	G	G	-	-
TAIZHONGZAILAI 1/TAIZHONG65::[B159]	B159		indx	0.5	A/C	TAIZHONGZAILAI 1/TAIZHONG65::[B159]	B159		indx	69.5	C	T	T	-/C	-/C	-/C	C	C	C	T	C	-/C	-/C	-/C	-	C	-	G	C	T	T	-	A	-/C	G	G	C	T	T/C	C	A	C	A	G	A	A	G	-/C	-
AILUYU::[B169]	B169		temp	0	A	AILUYU::[B169]	B169		temp	1	C	T	T	-	-	-	C	C	C	T	C	-	-	-	-	C	-	G	C	T	T	-	A	-	G	G	C	T	T	C	G	T	G	G	G	G	G	-	-
LINGUO::[B171]	B171	IRGC 135974	temp	0	A	LINGUO::[B171]	B171	IRGC 135974	temp	1	C	T	T	-	-	-	C	C	C	T	C	-	-	-	-	C	-	G	C	T	T	-	A	-	G	G	C	T	T	C	G	T	G	G	G	G	G	-	-
CHIMAO::[B182]	B182		temp	0	A	CHIMAO::[B182]	B182		temp	1	C	T	T	-	-	-	C	C	C	T	C	-	-	-	-	C	-	G	C	T	T	-	A	-	G	G	C	T	T	C	G	T	G	G	G	G	G	-	-
BIWUSHENG::[B203]	B203		indx	1	C	BIWUSHENG::[B203]	B203		indx	5	C	T	T	-	-	-	C	C	C	T	C	-	-	-	-	C	-	G	C	T	T	-	A	-	G	G	C	T	T	C	G	T	G	G	G	G	G	-	-
BEIZINUO::[B222]	B222		ind1A	0	A	BEIZINUO::[B222]	B222		ind1A	4	C	T	T	-	-	-	C	C	C	T	C	-	-	-	-	C	-	G	C	T	T	-	A	-	G	G	C	T	T	C	G	T	G	G	G	G	G	-/T	-
HAOBAYONG 1::[B228]	B228		japx	0	A	HAOBAYONG 1::[B228]	B228		japx	2.5	C	T	T	-	-	-	C	C	C	T	C	-	-	-	-	C	-	G	C	T	T	-	A	-	G	G	C	T	T	C	G	T	G	G	G	G	G	-	-
MOMI::[B238]	B238		indx	1	C	MOMI::[B238]	B238		indx	14	C	T	T	-	-	-	C	C	C	T	C	-	-	-	-	A	A	G	C	T	T	-	A	-	G	G	C	T	T	C	G	T	G	G	G	G	T	T	T
JINNANTE B::[B247]	B247		indx	0	A	JINNANTE B::[B247]	B247		indx	52.5	C	T	T	-	-	-	C	C	C	T	C	-	-	-	-	A	A	G	C	T	T	-	A	-	G	G	C	T	T	C	G	T	G	G	G	G	G	-	-
ANNONGWANGENG B::[B250]	B250		temp	0	A	ANNONGWANGENG B::[B250]	B250		temp	2	C	T	T	-	-	-	C	C	C	T	C	-	-	-	-	C	-	G	C	T	T	-	A	-	G	G	C	T	T	C	G	T	G	G	G	G	G	-	-
MEIHUANUO::[B261]	B261		ind1A	0.5	A/C	MEIHUANUO::[B261]	B261		ind1A	15	C	T	T	-	-	-	C	C	C	T	C	-	-	-	-	C	-/A	G	C	T	T	-/A	A	-/A	G	G	C	T	T	C	G	T	G	G	G	G	T	A/T	T
WEIGUO::[B263]	B263		temp	0	A	WEIGUO::[B263]	B263		temp	1	C	T	T	-	-	-	C	C	C	T	C	-	-	-	-	C	-	G	C	T	T	-	A	-	G	G	C	T	T	C	G	T	G	G	G	G	G	-	-
HAOMAKE (K)::[B266]	B266		subtrop	0	A	HAOMAKE (K)::[B266]	B266		subtrop	23.5	C	T	T	-	-	-	C	C	C	T	C	-	-	-	-	A	A	G	C	T	T	-	A	-	G	G	C	T	T	C	G	T	G	G	G	G	G	-	-
SADRI RICE 1::[CX104]	CX104	IRGC 136037	aro	0	A	SADRI RICE 1::[CX104]	CX104	IRGC 136037	aro	67.5	C	T	T	-	-	-	C	C	C	T	C	-	-	-	-	A	A	G	C	T	T	-	A	-	G	G	C	T	T/C	C	A	C	A	G	A	A	G	-	-
SAL BUI BAO::[CX106]	CX106	IRGC 136040	trop	0	A	SAL BUI BAO::[CX106]	CX106	IRGC 136040	trop	7.5	C	T	T	-	-	-	C	C	C	T	C	-	-	-	-	C	-/A	G	C	T	T	-/A	A	-/A	G	G	C	T	T	C	G	T	G	G	G	G	G	-/A	-
ZIRI::[CX108]	CX108		admix	0	A	ZIRI::[CX108]	CX108		admix	37	C	T	T	-	-	-	C	C	C	T	C	-	-	-	-	C	-	G	C	T	T	-	A	-	G	G	C	T	T/C	C				G	G		G	-	-
YUN HUI 72::[CX115]	CX115		indx	0	A	YUN HUI 72::[CX115]	CX115		indx	1	C	T	T	-	-	-	C	C	C	T	C	-	-	-	-	C	-	G	C	T	T	-	A	-	G	G	C	T	T	C	G	T	G	G	G	G	G	-	-
R644::[CX13]	CX13		indx	0	A	R644::[CX13]	CX13		indx	14	C	T	T	-	-	-	C	C	C	T	C	-	-	-	-	C	-	G	C	T	T	-	A	-	G	G	C	T		C	G	T	G	G	G	G
SEBERANG::[CX147]	CX147		indx	0		SEBERANG::[CX147]	CX147		indx	77.5	C	T	T	-	-	-	C	C	C	T	C	-	-	-	-	A	A	G	C	T	T	-	A	-/C	G	G	C	T		C		T	G	G	G		G	-/C	-
SLG1::[CX182]	CX182	IRGC 136047	indx	0	A	SLG1::[CX182]	CX182	IRGC 136047	indx	102.5	C	T	C	C	C	C	C	C	C	T	C	-/T	-/A	-/G	-/A	C	-/T	G	C	T	C	C/T	A	-/T	G	G	C	T	T/C	C	G/A	T/C	A	G	G/A	G/A	G	-/T	-/A
QB_604::[CX210]	CX210	IRGC 136028	admix	0	A	QB_604::[CX210]	CX210	IRGC 136028	admix	7	C	T	T	-	-	-	C	C	C	T	C	-	-	-	-	C	-	G	C	T	T	-	A	-	G	G	C	T		C	G	T		G			G	-	-
NONGKEN 58::[CX212]	CX212	IRGC 136009	temp	0	A	NONGKEN 58::[CX212]	CX212	IRGC 136009	temp	1	C	T	T	-	-	-	C	C	C	T	C	-	-	-	-	C	-	G	C	T	T	-	A	-	G	G	C	T	T	C	G	T	G	G	G	G	G	-	-
CHENNONG 89366::[CX213]	CX213		temp	0	A	CHENNONG 89366::[CX213]	CX213		temp	2.5	C	T	T	-	-	-	C	C	C	T	C	-	-	-	-	C	-/A	G	C	T	T	-/A	A	-/A	G	G	C	T	T	C	G	T	G	G	G	G	G	-/A	-
IR62266-42-6-2::[CX234]	CX234	IRGC 135928	indx	1	C	IR62266-42-6-2::[CX234]	CX234	IRGC 135928	indx	21.5	C	T	T	-	-	-	C	C	C	T	C	-	-	-	-	A	A	G	C	T	T	-	A	-	G	G	C	T	T	C	G	T	G	G	G	G	T	T	-
IR47686-6-2-1-1::[CX243]	CX243	IRGC 135922	trop	0	A	IR47686-6-2-1-1::[CX243]	CX243	IRGC 135922	trop	5.5	C	T	T	-	-	-	C	C	C	T	C	-	-	-	-	C	-	G	C	T	T	-	A	-	G	G	C	T	T	C	G	T	G	G	G	G	G	-	-
2004::[CX249]	CX249	IRGC 135814	ind1B	0	A	2004::[CX249]	CX249	IRGC 135814	ind1B	0.5	C	T	T	-	-	-	C	C	C	T	C	-	-	-	-	C	-	G	C	T	T	-	A	-	G	G	C	T	T	C	G	T	G	G	G	G	G	-	-
CISANGGARUNG::[CX25]	CX25	IRGC 135867	ind1B	0	A	CISANGGARUNG::[CX25]	CX25	IRGC 135867	ind1B	61	C	T	T	-	-	-	C	C	C	T	C	-	-	-	-	A	A	G	C	T	T	-	A	-	G	G	C	T	T/C	C				G	G/A	G/A	G	-	-
KHAZAR::[CX27]	CX27	IRGC 135969	indx	0	A	KHAZAR::[CX27]	CX27	IRGC 135969	indx	52.5	C	T	T	-	-	-	C	C	C	T	C	-	-	-	-	C	-	G	C	T	T	-	A	-	G	G	C	T	C	C	A	C	A	G	A	A	G	-	-
IR68::[CX278]	CX278	IRGC 135932	indx	0	A	IR68::[CX278]	CX278	IRGC 135932	indx	8	C	T	T	-	-	-	C	C	C	T	C	-	-	-	-	A	A	G	C	T	T	-	A	-	G	G	C	T		C	G	T	G	G			G	-	-
GAYABYEO::[CX28]	CX28	IRGC 135892	ind1B	0	A	GAYABYEO::[CX28]	CX28	IRGC 135892	ind1B	1	C	T	T	-	-	-	C	C	C	T	C	-	-	-	-	C	-	G	C	T	T	-	A	-	G	G	C	T	T	C	G	T	G	G	G	G	G	-	-
MARAVILHA::[CX280]	CX280	IRGC 135981	admix	0		MARAVILHA::[CX280]	CX280	IRGC 135981	admix	0	C	T	T	-	-	-	C	C	C	T	C	-	-	-	-	C	-	G	C	T	T	-	A	-	G	G	C	T	T	C	G	T	G	G	G	G	G	-	-
LIJIANGXINTUANHEIGU::[CX282]	CX282		japx	0		LIJIANGXINTUANHEIGU::[CX282]	CX282		japx	81.5	C	T	T	-	-	-	C	C	C	T	C	-	-	-	-	C	-	G	C	T	T	-	A	-	G	G	C	T	T								G	-	-
C52::[CX287]	CX287		temp	0	A	C52::[CX287]	CX287		temp	1	C	T	T	-	-	-	C	C	C	T	C	-	-	-	-	C	-	G	C	T	T	-	A	-	G	G	C	T	T	C	G	T	G	G	G	G	G	-	-
MONGOLIA RICE::[CX306]	CX306	IRGC 135987	temp	0	A	MONGOLIA RICE::[CX306]	CX306	IRGC 135987	temp	1	C	T	T	-	-	-	C	C	C	T	C	-	-	-	-	C	-	G	C	T	T	-	A	-	G	G	C	T	T	C	G	T	G	G	G	G	G	-	-
HP121::[CX307]	CX307		japx	0	A	HP121::[CX307]	CX307		japx	1	C	T	T	-	-	-	C	C	C	T	C	-	-	-	-	C	-	G	C	T	T	-	A	-	G	G	C	T	T	C	G	T	G	G	G	G	G	-	-
BG 300::[CX34]	CX34	IRGC 135840	indx	0.5	A/C	BG 300::[CX34]	CX34	IRGC 135840	indx	13.5	C	T	T	-	-	-	C	C	C	T	C	-	-	-	-	A	A	G	C	T	T	-	A	-	G	G	C	T	T	C	G	T	G	G	G	G	G	-/T	-
WANXIAN 77::[CX343]	CX343	IRGC 136069	indx	0	A	WANXIAN 77::[CX343]	CX343	IRGC 136069	indx	65	C	T	T	-	-	-	C	C	C	T	C	-	-	-	-	A	A	G	C	T	C	C			G	G	C	T		C	G/A	T/C	G/A	G	G/A	G/A	G	-	-
HEXI 41::[CX344]	CX344		temp	0	A	HEXI 41::[CX344]	CX344		temp	1	C	T	T	-	-	-	C	C	C	T	C	-	-	-	-	C	-	G	C	T	T	-	A	-	G	G	C	T	T	C	G	T	G	G	G	G	G	-	-
BG 94-1::[CX35]	CX35	IRGC 135843	indx	0	A	BG 94-1::[CX35]	CX35	IRGC 135843	indx	6.5	C	T	T	-	-	-	C	C	C	T	C	-	-	-	-	C	-	G	C	T	T	-	A	-	G	G	C	T	T	C	G	T	G	G	G	G	T	T	-
CAU1::[CX353]	CX353	IRGC 135860	japx	0	A	CAU1::[CX353]	CX353	IRGC 135860	japx	1	C	T	T	-	-	-	C	C	C	T	C	-	-	-	-	C	-	G	C	T	T	-	A	-	G	G	C	T	T	C	G	T	G	G	G	G	G	-	-
GANWANXIAN 37 (926)::[CX366]	CX366		indx	0		GANWANXIAN 37 (926)::[CX366]	CX366		indx	6	C	T	T	-	-	-	C	C	C	T	C	-	-	-	-	A	A	G	C	T	T	-	A	-	G	G	C	T	T	C	G	T		G			G	-	-
HAOGELAO::[CX367]	CX367		trop	0	A	HAOGELAO::[CX367]	CX367		trop	11.5	C	T	T	-	-	-	C	C	C	T	C	-	-	-	-	C	-	G	C	T	T	-	A	-	G	G	C	T	T	C	G	T	G	G	G	G	G	-	-
NERICA-L-20::[CX376]	CX376	IRGC 136005	ind1B	0.5	A/C	NERICA-L-20::[CX376]	CX376	IRGC 136005	ind1B	22	C	T	T	-	-	-	C	C	C	T	C	-	-	-	-	A	A	G	C	T	T	-	A	-	G	G	C	T	T/C	C	G/A	T/C	G/A	G	G/A	G/A	T	T	-
YANDAO 9::[CX380]	CX380		temp	1	C	YANDAO 9::[CX380]	CX380		temp	12	C	T	T	-	-	-	C	C	C	T	C	-	-	-	-	A	A	G	C	T	T	-	A	-	G	G	C	T	T	C	G	T	G	G	G	G	T	T	-
YSBR1::[CX395]	CX395	IRGC 136082	admix	0	A	YSBR1::[CX395]	CX395	IRGC 136082	admix	4	C	T	T	-	-	-	C	C	C	T	C	-	-	-	-	C	-	G	C	T	T	-	A	-	G	G	C	T	T	C	G	T	G		G	G	G	-	-
93072::[CX4]	CX4		indx	0	A	93072::[CX4]	CX4		indx	31	C	T	T	-/C	-/C	-/C	C	C	C	T	C	-/C	-/C	-/C	-	C	-/A	G	C	T	T	-/A	A	-/A	G	G	C	T		C	G	T	G	G			G	-/A	-
TOG5674::[CX400]	CX400		admix	0	A	TOG5674::[CX400]	CX400		admix	50	C	T/-	T	-	-	-	C	C	C	T	C	-	-	-	-	C	-	G	C	T	T	-	A	-	G	G	C	T	T	C	G	T	G	G	G/A	G/A	G	-	-
TOG7291::[CX401]	CX401		indx	0.5	A/C	TOG7291::[CX401]	CX401		indx	38	C	T/-	T	-	-	-	C	C	C	T	C	-	-	-	-	A	A	G	C/-	T/-	T	-	A	-	G	G	C	T	T	C	G	T	G	G	G	G	G	-/T	-/T
TOG6542::[CX402]	CX402		admix	0	A	TOG6542::[CX402]	CX402		admix	76	C	-	T	-	-	-	C	C	C	T	C	-	-	-	-	A	A	G	-	-	T	-	A	-	G	-	-	-	T	C	G	T	G	G	G	G	T	T	-
DIANGENG::[CX47]	CX47	IRGC 135879	temp	0	A	DIANGENG::[CX47]	CX47	IRGC 135879	temp	1	C	T	T	-	-	-	C	C	C	T	C	-	-	-	-	C	-	G	C	T	T	-	A	-	G	G	C	T	T	C	G	T	G	G	G	G	G	-	-
NAN-29-2::[CX49]	CX49	IRGC 135998	temp	0	A	NAN-29-2::[CX49]	CX49	IRGC 135998	temp	0	C	T	T	-	-	-	C	C	C	T	C	-	-	-	-	C	-	G	C	T	T	-	A	-	G	G	C	T	T	C	G	T	G	G	G	G	G	-	-
TONGNIAN 1::[CX534]	CX534	IRGC 136059	temp	0	A	TONGNIAN 1::[CX534]	CX534	IRGC 136059	temp	1	C	T	T	-	-	-	C	C	C	T	C	-	-	-	-	C	-	G	C	T	T	-	A	-	G	G	C	T	T	C	G	T	G	G	G	G	G	-	-
YUNGUANG 8::[CX56]	CX56		temp	0	A	YUNGUANG 8::[CX56]	CX56		temp	1	C	T	T	-	-	-	C	C	C	T	C	-	-	-	-	C	-	G	C	T	T	-	A	-	G	G	C	T	T	C	G	T	G	G	G	G	G	-	-
GIZA159::[CX58]	CX58	IRGC 135895	temp	0	A	GIZA159::[CX58]	CX58	IRGC 135895	temp	1	C	T	T	-	-	-	C	C	C	T	C	-	-	-	-	C	-	G	C	T	T	-	A	-	G	G	C	T	T	C	G	T	G	G	G	G	G	-	-
BASMATI::[CX60]	CX60	IRGC 117652	ind1B	0.5	A/C	BASMATI::[CX60]	CX60	IRGC 117652	ind1B	9	C	T	T	-	-	-	C	C	C	T	C	-	-	-	-	C	-	G	C	T	T	-	A	-	G	G	C	T	T	C	G	T	G	G	G	G	G	-	-
MR167::[CX69]	CX69	IRGC 135990	indx	0.5	A/C	MR167::[CX69]	CX69	IRGC 135990	indx	29.5	C	T	T	-	-	-	C	C	C	T	C	-	-	-	-	A	A	G	C	T	T	-	A	-	G	G	C	T	T	C	G	T	G	G	G	G	T	T	-
JP-5::[CX74]	CX74	IRGC 135961	temp	0	A	JP-5::[CX74]	CX74	IRGC 135961	temp	1	C	T	T	-	-	-	C	C	C	T	C	-	-	-	-	C	-	G	C	T	T	-	A	-	G	G	C	T	T	C	G	T	G	G	G	G	G	-	-
AT354::[CX75]	CX75	IRGC 135832	indx	1	C	AT354::[CX75]	CX75	IRGC 135832	indx	16	C	T	T	-	-	-	C	C	C	T	C	-	-	-	-	C	-	G	C	T	T	-	A	-	G	G	C	T	T	C				G			G	-	-
M401::[CX78]	CX78	IRGC 135978	temp	0	A	M401::[CX78]	CX78	IRGC 135978	temp	9.5	C	T	T	-	-	-	C	C	C	T	C	-	-	-	-	C	-/A	G	C	T	T	-/A	A	-/A	G	G	C	T	T	C	G	T	G	G	G	G	G	-/A	-
CS94::[CX79]	CX79	IRGC 135873	ind1B	0.5	A/C	CS94::[CX79]	CX79	IRGC 135873	ind1B	33	C	T	T	-	-	-	C	C	C	T	C	-	-	-	-	A	A	G	C	T	T	-	A	-	G	G	C	T		C				G			G	-	-
X23::[CX84]	CX84	IRGC 136075	indx	0	A	X23::[CX84]	CX84	IRGC 136075	indx	66.5	C	T	T	-	-	-	C	C	C	T	C	-	-	-	-	C	-	G	C	T	C	C	A	-	G	G	C	T	C	C	A	C	A	G	A	A	G	-	-
C70::[CX86]	CX86		indx	0	A	C70::[CX86]	CX86		indx	15	C	T	T	-	-	-	C	C	C	T	C	-	-	-	-	C	-	G	C	T	T	-	A	-	G	G	C	T		C	G	T	G	G	G	G	G	-	-
M202::[CX89]	CX89	IRGC 135977	indx	0.5	A/C	M202::[CX89]	CX89	IRGC 135977	indx	1	C	T	T	-	-	-	C	C	C	T	C	-	-	-	-	C	-	G	C	T	T	-	A	-	G	G	C	T	T	C	G	T	G	G	G	G	G	-	-
BW 295-5::IRGC 63098-1::[IRIS 313-10002]	IRIS 313-10002	IRGC 125955	ind1B	1	C	BW 295-5::IRGC 63098-1::[IRIS 313-10002]	IRIS 313-10002	IRGC 125955	ind1B	0	C	T	T	-	-	-	C	C	C	T	C	-	-	-	-	C	-	G	C	T	T	-	A	-	G	G	C	T	T	C	G	T	G	G	G	G
CHALBYEO::IRGC 77639-1::[IRIS 313-10092]	IRIS 313-10092	IRGC 125698	temp	0	A	CHALBYEO::IRGC 77639-1::[IRIS 313-10092]	IRIS 313-10092	IRGC 125698	temp	1	C	T	T	-	-	-	C	C	C	T	C	-	-	-	-	C	-	G	C	T	T	-	A	-	G	G	C	T	T	C	G	T		G	G	G	G	-	-
JOKJEBICHAL::IRGC 77663-1::[IRIS 313-10096]	IRIS 313-10096	IRGC 125787	japx	0	A	JOKJEBICHAL::IRGC 77663-1::[IRIS 313-10096]	IRIS 313-10096	IRGC 125787	japx	1	C	T	T	-	-	-	C	C	C	T	C	-	-	-	-	C	-	G	C	T	T	-	A	-	G	G	C	T	T	C	G	T	G		G	G	G	-	-
N 22::IRGC 46459-1::[IRIS 313-10150]	IRIS 313-10150	IRGC 126249	aus	0	A	N 22::IRGC 46459-1::[IRIS 313-10150]	IRIS 313-10150	IRGC 126249	aus	3	C	T	T	-	-	-	C	C	C	T	C	-	-	-	-	C	-	G	C	T	T	-	A	-	G	G	C	T	T								G	-	-
YA NONG ZAO 4::IRGC 63908-1::[IRIS 313-10171]	IRIS 313-10171	IRGC 125944	ind1A	0.5	A/C	YA NONG ZAO 4::IRGC 63908-1::[IRIS 313-10171]	IRIS 313-10171	IRGC 125944	ind1A	57.5	C	T	T	-	-	-	C	C	C	T	C	-	-	-	-	A	A	G	C	T	T	-	A	-	G	G	C	T	T/C	C	G/A	T/C	G/A	G	G/A	G/A	G	-/T	-
H 305-84::IRGC 116988-1::[IRIS 313-10242]	IRIS 313-10242	IRGC 127074	temp	0	A	H 305-84::IRGC 116988-1::[IRIS 313-10242]	IRIS 313-10242	IRGC 127074	temp	1	C	T	T	-	-	-	C	C	C	T	C	-	-	-	-	C	-	G	C	T	T	-	A	-	G	G	C	T	T	C	G	T	G	G	G	G	G	-	-
ARAURE 1::IRGC 116956-1::[IRIS 313-10289]	IRIS 313-10289	IRGC 125950	ind1B	0.5	A/C	ARAURE 1::IRGC 116956-1::[IRIS 313-10289]	IRIS 313-10289	IRGC 125950	ind1B	13	C	T	T	-	-	-	C	C	C	T	C	-	-	-	-			G	C	T	T	-	A	-	G	G	C	T		C				G			G	-	-
IR 75870-5-8-5-B-1::IRGC 117297-1::[IRIS 313-10385]	IRIS 313-10385	IRGC 126062	ind1B	1	C	IR 75870-5-8-5-B-1::IRGC 117297-1::[IRIS 313-10385]	IRIS 313-10385	IRGC 126062	ind1B	13	C	T	T	-	-	-	C	C	C	T	C	-	-	-	-	A	A	G	C	T	T	-	A	-	G	G	C	T	T	C	G	T	G	G	G	G	G	-	-
IR 77390-1-6-4-19-1-B::IRGC 117303-1::[IRIS 313-10392]	IRIS 313-10392	IRGC 127075	ind1B	0	A	IR 77390-1-6-4-19-1-B::IRGC 117303-1::[IRIS 313-10392]	IRIS 313-10392	IRGC 127075	ind1B	77	C	-	T	-	-	-	C	C	C	T	C	-	-	-	-	A	A	G	-	-	T	-	A	-	G	G	C	T	T	C	G	T	G	G	G	G	G	-	-
IR 80340-23-B-12-6-B::IRGC 117309-1::[IRIS 313-10396]	IRIS 313-10396	IRGC 125987	indx	0	A	IR 80340-23-B-12-6-B::IRGC 117309-1::[IRIS 313-10396]	IRIS 313-10396	IRGC 125987	indx	60	C	-	T	-	-	-	C	C	C	T	C	-	-	-	-	A	A	G	-	-	T	-	A	-	G	-	-	-	T	C	G	T	G	G	G	G	T	T	-
IRGA 318-11-6-9-2B::IRGC 117339-1::[IRIS 313-10397]	IRIS 313-10397	IRGC 120991	ind1B	0	A	IRGA 318-11-6-9-2B::IRGC 117339-1::[IRIS 313-10397]	IRIS 313-10397	IRGC 120991	ind1B	85.5	C	T	T	-	-	-	C	C	C	T	C	-	-	-	-	C	-	G	C	T	T	-	C	C	G	G	C	T	C	C	A	C	A	G	A	A	G	-	-
IRGA 370-38-1-1F-C4-2::IRGC 117342-1::[IRIS 313-10400]	IRIS 313-10400	IRGC 125988	ind1B	1	C	IRGA 370-38-1-1F-C4-2::IRGC 117342-1::[IRIS 313-10400]	IRIS 313-10400	IRGC 125988	ind1B	15	C	T	T	-	-	-	C	C	C	T	C	-	-	-	-	A	A	G	C	T	T	-	A	-	G	G	C	T	T	C	G	T	G	G	G	G	G	-	-
K 479-2-3::IRGC 117346-1::[IRIS 313-10404]	IRIS 313-10404	IRGC 121003	indx	0	A	K 479-2-3::IRGC 117346-1::[IRIS 313-10404]	IRIS 313-10404	IRGC 121003	indx	89	C	T	C	C	C	C	C	C	C	T	C	-	-	-	-	A	A	G	C	T	T	-	C	C	G	G	C	T	C	C	A	C	A	G	A	A	G	-	-
NORIN 21::IRGC 493-1::[IRIS 313-10437]	IRIS 313-10437	IRGC 128409	temp	0	A	NORIN 21::IRGC 493-1::[IRIS 313-10437]	IRIS 313-10437	IRGC 128409	temp	1	C	T	T	-	-	-	C	C	C	T	C	-	-	-	-	C	-	G	C	T	T	-	A	-	G	G	C	T	T	C	G	T	G	G	G	G	G	-	-
LING TA 150::IRGC 1106-1::[IRIS 313-10452]	IRIS 313-10452	IRGC 127565	ind1A	1	C	LING TA 150::IRGC 1106-1::[IRIS 313-10452]	IRIS 313-10452	IRGC 127565	ind1A	5	C	T	T	-	-	-	C	C	C	T	C	-	-	-	-	A	A	G	C	T	T	-	A	-	G	G	C	T	T	C	G	T	G	G	G	G	G	-	-
KINUGASAWASE::IRGC 2609-1::[IRIS 313-10469]	IRIS 313-10469	IRGC 128347	temp	0	A	KINUGASAWASE::IRGC 2609-1::[IRIS 313-10469]	IRIS 313-10469	IRGC 128347	temp	1	C	T	T	-	-	-	C	C	C	T	C	-	-	-	-	C	-	G	C	T	T	-	A	-	G	G	C	T	T	C	G	T	G	G	G	G	G	-	-
BADAL 76::IRGC 6586-1::[IRIS 313-10539]	IRIS 313-10539	IRGC 127199	ind2	1	C	BADAL 76::IRGC 6586-1::[IRIS 313-10539]	IRIS 313-10539	IRGC 127199	ind2	6	C	T	T	-	-	-	C	C	C	T	C	-	-	-	-	C	-	G	C	T	T	-	A	-	G	G	C	T	T	C	G	T	G		G	G	G	-	-
BELLO::IRGC 6658-2::[IRIS 313-10542]	IRIS 313-10542	IRGC 127992	ind2	1	C	BELLO::IRGC 6658-2::[IRIS 313-10542]	IRIS 313-10542	IRGC 127992	ind2	12	C	T	T	-	-	-	C	C	C	T	C	-	-	-	-	A	A	G	C	T	T	-	A	-	G	G	C	T	T	C	G	T	G	G	G	G	T	T	T
AIKAWA 44::IRGC 7676-1::[IRIS 313-10567]	IRIS 313-10567	IRGC 128212	temp	0	A	AIKAWA 44::IRGC 7676-1::[IRIS 313-10567]	IRIS 313-10567	IRGC 128212	temp	1	C	T	T	-	-	-	C	C	C	T	C	-	-	-	-	C	-	G	C	T	T	-	A	-	G	G	C	T	T	C	G	T	G	G	G	G	G	-	-
OITA MII 120::IRGC 7696-1::[IRIS 313-10568]	IRIS 313-10568	IRGC 128414	temp	0	A	OITA MII 120::IRGC 7696-1::[IRIS 313-10568]	IRIS 313-10568	IRGC 128414	temp	1	C	T	T	-	-	-	C	C	C	T	C	-	-	-	-	C	-	G	C	T	T	-	A	-	G	G	C	T	T	C	G	T	G	G	G	G	G	-	-
DJ 29::IRGC 8505-1::[IRIS 313-10594]	IRIS 313-10594	IRGC 127322	aus	0	A	DJ 29::IRGC 8505-1::[IRIS 313-10594]	IRIS 313-10594	IRGC 127322	aus	34.5	C	T	T	-	-	-	C	C	C	T	C	-	-	-	-	C	-						A	-	G	G	C	T	T/C	C	G/A	T/C	G/A	G	G/A	G/A	G	-	-
LARONDJAWI::IRGC 13571-2::[IRIS 313-10690]	IRIS 313-10690	IRGC 132350	ind3	0	A	LARONDJAWI::IRGC 13571-2::[IRIS 313-10690]	IRIS 313-10690	IRGC 132350	ind3	17.5	C	T	T	-	-	-	C	C	C	T	C	-	-	-	-	C	-	G	C	T	T	-	A	-	G	G	C	T	T/C	C	G/A	T/C	G/A	G	G/A	G/A	G	-	-
HAJI HARUN 38::IRGC 13827-2::[IRIS 313-10694]	IRIS 313-10694	IRGC 128047	ind3	0	A	HAJI HARUN 38::IRGC 13827-2::[IRIS 313-10694]	IRIS 313-10694	IRGC 128047	ind3	2	C	T	T	-	-	-	C	C	C	T	C	-	-	-	-	C	-	G	C	T	T	-	A	-	G	G	C	T	T	C	G	T	G	G	G	G	G	-	-
RADIN EBOS 35::IRGC 14204-1::[IRIS 313-10701]	IRIS 313-10701		ind3	0	A	RADIN EBOS 35::IRGC 14204-1::[IRIS 313-10701]	IRIS 313-10701		ind3	5	C	T	T	-	-	-	C	C	C	T	C	-	-	-	-	C	-	G	C	T	T	-	A	-	G	G	C	T	T	C	G	T	G	G	G	G	G	-	-
PADI PULOT MELAYANG::IRGC 14391-2::[IRIS 313-10705]	IRIS 313-10705	IRGC 128124	indx	0.5	A/C	PADI PULOT MELAYANG::IRGC 14391-2::[IRIS 313-10705]	IRIS 313-10705	IRGC 128124	indx	16	C	T	T	-	-	-	C	C	C	T	C	-	-	-	-	A	A	G	C	T	T	-	A	-	G	G	C	T	T	C	G	T	G	G	G	G	G	-	-
7 AC::IRGC 14860-2::[IRIS 313-10711]	IRIS 313-10711	IRGC 132314	trop	0	A	7 AC::IRGC 14860-2::[IRIS 313-10711]	IRIS 313-10711	IRGC 132314	trop	1	C	T	T	-	-	-	C	C	C	T	C	-	-	-	-	C	-	G	C	T	T	-	A	-	G	G	C	T	T	C	G	T	G	G	G	G	G	-	-
MALOGBANA::IRGC 16086-1::[IRIS 313-10729]	IRIS 313-10729	IRGC 128379	admix	0	A	MALOGBANA::IRGC 16086-1::[IRIS 313-10729]	IRIS 313-10729	IRGC 128379	admix	45	C	-	T	-	-	-	C	C	C	T	C	-	-	-	-	C	-	G	C	T	T	-	A	-	G	-	-	-	T	C	G	T	G	G	G	G	G	-	-
KENTJANA MAHANG::IRGC 17818-1::[IRIS 313-10778]	IRIS 313-10778		ind3	1	C	KENTJANA MAHANG::IRGC 17818-1::[IRIS 313-10778]	IRIS 313-10778		ind3	25	C	T	T	-	-	-	C	C	C	T	C	-	-	-	-	A	A	G	C	T	T	-	A	-	G	G	C	T		C				G			T	T	T
KETAN OSOG::IRGC 17929-1::[IRIS 313-10783]	IRIS 313-10783	IRGC 127507	trop	0	A	KETAN OSOG::IRGC 17929-1::[IRIS 313-10783]	IRIS 313-10783	IRGC 127507	trop	0	C	T	T	-	-	-	C	C	C	T	C	-	-	-	-	C	-	G	C	T	T	-	A	-	G	G	C	T	T	C	G	T	G	G	G	G	G	-	-
KETAN URANG::IRGC 17980-1::[IRIS 313-10786]	IRIS 313-10786		ind3	0.5	A/C	KETAN URANG::IRGC 17980-1::[IRIS 313-10786]	IRIS 313-10786		ind3	3	C	T	T	-	-	-	C	C	C	T	C	-	-	-	-	C	-	G	C	T	T	-	A	-	G	G	C	T	T	C	G	T	G	G	G	G	G	-	-
LOLAWAJI::IRGC 18131-1::[IRIS 313-10790]	IRIS 313-10790		trop	0	A	LOLAWAJI::IRGC 18131-1::[IRIS 313-10790]	IRIS 313-10790		trop	0	C	T	T	-	-	-	C	C	C	T	C	-	-	-	-	C	-	G	C	T	T	-	A	-	G	G	C	T	T	C	G	T	G	G	G	G	G	-	-
RANDA KUNING::IRGC 18595-1::[IRIS 313-10807]	IRIS 313-10807		ind3	1	C	RANDA KUNING::IRGC 18595-1::[IRIS 313-10807]	IRIS 313-10807		ind3	22	C	T	T	-	-	-	C	C	C	T	C	-	-	-	-	A	A	G	C	T	T	-	A	-	G	G	C	T	T	C	G	T	G	G	G	G	G	-	-
ARC 7263::IRGC 20570-2::[IRIS 313-10850]	IRIS 313-10850	IRGC 132244	admix	0	A	ARC 7263::IRGC 20570-2::[IRIS 313-10850]	IRIS 313-10850	IRGC 132244	admix	15	C	T	T	-	-	-	C	C	C	T	C	-	-	-	-	C	-/A	G	C	T	T	-/A	A	-/A	G	G	C	T	T	C	G	T	G	G	G	G	G	-/T	-
ARC 12067::IRGC 21881-1::[IRIS 313-10876]	IRIS 313-10876	IRGC 127142	aus	0	A	ARC 12067::IRGC 21881-1::[IRIS 313-10876]	IRIS 313-10876	IRGC 127142	aus	75	C	T	T	-	-	-	C	C	C	T	C	-	-	-	-	C	-	G	C	T	T	-	A	-	G	G	C	T	C	C	A	C	A	G	A	A	G	-	-
KAMPING POUY::IRGC 22876-2::[IRIS 313-10902]	IRIS 313-10902		ind3	0.5	A/C	KAMPING POUY::IRGC 22876-2::[IRIS 313-10902]	IRIS 313-10902		ind3	36.5	C	T	T	-	-	-	C	C	C	T	C	-	-	-	-	A	A	G	C	T	T	-	A	-	G	G	C	T	T	C	G	T	G	G	G	G	G	-	-
ARC 7281::IRGC 24252-2::[IRIS 313-10933]	IRIS 313-10933	IRGC 132245	aro	0	A	ARC 7281::IRGC 24252-2::[IRIS 313-10933]	IRIS 313-10933	IRGC 132245	aro	73											C	-	-	-	-	C	-	G	C	T	T	-			G	G	C	T		C	A	C	A	G	A	A	G	-	-
BRONDOL PUTIH::IRGC 24541-1::[IRIS 313-10935]	IRIS 313-10935	IRGC 127238	ind3	0	A	BRONDOL PUTIH::IRGC 24541-1::[IRIS 313-10935]	IRIS 313-10935	IRGC 127238	ind3	68.5																C	-	G	C	T	T	-			G	G	C	T	C	C	A	C	A	G	A	A	G	-	-
PARE MAROMBA::IRGC 25074-2::[IRIS 313-10948]	IRIS 313-10948	IRGC 132363	admix	0.5	A/C	PARE MAROMBA::IRGC 25074-2::[IRIS 313-10948]	IRIS 313-10948	IRGC 132363	admix	3	C	T	T	-	-	-	C	C	C	T	C	-	-	-	-	C	-/A	G	C	T	T	-/A	A	-/A	G	G	C	T	T	C	G	T	G	G	G	G	G	-/A	-
BADAL::IRGC 26290-2::[IRIS 313-10971]	IRIS 313-10971	IRGC 127981	ind2	0.5	A/C	BADAL::IRGC 26290-2::[IRIS 313-10971]	IRIS 313-10971	IRGC 127981	ind2	7	C	T	T	-	-	-	C	C	C	T	C	-	-	-	-	C	-	G	C	T	T	-	A	-	G	G	C	T	T	C	G	T	G	G	G	G	G	-	-
DUDA MONOR::IRGC 26335-2::[IRIS 313-10972]	IRIS 313-10972	IRGC 128033	ind2	0.5	A/C	DUDA MONOR::IRGC 26335-2::[IRIS 313-10972]	IRIS 313-10972	IRGC 128033	ind2	11	C	T	T	-	-	-	C	C	C	T	C	-	-	-	-	C	-	G	C	T	T	-	A	-	G	G	C	T	T	C	G	T	G	G	G	G	G	-	-
CO 36::IRGC 26847-2::[IRIS 313-10988]	IRIS 313-10988	IRGC 132422	indx	0.5	A/C	CO 36::IRGC 26847-2::[IRIS 313-10988]	IRIS 313-10988	IRGC 132422	indx	2	C	T	T	-	-	-	C	C	C	T	C	-	-	-	-	C	-	G	C	T	T	-	A	-	G	G	C	T	T	C	G	T	G	G	G	G	G	-	-
MAIRUL::IRGC 27170-1::[IRIS 313-11000]	IRIS 313-11000	IRGC 127591	ind3	0	A	MAIRUL::IRGC 27170-1::[IRIS 313-11000]	IRIS 313-11000	IRGC 127591	ind3	68.5	C	T	C	C	C	C	C	C	C	T	T	T	A	G	A	C	-	G	C	T	T	-	A	-	G	G	C	T	C	C	A	C	A	G	A	A	G	-	-
PULUT BONGO::IRGC 27397-2::[IRIS 313-11007]	IRIS 313-11007	IRGC 128141	trop	0	A	PULUT BONGO::IRGC 27397-2::[IRIS 313-11007]	IRIS 313-11007	IRGC 128141	trop	13	C	T	T	-	-	-	C	C	C	T	C	-	-	-	-	A	A	G	C	T	T	-	A	-	G	G	C	T	T	C	G	T	G	G	G	G	G	-	-
PULUT CENRANA::IRGC 27400-2::[IRIS 313-11008]	IRIS 313-11008	IRGC 128142	trop	0	A	PULUT CENRANA::IRGC 27400-2::[IRIS 313-11008]	IRIS 313-11008	IRGC 128142	trop	1.5	C	T	T	-	-	-	C	C	C	T	C	-	-	-	-	C	-	G	C	T	T	-	A	-	G	G	C	T	T	C	G	T	G	G	G	G	G	-	-
NAWAN SATHRA BAGAR 344::IRGC 28079-1::[IRIS 313-11031]	IRIS 313-11031	IRGC 128403	aus	0	A	NAWAN SATHRA BAGAR 344::IRGC 28079-1::[IRIS 313-11031]	IRIS 313-11031	IRGC 128403	aus	23.5	C	T	T	-	-	-	C	C	C	T	C	-	-	-	-	C	-	G	C	T	T	-	A	-	G	G	C	T		C				G		G/A	G	-	-
THAO LOUANG::IRGC 29688-2::[IRIS 313-11081]	IRIS 313-11081	IRGC 128184	ind3	0		THAO LOUANG::IRGC 29688-2::[IRIS 313-11081]	IRIS 313-11081	IRGC 128184	ind3	91.5	C	T	T	-	-	-	C	C	C	T	C	-	-	-	-	A	A	G	C	T	T	-			G	G	C	T	C	C	A	C	A	G	A	A	G	-	-
EA DAM HANG DOK::IRGC 29698-2::[IRIS 313-11082]	IRIS 313-11082	IRGC 128036	ind3	0	A	EA DAM HANG DOK::IRGC 29698-2::[IRIS 313-11082]	IRIS 313-11082	IRGC 128036	ind3	49	C	T	T	-	-	-	C	C	C	T	C	-	-	-	-	C	-	G	C	T	T	-	A	-	G	G	C	T	T	C	G	T	G	G	G	G	G	-	-
KHAO PA SIEV::IRGC 30063-1::[IRIS 313-11092]	IRIS 313-11092	IRGC 127516	admix	0	A	KHAO PA SIEV::IRGC 30063-1::[IRIS 313-11092]	IRIS 313-11092	IRGC 127516	admix	18	C	T	T	-	-	-	C	C	C	T	C	-	-	-	-	C	-	G	C	T	T	-	A	-	G	G	C	T	T/C	C							G	-	-
KHAO TAM::IRGC 30085-2::[IRIS 313-11093]	IRIS 313-11093	IRGC 128086	subtrop	0	A	KHAO TAM::IRGC 30085-2::[IRIS 313-11093]	IRIS 313-11093	IRGC 128086	subtrop	0	C	T	T	-	-	-	C	C	C	T	C	-	-	-	-	C	-	G	C	T	T	-	A	-	G	G	C	T	T	C	G	T	G	G	G	G	G	-	-
MAK EA NAM::IRGC 30131-2::[IRIS 313-11095]	IRIS 313-11095	IRGC 128104	ind3	0	A	MAK EA NAM::IRGC 30131-2::[IRIS 313-11095]	IRIS 313-11095	IRGC 128104	ind3	63	C	T	T	-	-	-	C	C	C	T	C	-/T	-/A	-/G	-/A	C	-/A	G	C	T	T	-/A	A	-/A	G	G	C	T	T/C	C	G/A	T/C	G/A	G	G/A	G/A	G	-/A	-
KOLUBA::IRGC 30463-1::[IRIS 313-11098]	IRIS 313-11098	IRGC 134993	ind3	0.5	A/C	KOLUBA::IRGC 30463-1::[IRIS 313-11098]	IRIS 313-11098	IRGC 134993	ind3	27	C	T	T	-	-	-	C	C	C	T	C	-	-	-	-	A	A	G	C	T	T	-	A	-	G	G	C	T	T	C	G	T	G	G	G	G	G	-/T	-/T
SAITA::IRGC 31618-1::[IRIS 313-11111]	IRIS 313-11111	IRGC 127778	aus	0	A	SAITA::IRGC 31618-1::[IRIS 313-11111]	IRIS 313-11111	IRGC 127778	aus	1	C	T	T	-	-	-	C	C	C	T	C	-	-	-	-	C	-	G	C	T	T	-	A	-	G	G	C	T	T	C	G	T	G	G	G	G	G	-	-
BAZAIL 980::IRGC 32817-2::[IRIS 313-11124]	IRIS 313-11124	IRGC 127991	admix	0	A	BAZAIL 980::IRGC 32817-2::[IRIS 313-11124]	IRIS 313-11124	IRGC 127991	admix	4.5	C	T	T	-	-	-	C	C	C	T	C	-	-	-	-	C	-	G	C	T	T	-	A	-	G	G	C	T	T	C	G	T	G	G	G	G	G	-	-
GOKAUNG::IRGC 33079-2::[IRIS 313-11128]	IRIS 313-11128	IRGC 128045	indx	0.5	A/C	GOKAUNG::IRGC 33079-2::[IRIS 313-11128]	IRIS 313-11128	IRGC 128045	indx	25	C	T	T	-	-	-	C	C	C	T	C	-	-	-	-	A	A	G	C	T	T	-	A	-	G	G	C	T		C				G			G	-	-
KALAI::IRGC 33151-2::[IRIS 313-11131]	IRIS 313-11131	IRGC 132254	indx	0	A	KALAI::IRGC 33151-2::[IRIS 313-11131]	IRIS 313-11131	IRGC 132254	indx	4	C	T	T	-	-	-	C	C	C	T	C	-	-	-	-	C	-	G	C	T	T	-	A	-	G	G	C	T	T	C	G	T	G	G	G	G	G	-	-
KALALAN::IRGC 33154-2::[IRIS 313-11132]	IRIS 313-11132	IRGC 128065	indx	0		KALALAN::IRGC 33154-2::[IRIS 313-11132]	IRIS 313-11132	IRGC 128065	indx	27.5	C	T	T	-	-	-	C	C	C	T	C	-	-	-	-			G	C	T	T	-	A	-	G	G	C	T	T/C	C				G			G	-/T	-/T
NGASEIN THEEDAT (C 30)::IRGC 33504-2::[IRIS 313-11138]	IRIS 313-11138	IRGC 128119	ind3	0.5	A/C	NGASEIN THEEDAT (C 30)::IRGC 33504-2::[IRIS 313-11138]	IRIS 313-11138	IRGC 128119	ind3	1.5	C	T	T	-	-	-	C	C	C	T	C	-	-	-	-	C	-	G	C	T	T	-	A	-	G	G	C	T	T	C	G	T	G	G	G	G	G	-	-
NAN ERH AI 5::IRGC 34255-1::[IRIS 313-11158]	IRIS 313-11158	IRGC 127644	ind1A	0	A	NAN ERH AI 5::IRGC 34255-1::[IRIS 313-11158]	IRIS 313-11158	IRGC 127644	ind1A	4	C	T	T	-	-	-	C	C	C	T	C	-	-	-	-	C	-	G	C	T	T	-	A	-	G	G	C	T	T	C	G	T	G	G	G	G	G	-	-
RANI BHOG::IRGC 35109-1::[IRIS 313-11172]	IRIS 313-11172	IRGC 127762	aus	0	A	RANI BHOG::IRGC 35109-1::[IRIS 313-11172]	IRIS 313-11172	IRGC 127762	aus	48.5	C	T	T	-	-	-	C	C	C	T	C	-	-	-	-	C	-	G	C	T	T	-	A	-	G	G	C	T		C				G	A	A	G	-	-
SADA AUS::IRGC 35117-1::[IRIS 313-11173]	IRIS 313-11173	IRGC 127776	aus	0	A	SADA AUS::IRGC 35117-1::[IRIS 313-11173]	IRIS 313-11173	IRGC 127776	aus	1	C	T	T	-	-	-	C	C	C	T	C	-	-	-	-	C	-	G	C	T	T	-	A	-	G	G	C	T	T	C	G	T	G	G	G	G	G	-	-
DELI POCONG::IRGC 35265-1::[IRIS 313-11177]	IRIS 313-11177	IRGC 127309	indx	0.5	A/C	DELI POCONG::IRGC 35265-1::[IRIS 313-11177]	IRIS 313-11177	IRGC 127309	indx	18.5	C	T	T	-	-	-	C	C	C	T	C	-	-	-	-			G	C	T	T	-	A	-	G	G	C	T	T	C				G			G	-	-
SIPULUIK ARANG::IRGC 35488-2::[IRIS 313-11180]	IRIS 313-11180	IRGC 128166	ind3	0	A	SIPULUIK ARANG::IRGC 35488-2::[IRIS 313-11180]	IRIS 313-11180	IRGC 128166	ind3	5	C	T	T	-	-	-	C	C	C	T	C	-	-	-	-	C	-	G	C	T	T	-	A	-	G	G	C	T	T	C	G	T	G	G	G	G	G	-	-
KARTIKHAMA::IRGC 37149-2::[IRIS 313-11204]	IRIS 313-11204	IRGC 128072	indx	0	A	KARTIKHAMA::IRGC 37149-2::[IRIS 313-11204]	IRIS 313-11204	IRGC 128072	indx	5	C	T	T	-	-	-	C	C	C	T	C	-	-	-	-	C	-	G	C	T	T	-	A	-	G	G	C	T	T	C	G	T	G	G	G	G	G	-	-
KADAMSAIL::IRGC 37468-2::[IRIS 313-11211]	IRIS 313-11211	IRGC 128063	ind2	1	C	KADAMSAIL::IRGC 37468-2::[IRIS 313-11211]	IRIS 313-11211	IRGC 128063	ind2	15	C	T	T	-	-	-	C	C	C	T	C	-	-	-	-	C	-	G	C	T	T	-	A	-	G	G	C	T	T	C	G	T	G	G	G	G	G	-	-
OVAL RED 29 B 601::IRGC 38130-2::[IRIS 313-11223]	IRIS 313-11223	IRGC 128122	aro	0		OVAL RED 29 B 601::IRGC 38130-2::[IRIS 313-11223]	IRIS 313-11223	IRGC 128122	aro	5	C	T	T	-	-	-	C	C	C	T	C	-	-	-	-	C	-	G	C	T	T	-	A	-	G	G	C	T	T	C	G	T	G	G	G	G	G	-	-
LIGUNGTUNG::IRGC 38786-1::[IRIS 313-11234]	IRIS 313-11234	IRGC 127563	indx	1	C	LIGUNGTUNG::IRGC 38786-1::[IRIS 313-11234]	IRIS 313-11234	IRGC 127563	indx	36	C	T	T	-	-	-	C	C	C	T	C	-	-	-	-	A	A	G	C	T	T	-	A	-	G	G	C	T	T	C	G	T	G	G	G	G	T	T	T
OR 117-8::IRGC 39680-2::[IRIS 313-11242]	IRIS 313-11242	IRGC 128121	ind2	0.5	A/C	OR 117-8::IRGC 39680-2::[IRIS 313-11242]	IRIS 313-11242	IRGC 128121	ind2	25	C	T	T	-	-	-	C	C	C	T	C	-	-	-	-	A	A	G	C	T	T	-	A	-	G	G	C	T	T	C	G	T	G	G	G	G	G	-/T	-/T
IR 4535-PP 23-6-8-1::IRGC 40402-2::[IRIS 313-11249]	IRIS 313-11249	IRGC 132341	indx	0.5	A/C	IR 4535-PP 23-6-8-1::IRGC 40402-2::[IRIS 313-11249]	IRIS 313-11249	IRGC 132341	indx	36	C	T	T	-	-	-	C	C	C	T	C	-	-	-	-	C	-	G	C	T	T	-	A	-	G	G	C	T		C				G			G	-	-
IR 9560-2-6-3::IRGC 40451-1::[IRIS 313-11250]	IRIS 313-11250	IRGC 127441	ind1B	1	C	IR 9560-2-6-3::IRGC 40451-1::[IRIS 313-11250]	IRIS 313-11250	IRGC 127441	ind1B	16	C	T	T	-	-	-	C	C	C	T	C	-	-	-	-	C	-	G	C	T	T	-	A	-	G	G	C	T	T	C	G	T	G	G	G	G	G	-	-
ARC 12757::IRGC 41095-2::[IRIS 313-11257]	IRIS 313-11257	IRGC 127944	indx	0.5	A/C	ARC 12757::IRGC 41095-2::[IRIS 313-11257]	IRIS 313-11257	IRGC 127944	indx	24.5	C	T	T	-	-	-	C	C	C	T	C	-	-	-	-	A	A	G	C	T	T	-	A	-	G	G	C	T	T	C	G	T	G	G	G	G	G	-	-
ARC 14901::IRGC 41811-1::[IRIS 313-11274]	IRIS 313-11274	IRGC 127155	aus	0	A	ARC 14901::IRGC 41811-1::[IRIS 313-11274]	IRIS 313-11274	IRGC 127155	aus	3	C	T	T	-	-	-	C	C	C	T	C	-	-	-	-	C	-	G	C	T	T	-	A	-	G	G	C	T	T	C	G	T	G	G	G	G	G	-	-
ARC 18325::IRGC 42399-1::[IRIS 313-11286]	IRIS 313-11286	IRGC 135736	indx	0.5	A/C	ARC 18325::IRGC 42399-1::[IRIS 313-11286]	IRIS 313-11286	IRGC 135736	indx	33.5	C	T	T	-	-	-	C	C	C	T	C	-	-	-	-	A	A	G	C	T	T	-	A	-	G	G	C	T		C	G	T	G	G			G	-	-
ARC 13544::IRGC 42743-1::[IRIS 313-11298]	IRIS 313-11298	IRGC 127152	aus	0	A	ARC 13544::IRGC 42743-1::[IRIS 313-11298]	IRIS 313-11298	IRGC 127152	aus	13.5	C	T	T	-	-	-	C	C	C	T	C	-	-	-	-	C	-	G	C	T	T	-	A	-	G	G	C	T	T	C	G	T	G	G	G	G	T	T	-
ARC 15163::IRGC 43106-1::[IRIS 313-11304]	IRIS 313-11304	IRGC 127158	indx	1	C	ARC 15163::IRGC 43106-1::[IRIS 313-11304]	IRIS 313-11304	IRGC 127158	indx	16	C	T	T	-	-	-	C	C	C	T	C	-	-	-	-	A	A	G	C	T	T	-	A	-	G	G	C	T	T	C	G	T	G	G	G	G	T	T	T
PADI JALAI BELA::IRGC 44084-1::[IRIS 313-11329]	IRIS 313-11329	IRGC 127701	trop	0	A	PADI JALAI BELA::IRGC 44084-1::[IRIS 313-11329]	IRIS 313-11329	IRGC 127701	trop	1	C	T	T	-	-	-	C	C	C	T	C	-	-	-	-	C	-	G	C	T	T	-	A	-	G	G	C	T	T	C	G	T	G	G	G	G	G	-	-
PODAO::IRGC 44701-1::[IRIS 313-11342]	IRIS 313-11342		indx	0.5	A/C	PODAO::IRGC 44701-1::[IRIS 313-11342]	IRIS 313-11342		indx	10	C	T	T	-	-	-	C	C	C	T	C	-	-	-	-	C	-	G	C	T	T	-	A	-	G	G	C	T	T	C	G	T	G	G	G	G	G	-	-
KHIRPULI::IRGC 46143-1::[IRIS 313-11364]	IRIS 313-11364	IRGC 135761	indx	0	A	KHIRPULI::IRGC 46143-1::[IRIS 313-11364]	IRIS 313-11364	IRGC 135761	indx	12	C	T	T	-	-	-	C	C	C	T	C	-	-	-	-	A	A	G	C	T	T	-	A	-	G	G	C	T	T	C	G	T	G	G	G	G	G	-	-
CODE NO 31225::IRGC 46865-2::[IRIS 313-11375]	IRIS 313-11375	IRGC 128018	aro	1	C	CODE NO 31225::IRGC 46865-2::[IRIS 313-11375]	IRIS 313-11375	IRGC 128018	aro	14	C	T	T	-	-	-	C	C	C	T	C	-	-	-	-	A	A	G	C	T	T	-	A	-	G	G	C	T	T	C	G	T	G	G	G	G	G	-	-
CA ONG (WHITE)::IRGC 47174-1::[IRIS 313-11380]	IRIS 313-11380	IRGC 128253	trop	0	A	CA ONG (WHITE)::IRGC 47174-1::[IRIS 313-11380]	IRIS 313-11380	IRGC 128253	trop	1.5	C	T	T	-	-	-	C	C	C	T	C	-	-	-	-	C	-	G	C	T	T	-	A	-	G	G	C	T	T	C	G	T	G	G	G	G
APYO DAW GYI::IRGC 49386-2::[IRIS 313-11405]	IRIS 313-11405	IRGC 132238	ind3	0.5	A/C	APYO DAW GYI::IRGC 49386-2::[IRIS 313-11405]	IRIS 313-11405	IRGC 132238	ind3	15.5	C	T	T	-	-	-	C	C	C	T	C	-	-	-	-	C	-	G	C	T	T	-	A	-	G	G	C	T	T	C	G	T	G	G	G	G	G	-	-
CUTTACK 29::IRGC 49573-1::[IRIS 313-11409]	IRIS 313-11409	IRGC 127289	ind2	1	C	CUTTACK 29::IRGC 49573-1::[IRIS 313-11409]	IRIS 313-11409	IRGC 127289	ind2	13	C	T	T	-	-	-	C	C	C	T	C	-	-	-	-	A	A	G	C	T	T	-	A	-	G	G	C	T	T	C	G	T	G	G	G	G	T	T	T
C 28-16::IRGC 49580-1::[IRIS 313-11410]	IRIS 313-11410	IRGC 132393	indx	0		C 28-16::IRGC 49580-1::[IRIS 313-11410]	IRIS 313-11410	IRGC 132393	indx	52.5	C	T	T	-	-	-	C	C	C	T	C	-	-	-	-	C	-	G	C	T	T	-	A	-	G	G	C	T						G			G	-	-
KAUSHI::IRGC 49789-1::[IRIS 313-11415]	IRIS 313-11415		admix	0	A	KAUSHI::IRGC 49789-1::[IRIS 313-11415]	IRIS 313-11415		admix	32	C	T	T	-	-	-	C	C	C	T	C	-	-	-	-	C	-				T	-	A	-	G	G	C	T		C	A	C	A	G	A	A	G	-	-
13946 (GUANG QIU 15)::IRGC 50320-1::[IRIS 313-11422]	IRIS 313-11422	IRGC 127095	ind1A	0	A	13946 (GUANG QIU 15)::IRGC 50320-1::[IRIS 313-11422]	IRIS 313-11422	IRGC 127095	ind1A	15	C	T	T	-	-	-	C	C	C	T	C	-	-	-	-	C	-	G	C	T	T	-	A	-	G	G	C	T	T	C	G	T	G		G	G	G	-	-
MONMINEUPLEU::IRGC 50873-1::[IRIS 313-11435]	IRIS 313-11435	IRGC 128392	trop	0	A	MONMINEUPLEU::IRGC 50873-1::[IRIS 313-11435]	IRIS 313-11435	IRGC 128392	trop	0	C	T	T	-	-	-	C	C	C	T	C	-	-	-	-	C	-	G	C	T	T	-	A	-	G	G	C	T	T	C	G	T	G	G	G	G	G	-	-
KHAGRAI DIGHA::IRGC 53529-1::[IRIS 313-11486]	IRIS 313-11486	IRGC 135757	admix	0	A	KHAGRAI DIGHA::IRGC 53529-1::[IRIS 313-11486]	IRIS 313-11486	IRGC 135757	admix	4.5	C	T	T	-	-	-	C	C	C	T	C	-	-	-	-	C	-	G	C	T	T	-	A	-	G	G	C	T	T	C	G	T	G	G	G	G	G	-	-
36037-1::IRGC 60177-2::[IRIS 313-11586]	IRIS 313-11586	IRGC 132313	temp	0	A	36037-1::IRGC 60177-2::[IRIS 313-11586]	IRIS 313-11586	IRGC 132313	temp	0	C	T	T	-	-	-	C	C	C	T	C	-	-	-	-	C	-	G	C	T	T	-	A	-	G	G	C	T	T	C	G	T	G	G	G	G	G	-	-
GODADANI::IRGC 60944-1::[IRIS 313-11598]	IRIS 313-11598	IRGC 127387	admix	0.5	A/C	GODADANI::IRGC 60944-1::[IRIS 313-11598]	IRIS 313-11598	IRGC 127387	admix	34	C	T	T	-	-	-	C	C	C	T	C	-	-	-	-	C	-	G	C	T	T	-	A	-	G	G	C	T	T/C	C	G/A	T/C	G/A	G		G/A	G	-	-
KARISHNABELI::IRGC 61979-1::[IRIS 313-11628]	IRIS 313-11628	IRGC 127494	admix	0	A	KARISHNABELI::IRGC 61979-1::[IRIS 313-11628]	IRIS 313-11628	IRGC 127494	admix	10.5	C	T	T	-	-	-	C	C	C	T	C	-	-	-	-	A	A	G	C	T	T	-	A	-	G	G	C	T	T	C	G	T	G	G	G	G	G	-	-
FEI ZHAO 12::IRGC 62683-1::[IRIS 313-11651]	IRIS 313-11651	IRGC 128291	temp	0	A	FEI ZHAO 12::IRGC 62683-1::[IRIS 313-11651]	IRIS 313-11651	IRGC 128291	temp	1	C	T	T	-	-	-	C	C	C	T	C	-	-	-	-	C	-	G	C	T	T	-	A	-	G	G	C	T	T	C	G	T	G	G	G	G	G	-	-
MA SHE 8::IRGC 62750-1::[IRIS 313-11653]	IRIS 313-11653	IRGC 128384	temp	0	A	MA SHE 8::IRGC 62750-1::[IRIS 313-11653]	IRIS 313-11653	IRGC 128384	temp	1	C	T	T	-	-	-	C	C	C	T	C	-	-	-	-	C	-	G	C	T	T	-	A	-	G	G	C	T	T	C	G	T	G	G	G	G	G	-	-
DECHANGBYEO::IRGC 64858-1::[IRIS 313-11689]	IRIS 313-11689	IRGC 128275	temp	0	A	DECHANGBYEO::IRGC 64858-1::[IRIS 313-11689]	IRIS 313-11689	IRGC 128275	temp	1	C	T	T	-	-	-	C	C	C	T	C	-	-	-	-	C	-	G	C	T	T	-	A	-	G	G	C	T	T	C	G	T	G	G	G	G	G	-	-
ZUIHOU::IRGC 66982-1::[IRIS 313-11725]	IRIS 313-11725	IRGC 128514	temp	0	A	ZUIHOU::IRGC 66982-1::[IRIS 313-11725]	IRIS 313-11725	IRGC 128514	temp	1	C	T	T	-	-	-	C	C	C	T	C	-	-	-	-	C	-	G	C	T	T	-	A	-	G	G	C	T	T	C	G	T	G	G	G	G	G	-	-
E 4197::IRGC 68004-1::[IRIS 313-11747]	IRIS 313-11747	IRGC 127350	indx	0.5	A/C	E 4197::IRGC 68004-1::[IRIS 313-11747]	IRIS 313-11747	IRGC 127350	indx	50	C	T	T	-/C	-/C	-/C	C	C	C	T	C	-/C	-/C	-/C	-	A	A	G	C	T	T	-	A	-	G	G	C	T	T/C	C			G/A	G	G/A	G/A	G	-/T	-/T
N'YA NOFF::IRGC 69749-1::[IRIS 313-11786]	IRIS 313-11786	IRGC 128411	ind3	0	A	N'YA NOFF::IRGC 69749-1::[IRIS 313-11786]	IRIS 313-11786	IRGC 128411	ind3	22	C	T	T	-	-	-	C	C	C	T	C	-	-	-	-	A	A	G	C	T	T	-	A	-	G	G	C	T	T	C	G	T	G	G	G	G	G	-	-
FAN GENG 6::IRGC 70243-1::[IRIS 313-11800]	IRIS 313-11800	IRGC 136098	temp	0	A	FAN GENG 6::IRGC 70243-1::[IRIS 313-11800]	IRIS 313-11800	IRGC 136098	temp	3	C	T	T	-	-	-	C	C	C	T	C	-	-	-	-	C	-	G	C	T	T	-	A	-	G	G	C	T	T	C	G	T	G	G	G	G	G	-	-
MUNJI::IRGC 70928-1::[IRIS 313-11829]	IRIS 313-11829	IRGC 128396	temp	0	A	MUNJI::IRGC 70928-1::[IRIS 313-11829]	IRIS 313-11829	IRGC 128396	temp	1	C	T	T	-	-	-	C	C	C	T	C	-	-	-	-	C	-	G	C	T	T	-	A	-	G	G	C	T	T	C	G	T	G	G	G	G	G	-	-
E NOI NAH::IRGC 71138-1::[IRIS 313-11835]	IRIS 313-11835	IRGC 128287	indx	0.5	A/C	E NOI NAH::IRGC 71138-1::[IRIS 313-11835]	IRIS 313-11835	IRGC 128287	indx	12.5	C	T	T	-	-	-	C	C	C	T	C	-	-	-	-	C	-/A	G	C	T	T	-/A	A	-/A	G	G	C	T	T	C	G	T	G	G	G	G	T	A/T	T
PULUT BURUNG::IRGC 71655-1::[IRIS 313-11848]	IRIS 313-11848	IRGC 132037	ind3	1	C	PULUT BURUNG::IRGC 71655-1::[IRIS 313-11848]	IRIS 313-11848	IRGC 132037	ind3	19	C	T	T	-	-	-	C	C	C	T	C	-	-	-	-	A	A	G	C	T	T	-	A	-	G	G	C	T	T	C	G	T	G	G	G	G	G	-/T	-/T
HEI YAN ZHAN::IRGC 72090-1::[IRIS 313-11861]	IRIS 313-11861	IRGC 127405	ind1A	0		HEI YAN ZHAN::IRGC 72090-1::[IRIS 313-11861]	IRIS 313-11861	IRGC 127405	ind1A	7.5	C	T	T	-	-	-	C	C	C	T	C	-	-	-	-	C	-	G	C	T	T	-	A	-	G	G	C	T	T	C	G	T	G	G	G	G	G	-	-
HENG YE ZAO::IRGC 72092-1::[IRIS 313-11862]	IRIS 313-11862	IRGC 127406	ind1A	1	C	HENG YE ZAO::IRGC 72092-1::[IRIS 313-11862]	IRIS 313-11862	IRGC 127406	ind1A	7	C	T	T	-	-	-	C	C	C	T	C	-	-	-	-	A	A	G	C	T	T	-	A	-	G	G	C	T	T	C	G	T	G	G	G	G	T	T	-
TI NGI::IRGC 73620-1::[IRIS 313-11901]	IRIS 313-11901	IRGC 132301	ind3	0	A	TI NGI::IRGC 73620-1::[IRIS 313-11901]	IRIS 313-11901	IRGC 132301	ind3	72	C	T	T	-	-	-	C	C	C	T	C	-	-	-	-	C	-	G	C	T			A	-	G	G	C	T	C	C				G			G	-	-
ESCONDE CACHO::IRGC 74305-1::[IRIS 313-11912]	IRIS 313-11912	IRGC 127361	ind3	0	A	ESCONDE CACHO::IRGC 74305-1::[IRIS 313-11912]	IRIS 313-11912	IRGC 127361	ind3	77.5											C	-	-	-	-	C	-	G	C	T	T	-	A	-	G	G	C	T	C	C	A	C	A	G	A	A	G	-	-
YAH TOW::IRGC 75191-1::[IRIS 313-11927]	IRIS 313-11927	IRGC 127897	ind3	0	A	YAH TOW::IRGC 75191-1::[IRIS 313-11927]	IRIS 313-11927	IRGC 127897	ind3	58	C	T	T	-	-	-	C	C	C	T	C	-	-	-	-	A	A	G	C	T	T	-	A	-	G	G	C	T	T	C	G	T	G	G	G	G	T	T	-
ITA 117::IRGC 75235-1::[IRIS 313-11930]	IRIS 313-11930	IRGC 127444	ind1B	0	A	ITA 117::IRGC 75235-1::[IRIS 313-11930]	IRIS 313-11930	IRGC 127444	ind1B	29.5	C	T	T	-	-	-	C	C	C	T	C	-	-	-	-	C	-/A	G	C	T	T	-/A	A	-/A	G	G	C	T	T/C	C	G/A	T/C	G/A	G	G/A	G/A	G	-/A	-
HOU LU BAI::IRGC 76582-1::[IRIS 313-11948]	IRIS 313-11948	IRGC 127417	ind1A	1	C	HOU LU BAI::IRGC 76582-1::[IRIS 313-11948]	IRIS 313-11948	IRGC 127417	ind1A	19	C	T	T	-	-	-	C	C	C	T	C	-	-	-	-	A	A	G	C	T	T	-	A	-	G	G	C	T	T	C	G	T	G	G	G	G	T	T	-
MIAO ZHAN::IRGC 76691-1::[IRIS 313-11951]	IRIS 313-11951	IRGC 127625	ind1A	0	A	MIAO ZHAN::IRGC 76691-1::[IRIS 313-11951]	IRIS 313-11951	IRGC 127625	ind1A	3	C	T	T	-	-	-	C	C	C	T	C	-	-	-	-	C	-	G	C	T	T	-	A	-	G	G	C	T	T	C	G	T	G	G	G	G	G	-	-
PA LOSSES 3::IRGC 77810-1::[IRIS 313-11975]	IRIS 313-11975		ind3	0	A	PA LOSSES 3::IRGC 77810-1::[IRIS 313-11975]	IRIS 313-11975		ind3	37	C	T	T	-	-	-	C	C	C	T	C	-	-	-	-	C	-	G	C	T			A	-										G	A	A	G	-	-
PO HE::IRGC 79701-1::[IRIS 313-12009]	IRIS 313-12009	IRGC 127736	ind1A	0.5	A/C	PO HE::IRGC 79701-1::[IRIS 313-12009]	IRIS 313-12009	IRGC 127736	ind1A	3.5	C	T	T	-	-	-	C	C	C	T	C	-	-	-	-	C	-	G	C	T	T	-	A	-	G	G	C	T	T	C	G	T	G	G	G	G	G	-	-
CHAN LEUY::IRGC 81223-1::[IRIS 313-12036]	IRIS 313-12036	IRGC 132277	ind3	0.5	A/C	CHAN LEUY::IRGC 81223-1::[IRIS 313-12036]	IRIS 313-12036	IRGC 132277	ind3	33	C	T	T	-	-	-	C	C	C	T	C	-	-	-	-	C	-	G	C	T	T	-	A	-						C				G			G	-	-
LIGEN 2::IRGC 82398-1::[IRIS 313-12059]	IRIS 313-12059	IRGC 128364	temp	0	A	LIGEN 2::IRGC 82398-1::[IRIS 313-12059]	IRIS 313-12059	IRGC 128364	temp	1	C	T	T	-	-	-	C	C	C	T	C	-	-	-	-	C	-	G	C	T	T	-	A	-	G	G	C	T	T	C	G	T	G	G	G	G	G	-	-
DENG PEE::IRGC 94991-1::[IRIS 313-12257]	IRIS 313-12257	IRGC 128276	subtrop	0	A	DENG PEE::IRGC 94991-1::[IRIS 313-12257]	IRIS 313-12257	IRGC 128276	subtrop	17	C	T	T	-	-	-	C	C	C	T	C	-	-	-	-	A	A	G	C	T	T	-	A	-	G	G	C	T			G	T	G	G	G	G	G	-	-
BER YA::IRGC 99970-1::[IRIS 313-12324]	IRIS 313-12324	IRGC 128241	subtrop	0	A	BER YA::IRGC 99970-1::[IRIS 313-12324]	IRIS 313-12324	IRGC 128241	subtrop	18	C	T	T	-	-	-	C	C	C	T	C	-	-	-	-			G	C	T	T	-	A	-	G	G	C	T	T	C	G	T	G	G	G	G	G	-	-
VIENG::IRGC 107375-2::[IRIS 313-12345]	IRIS 313-12345	IRGC 128201	subtrop	0	A	VIENG::IRGC 107375-2::[IRIS 313-12345]	IRIS 313-12345	IRGC 128201	subtrop	0	C	T	T	-	-	-	C	C	C	T	C	-	-	-	-	C	-	G	C	T	T	-	A	-	G	G	C	T	T	C	G	T	G	G	G	G	G	-	-
IR 45427-2B-2-2B-1-1::G1::[IRIS 313-15899]	IRIS 313-15899	IRGC 126961	indx	0	A	IR 45427-2B-2-2B-1-1::G1::[IRIS 313-15899]	IRIS 313-15899	IRGC 126961	indx	73	C	-	T	-	-	-	C	C	C	T	C	-	-	-	-	C	-	G	C	T	T	-	A	-	G	G	C	T	T	C	G	T	G	G	G	G	G	-	-
SEQ 93::C1::[IRIS 313-7635]	IRIS 313-7635	IRGC 122247	ind1B	0	A	SEQ 93::C1::[IRIS 313-7635]	IRIS 313-7635	IRGC 122247	ind1B	56	C	T	T	-	-	-	C	C	C	T	C	-	-	-	-	C	-	G	C	T	T	-	A	-	G	G	C	T	C	C	A			G			G	-	-
BETSILAIZINA::GERVEX 8405-C1::[IRIS 313-7646]	IRIS 313-7646	IRGC 124378	admix	0	A	BETSILAIZINA::GERVEX 8405-C1::[IRIS 313-7646]	IRIS 313-7646	IRGC 124378	admix	14.5	C	T	T	-	-	-	C	C	C	T	C	-	-	-	-	C	-	G	C	T	T	-	A	-	G	G	C	T	T	C	G	T	G	G	G	G	G	-	-
IR 2344-P1 PB-9-3-2B::IRGC 39317-C1::[IRIS 313-7690]	IRIS 313-7690	IRGC 122093	indx	0	A	IR 2344-P1 PB-9-3-2B::IRGC 39317-C1::[IRIS 313-7690]	IRIS 313-7690	IRGC 122093	indx	2	C	T	T	-	-	-	C	C	C	T	C	-	-	-	-	C	-/A	G	C	T	T	-/A	A	-/A	G	G	C	T	T	C	G	T	G	G	G	G	G	-/A	-
GRITNA::GERVEX 71-C1::[IRIS 313-8029]	IRIS 313-8029	IRGC 122073	japx	0	A	GRITNA::GERVEX 71-C1::[IRIS 313-8029]	IRIS 313-8029	IRGC 122073	japx	0	C	T					C	C	C	T	C	-	-	-	-			G	C	T	T	-	A	-	G	G	C	T	T	C	G	T	G	G	G	G	G	-	-
LOTO::GERVEX 104-C1::[IRIS 313-8039]	IRIS 313-8039	IRGC 122151	temp	0	A	LOTO::GERVEX 104-C1::[IRIS 313-8039]	IRIS 313-8039	IRGC 122151	temp	1	C	T	T	-	-	-	C	C	C	T	C	-	-	-	-			G	C	T	T	-	A	-	G	G	C	T	T	C	G	T	G	G	G	G	G	-	-
MEDUSA::GERVEX 323-C1::[IRIS 313-8067]	IRIS 313-8067	IRGC 122165	ind1B	0.5	A/C	MEDUSA::GERVEX 323-C1::[IRIS 313-8067]	IRIS 313-8067	IRGC 122165	ind1B	15.5	C	T	T	-	-	-	C	C	C	T	C	-	-	-	-	C	-	G	C	T	T	-	A	-	G	G	C	T	T	C	G	T	G	G	G	G	G	-	-
CAPATAZ::GERVEX 521-C1::[IRIS 313-8084]	IRIS 313-8084	IRGC 121998	temp	0	A	CAPATAZ::GERVEX 521-C1::[IRIS 313-8084]	IRIS 313-8084	IRGC 121998	temp	1.5	C	T	T	-	-	-	C	C	C	T	C	-	-	-	-	C	-	G	C	T	T	-	A	-	G	G	C	T	T	C	G	T	G	G	G	G	G	-	-
FLIPPER::GERVEX 597-C1::[IRIS 313-8099]	IRIS 313-8099	IRGC 122049	temp	0	A	FLIPPER::GERVEX 597-C1::[IRIS 313-8099]	IRIS 313-8099	IRGC 122049	temp	1	C	T	T	-	-	-	C	C	C	T	C	-	-	-	-	C	-	G	C	T	T	-	A	-	G	G	C	T	T	C	G	T	G	G	G	G	G	-	-
POLIZESTI 28::GERVEX 1170-C1::[IRIS 313-8127]	IRIS 313-8127	IRGC 122207	temp	0	A	POLIZESTI 28::GERVEX 1170-C1::[IRIS 313-8127]	IRIS 313-8127	IRGC 122207	temp	0.5	C	T	T	-	-	-	C	C	C	T	C	-	-	-	-	C	-	G	C	T	T	-	A	-	G	G	C	T	T	C	G	T	G	G	G	G	G	-	-
SAGRES::GERVEX 1258-C1::[IRIS 313-8137]	IRIS 313-8137	IRGC 121820	japx	0	A	SAGRES::GERVEX 1258-C1::[IRIS 313-8137]	IRIS 313-8137	IRGC 121820	japx	0	C	T	T	-	-	-	C	C	C	T	C	-	-	-	-	C	-	G	C	T	T	-	A	-	G	G	C	T	T	C	G	T	G	G	G	G	G	-	-
TIMICH 108::GERVEX 1325-C1::[IRIS 313-8148]	IRIS 313-8148	IRGC 122267	temp	0	A	TIMICH 108::GERVEX 1325-C1::[IRIS 313-8148]	IRIS 313-8148	IRGC 122267	temp	1	C	T	T	-	-	-	C	C	C	T	C	-	-	-	-	C	-	G	C	T	T	-	A	-	G	G	C	T	T	C	G	T	G	G	G	G	G	-	-
GLADIO::GERVEX 1652-C1::[IRIS 313-8185]	IRIS 313-8185	IRGC 122061	trop	0	A	GLADIO::GERVEX 1652-C1::[IRIS 313-8185]	IRIS 313-8185	IRGC 122061	trop	0	C	T	T	-	-	-	C	C	C	T	C	-	-	-	-	C	-	G	C	T	T	-	A	-	G	G	C	T	T	C	G	T	G	G	G	G	G	-	-
JACINTO::GERVEX 1653-C1::[IRIS 313-8186]	IRIS 313-8186	IRGC 122122	trop	0	A	JACINTO::GERVEX 1653-C1::[IRIS 313-8186]	IRIS 313-8186	IRGC 122122	trop	0	C	T	T	-	-	-	C	C	C	T	C	-	-	-	-	C	-	G	C	T	T	-	A	-	G	G	C	T	T	C	G	T	G	G	G	G	G	-	-
LUXOR::GERVEX 1662-C1::[IRIS 313-8195]	IRIS 313-8195	IRGC 122153	japx	0	A	LUXOR::GERVEX 1662-C1::[IRIS 313-8195]	IRIS 313-8195	IRGC 122153	japx	1	C	T	T	-	-	-	C	C	C	T	C	-	-	-	-	C	-	G	C	T	T	-	A	-	G	G	C	T	T	C	G	T	G	G	G	G	G	-	-
S 102::GERVEX 1671-C1::[IRIS 313-8204]	IRIS 313-8204	IRGC 121817	temp	0	A	S 102::GERVEX 1671-C1::[IRIS 313-8204]	IRIS 313-8204	IRGC 121817	temp	1	C	T	T	-	-	-	C	C	C	T	C	-	-	-	-	C	-	G	C	T	T	-	A	-	G	G	C	T	T	C	G	T	G	G	G	G	G	-	-
JAGLI BORO::IRGC 27516-2::[IRIS 313-8252]	IRIS 313-8252	IRGC 121233	aus	0	A	JAGLI BORO::IRGC 27516-2::[IRIS 313-8252]	IRIS 313-8252	IRGC 121233	aus	8	C	T	T	-	-	-	C	C	C	T	C	-	-	-	-	C	-	G	C	T	T	-	A	-	G	G	C	T	T	C	G	T	G	G	G	G	T	T	-
ARC 11867::IRGC 40978-1::[IRIS 313-8315]	IRIS 313-8315		indx	0	A	ARC 11867::IRGC 40978-1::[IRIS 313-8315]	IRIS 313-8315		indx	55.5	C	T	T	-	-	-	C	C	C	T	C	-	-	-	-	A	A	G	C	T	T	-	A	-	G	G	C	T	T	C	G	T	G	G	G	G	G	-/T	-
SARA::IRGC 66631-1::[IRIS 313-8457]	IRIS 313-8457		ind3	0	A	SARA::IRGC 66631-1::[IRIS 313-8457]	IRIS 313-8457		ind3	9	C	T	T	-	-	-	C	C	C	T	C	-	-	-	-	C	-				T	-	A	-	G	G	C	T	T	C	G	T	G	G	G	G	G	-	-
DAN YAN NUO::IRGC 4860-1::[IRIS 313-8481]	IRIS 313-8481	IRGC 126198	temp	0	A	DAN YAN NUO::IRGC 4860-1::[IRIS 313-8481]	IRIS 313-8481	IRGC 126198	temp	1	C	T	T	-	-	-	C	C	C	T	C	-	-	-	-	C	-	G	C	T	T	-	A	-	G	G	C	T	T	C	G	T	G	G	G	G	G	-	-
ARC 7091::IRGC 20491-1::[IRIS 313-8498]	IRIS 313-8498	IRGC 126176	aro	0	A	ARC 7091::IRGC 20491-1::[IRIS 313-8498]	IRIS 313-8498	IRGC 126176	aro	3	C	T	T	-	-	-	C	C	C	T	C	-	-	-	-	C	-	G	C	T	T	-	A	-	G	G	C	T	T	C	G	T	G	G	G	G	G	-	-
T 315::IRGC 54792-1::[IRIS 313-8727]	IRIS 313-8727	IRGC 126280	ind2	0	A	T 315::IRGC 54792-1::[IRIS 313-8727]	IRIS 313-8727	IRGC 126280	ind2	46.5	C	-	T	-	-	-	C	C	C	T	C	-	-	-	-	C	-	G	C	T	T	-	A	-	G	G	C	T	T	C	G	T	G	G	G	G	T	T	-
TYPE 50::IRGC 74782-1::[IRIS 313-8754]	IRIS 313-8754	IRGC 126011	ind2	0	A	TYPE 50::IRGC 74782-1::[IRIS 313-8754]	IRIS 313-8754	IRGC 126011	ind2	5	C	T	T	-	-	-	C	C	C	T	C	-	-	-	-			G	C	T	T	-	A	-	G	G	C	T	T	C	G	T	G	G	G	G	G	-	-
NORIN 6::IRGC 2633-1::[IRIS 313-8755]	IRIS 313-8755	IRGC 126120	temp	0	A	NORIN 6::IRGC 2633-1::[IRIS 313-8755]	IRIS 313-8755	IRGC 126120	temp	1	C	T	T	-	-	-	C	C	C	T	C	-	-	-	-	C	-	G	C	T	T	-	A	-	G	G	C	T	T	C	G	T	G	G	G	G	G	-	-
LALSAITA::IRGC 43915-1::[IRIS 313-8789]	IRIS 313-8789	IRGC 121036	aus	0	A	LALSAITA::IRGC 43915-1::[IRIS 313-8789]	IRIS 313-8789	IRGC 121036	aus	6	C	T	T	-	-	-	C	C	C	T						A	A	G	C	T	T	-	A	-	G	G	C	T	T	C	G	T	G	G	G	G	G	-	-
KETAN KUNANG KUNENG::IRGC 48730-1::[IRIS 313-8831]	IRIS 313-8831		ind3	1	C	KETAN KUNANG KUNENG::IRGC 48730-1::[IRIS 313-8831]	IRIS 313-8831		ind3	22	C	T	T	-	-	-	C	C	C	T	C	-	-	-	-	A	A	G	C	T	T	-	A	-	G	G	C	T	T	C	G	T	G	G	G	G	T	T	T
LEK::IRGC 40199-1::[IRIS 313-8911]	IRIS 313-8911		admix	0	A	LEK::IRGC 40199-1::[IRIS 313-8911]	IRIS 313-8911		admix	32	C	T	T	-	-	-	C	C	C	T	C	-	-	-	-	C	-/A	G	C	T	T	-/A	A	-/A	G	G	C	T		C			G/A	G	G/A	G/A	G	-/A	-
PUTTIGE::IRGC 52588-1::[IRIS 313-8921]	IRIS 313-8921	IRGC 125879	temp	0		PUTTIGE::IRGC 52588-1::[IRIS 313-8921]	IRIS 313-8921	IRGC 125879	temp	0
KOTOBUKI MOCHI::[IRIS 313-9002]	IRIS 313-9002	IRGC 117518	temp	0	A	KOTOBUKI MOCHI::[IRIS 313-9002]	IRIS 313-9002	IRGC 117518	temp	1	C	T	T	-	-	-	C	C	C	T	C	-	-	-	-	C	-	G	C	T	T	-	A	-	G	G	C	T	T	C	G	T	G	G	G	G	G	-	-
PAI CHUEH CHIU LIU::IRGC 34259-1::[IRIS 313-9065]	IRIS 313-9065	IRGC 125865	ind1A	0	A	PAI CHUEH CHIU LIU::IRGC 34259-1::[IRIS 313-9065]	IRIS 313-9065	IRGC 125865	ind1A	3	C	T	T	-	-	-	C	C	C	T	C	-	-	-	-	C	-	G	C	T	T	-	A	-	G	G	C	T	T	C	G	T	G	G	G	G	G	-	-
DARAWAL::IRGC 71514-1::[IRIS 313-9101]	IRIS 313-9101	IRGC 125724	admix	0.5	A/C	DARAWAL::IRGC 71514-1::[IRIS 313-9101]	IRIS 313-9101	IRGC 125724	admix	8	C	T	T	-	-	-	C	C	C	T	C	-	-	-	-	C	-	G	C	T	T	-	A	-	G	G	C	T	T	C	G	T	G	G	G	G	G	-	-
RAYADA::IRGC 27594-1::[IRIS 313-9108]	IRIS 313-9108	IRGC 124467	indx	0	A	RAYADA::IRGC 27594-1::[IRIS 313-9108]	IRIS 313-9108	IRGC 124467	indx	3.5	C	T	T	-	-	-	C	C	C	T	C	-	-	-	-	C	-	G	C	T	T	-	A	-	G	G	C	T	T	C	G	T	G	G			G	-	-
LEUANG 28-1-87::IRGC 874-1::[IRIS 313-9114]	IRIS 313-9114	IRGC 125822	indx	0.5	A/C	LEUANG 28-1-87::IRGC 874-1::[IRIS 313-9114]	IRIS 313-9114	IRGC 125822	indx	16.5	C	T	T	-	-	-	C	C	C	T	C	-	-	-	-	A	A	G	C	T	T	-	A	-	G	G	C	T	T	C	G	T	G	G	G	G	T	T	-
BAJAR KUNING PAHIT::IRGC 17186-1::[IRIS 313-9117]	IRIS 313-9117	IRGC 131931	ind3	1	C	BAJAR KUNING PAHIT::IRGC 17186-1::[IRIS 313-9117]	IRIS 313-9117	IRGC 131931	ind3	28	C	T	T	-	-	-	C	C	C	T	C	-	-	-	-	A	A	G	C	T	T	-	A	-	G	G	C	T	T	C	G	T	G	G	G	G	T	T	T
LEUANG YAI 29-12-46::IRGC 24397-1::[IRIS 313-9119]	IRIS 313-9119	IRGC 125825	ind3	0	A	LEUANG YAI 29-12-46::IRGC 24397-1::[IRIS 313-9119]	IRIS 313-9119	IRGC 125825	ind3	63											C	-	-	-	-	C	-	G	C	T	T	-	A	-	G	G	C	T	C	C	A	C	A	G	A	A	G	-	-
SONAPATNAI::IRGC 46695-1::[IRIS 313-9120]	IRIS 313-9120	IRGC 125905	admix	0.5	A/C	SONAPATNAI::IRGC 46695-1::[IRIS 313-9120]	IRIS 313-9120	IRGC 125905	admix	36.5	C	T	T	-	-	-	C	C	C	T	C	-	-	-	-	A	A	G	C	T	T	-	A	-	G	G	C	T		C	G	T	G	G	G/A	G/A	G	-	-
WANGKOD::IRGC 71646-1::[IRIS 313-9187]	IRIS 313-9187	IRGC 126991	ind2	0.5	A/C	WANGKOD::IRGC 71646-1::[IRIS 313-9187]	IRIS 313-9187	IRGC 126991	ind2	11	C	T	T	-	-	-	C	C	C	T	C	-	-	-	-	C	-	G	C	T	T	-	A	-	G	G	C	T	T	C	G	T	G	G	G	G	G	-	-
KHAO PONG AEV::IRGC 29820-1::[IRIS 313-9198]	IRIS 313-9198		ind3	0.5	A/C	KHAO PONG AEV::IRGC 29820-1::[IRIS 313-9198]	IRIS 313-9198		ind3	32.5	C	T	T	-	-	-	C	C	C	T	C	-	-	-	-	A	A	G	C	T	T	-	A	-	G	G	C	T	T	C	G	T	G	G	G	G	G	-/T	-
CHUNG YI::IRGC 1427-1::[IRIS 313-9233]	IRIS 313-9233	IRGC 125709	temp	0	A	CHUNG YI::IRGC 1427-1::[IRIS 313-9233]	IRIS 313-9233	IRGC 125709	temp	1	C	T	T	-	-	-	C	C	C	T	C	-	-	-	-	C	-	G	C	T	T	-	A	-	G	G	C	T	T	C	G	T	G	G	G	G	G	-	-
SUKARADJA::IRGC 18936-1::[IRIS 313-9242]	IRIS 313-9242		admix	0	A	SUKARADJA::IRGC 18936-1::[IRIS 313-9242]	IRIS 313-9242		admix	24.5	C	T	T	-	-	-	C	C	C	T	C	-	-	-	-	C	-	G	C	T	T	-	A	-	G	G	C	T	T/C	C	G/A	T/C	G/A	G	G/A	G/A	G	-	-
ARC 13778::IRGC 41216-1::[IRIS 313-9347]	IRIS 313-9347	IRGC 125647	indx	1	C	ARC 13778::IRGC 41216-1::[IRIS 313-9347]	IRIS 313-9347	IRGC 125647	indx	5	C	T	T	-	-	-	C	C	C	T	C	-	-	-	-	C	-	G	C	T	T	-	A	-	G	G	C	T	T	C	G	T	G	G	G	G	G	-	-
PA FADAYA::IRGC 58524-1::[IRIS 313-9402]	IRIS 313-9402	IRGC 131944	indx	0	A	PA FADAYA::IRGC 58524-1::[IRIS 313-9402]	IRIS 313-9402	IRGC 131944	indx	100.5	C	T	C	C	C	C	C	C	C	T	C	-	-	-	-	C	-	G	C	T			A	-	G	G	C	T	C	C	A	C	A	G	A	A	G	-	-
CI 9498::IRGC 2134-1::[IRIS 313-9410]	IRIS 313-9410	IRGC 125712	temp	0	A	CI 9498::IRGC 2134-1::[IRIS 313-9410]	IRIS 313-9410	IRGC 125712	temp	1	C	T	T	-	-	-	C	C	C	T	C	-	-	-	-	C	-	G	C	T	T	-	A	-	G	G	C	T	T	C	G	T	G	G	G	G	G	-	-
NONG KE::IRGC 59807-1::[IRIS 313-9468]	IRIS 313-9468	IRGC 125856	temp	0	A	NONG KE::IRGC 59807-1::[IRIS 313-9468]	IRIS 313-9468	IRGC 125856	temp	1	C	T	T	-	-	-	C	C	C	T	C	-	-	-	-	C	-	G	C	T	T	-	A	-	G	G	C	T	T	C	G	T	G	G	G	G	G	-	-
NCS 840::IRGC 62530-1::[IRIS 313-9516]	IRIS 313-9516	IRGC 126251	ind2	1	C	NCS 840::IRGC 62530-1::[IRIS 313-9516]	IRIS 313-9516	IRGC 126251	ind2	6	C	T	T	-	-	-	C	C	C	T	C	-	-	-	-	C	-	G	C	T	T	-	A	-	G	G	C	T	T	C	G	T	G	G	G	G	G	-	-
LENJA MURALI::IRGC 66815-1::[IRIS 313-9661]	IRIS 313-9661	IRGC 121038	aus	0	A	LENJA MURALI::IRGC 66815-1::[IRIS 313-9661]	IRIS 313-9661	IRGC 121038	aus	15.5	C	T	T	-	-	-	C	C	C	T	C	-	-	-	-	C	-	G	C	T	T	-	A	-	G	G	C	T	T	C	G	T	G	G	G	G	T	T	-
SIFARASI::IRGC 66644-1::[IRIS 313-9691]	IRIS 313-9691	IRGC 126311	trop	0	A	SIFARASI::IRGC 66644-1::[IRIS 313-9691]	IRIS 313-9691	IRGC 126311	trop	0	C	T	T	-	-	-	C	C	C	T	C	-	-	-	-	C	-	G	C	T	T	-	A	-	G	G	C	T	T	C	G	T	G	G	G	G	G	-	-
SOLAY GHAT::IRGC 73121-1::[IRIS 313-9695]	IRIS 313-9695	IRGC 131919	aus	0	A	SOLAY GHAT::IRGC 73121-1::[IRIS 313-9695]	IRIS 313-9695	IRGC 131919	aus	81.5	C	T	T	-	-	-	C	C	C	T	C	-	-	-	-	C	-	G	C	T	T	-	A	-	G	G	C	T	C	C	A	C	A	G	A	A	G	-	-
BOW SU SO::IRGC 78237-1::[IRIS 313-9697]	IRIS 313-9697	IRGC 125690	ind3	0.5	A/C	BOW SU SO::IRGC 78237-1::[IRIS 313-9697]	IRIS 313-9697	IRGC 125690	ind3	51.5	C	T	T	-	-	-	C	C	C	T	C	-	-	-	-	C	-	G	C	T	T	-	A	-	G	G	C	T	T/C	C	G/A	T/C	G/A	G	A	G/A	G	-	-
JO SANG DAE YA::IRGC 90852-1::[IRIS 313-9698]	IRIS 313-9698	IRGC 125788	temp	0	A	JO SANG DAE YA::IRGC 90852-1::[IRIS 313-9698]	IRIS 313-9698	IRGC 125788	temp	1	C	T	T	-	-	-	C	C	C	T	C	-	-	-	-	C	-	G	C	T	T	-	A	-	G	G	C	T	T	C	G	T	G	G	G	G	G	-	-
BENLLOK::IRGC 3404-1::[IRIS 313-9782]	IRIS 313-9782	IRGC 127036	temp	0	A	BENLLOK::IRGC 3404-1::[IRIS 313-9782]	IRIS 313-9782	IRGC 127036	temp	1	C	T	T	-	-	-	C	C	C	T	C	-	-	-	-	C	-	G	C	T	T	-	A	-	G	G	C	T	T	C	G	T	G	G	G	G	G	-	-
HD 10::IRGC 6638-1::[IRIS 313-9795]	IRIS 313-9795	IRGC 125759	ind2	0	A	HD 10::IRGC 6638-1::[IRIS 313-9795]	IRIS 313-9795	IRGC 125759	ind2	1	C	T	T	-	-	-	C	C	C	T	C	-	-	-	-	C	-	G	C	T	T	-	A	-	G	G	C	T	T	C	G	T	G	G	G	G	G	-	-
AMARELO::IRGC 9389-1::[IRIS 313-9814]	IRIS 313-9814	IRGC 121249	temp	0	A	AMARELO::IRGC 9389-1::[IRIS 313-9814]	IRIS 313-9814	IRGC 121249	temp	88.5																					T	-	A	-
C 1 6-5-2::IRGC 10669-1::[IRIS 313-9818]	IRIS 313-9818	IRGC 126147	admix	0		C 1 6-5-2::IRGC 10669-1::[IRIS 313-9818]	IRIS 313-9818	IRGC 126147	admix	41.5	C	T					C	C	C	T	C	-	-	-	-	A	A	G	C	T	T	-	A	-	G	G	C	T		C				G			G	-	-
RANGOON SAMBA::IRGC 11940-1::[IRIS 313-9832]	IRIS 313-9832	IRGC 125883	ind2	0	A	RANGOON SAMBA::IRGC 11940-1::[IRIS 313-9832]	IRIS 313-9832	IRGC 125883	ind2	7.5	C	T	T	-	-	-	C	C	C	T	C	-	-	-	-	C	-	G	C	T			A	-	G	G	C	T	T	C	G	T	G	G	G	G	G	-	-
TIANHANDAO::[B007]	B007	IRGC 136055	indx	1	C	TIANHANDAO::[B007]	B007	IRGC 136055	indx	18	C	T	T	-	-	-	C	C	C	T	C	-	-	-	-	A	A	G	C	T	T	-	A	-	G	G	C	T	T	C	G	T	G	G	G	G	G	-	-
MALAIHONG::[B010]	B010		ind1A	0	A	MALAIHONG::[B010]	B010		ind1A	13	C	T	T	-	-	-	C	C	C	T	C	-	-	-	-	C	-/A	G	C	T	T	-/A	A	-/A	G	G	C	T	T	C	G	T	G	G	G	G	G	-/A	-
2037(RAJAHAMSAL)::[B012]	B012	IRGC 135815	ind2	0	A	2037(RAJAHAMSAL)::[B012]	B012	IRGC 135815	ind2	22	C	T	T	-	-	-	C	C	C	T	C	-	-	-	-	A	A	G	C	T	T	-	A	-	G	G	C	T	T	C	G	T	G	G	G	G	G	-	-
SRI LANKA 1::[B013]	B013	IRGC 136049	indx	0	A	SRI LANKA 1::[B013]	B013	IRGC 136049	indx	10	C	T	T	-	-	-	C	C	C	T	C	-	-	-	-	A	A	G	C	T	T	-	A	-	G	G	C	T	T	C	G	T	G	G	G	G	G	-	-
JINEIYADAO::[B020]	B020	IRGC 135958	admix	0	A	JINEIYADAO::[B020]	B020	IRGC 135958	admix	13	C	T	T	-	-	-	C	C	C	T	C	-	-	-	-	A	A	G	C	T	T	-	A	-	G	G	C	T	T	C	G	T	G	G	G	G	G	-	-
J34::[B052]	B052	IRGC 135949	ind2	0	A	J34::[B052]	B052	IRGC 135949	ind2	21	C	T	T	-	-	-	C	C	C	T	C	-	-	-	-	A	A	G	C	T	T	-	A	-	G	G	C	T	T	C	G	T	G	G	G	G	G	-	-
YR196::[B055]	B055	IRGC 136080	temp	0	A	YR196::[B055]	B055	IRGC 136080	temp	16	C	T	T	-	-	-	C	C	C	T	C	-	-	-	-	A	A	G	C	T	T	-	A	-	G	G	C	T	T	C	G	T	G	G	G	G	G	-	-
DONGTINGWANXIAN::[B083]	B083		ind1A	0	A	DONGTINGWANXIAN::[B083]	B083		ind1A	16	C	T	T	-	-	-	C	C	C	T	C	-	-	-	-	A	A	G	C	T	T	-	A	-	G	G	C	T	T	C	G	T	G	G	G	G	G	-	-
ZIMI::[B090]	B090		indx	0	A	ZIMI::[B090]	B090		indx	15	C	T	T	-	-	-	C	C	C	T	C	-	-	-	-	A	A	G	C	T	T	-	A	-	G	G	C	T	T	C	G	T	G	G	G	G	G	-	-
XIAOHONGGU::[B091]	B091		indx	1	C	XIAOHONGGU::[B091]	B091		indx	18	C	T	T	-	-	-	C	C	C	T	C	-	-	-	-	A	A	G	C	T	T	-	A	-	G	G	C	T	T	C	G	T	G	G	G	G	G	-	-
MOWANGGUNEIZA::[B095]	B095		indx	0	A	MOWANGGUNEIZA::[B095]	B095		indx	15	C	T	T	-	-	-	C	C	C	T	C	-	-	-	-	A	A	G	C	T	T	-	A	-	G	G	C	T	T	C	G	T	G	G	G	G	G	-	-
JINZHINUO4::[B096]	B096		indx	0	A	JINZHINUO4::[B096]	B096		indx	13	C	T	T	-	-	-	C	C	C	T	C	-	-	-	-	A	A	G	C	T	T	-	A	-	G	G	C	T	T	C	G	T	G	G	G	G	G	-	-
XIANGGU::[B108]	B108		indx	0	A	XIANGGU::[B108]	B108		indx	15	C	T	T	-	-	-	C	C	C	T	C	-	-	-	-	A	A	G	C	T	T	-	A	-	G	G	C	T	T	C	G	T	G	G	G	G	G	-	-
YANSHUICHI::[B133]	B133		indx	0	A	YANSHUICHI::[B133]	B133		indx	14	C	T	T	-	-	-	C	C	C	T	C	-	-	-	-	A	A	G	C	T	T	-	A	-	G	G	C	T	T	C	G	T	G	G	G	G	G	-	-
TJANTAJAN::[B173]	B173	IRGC 136056	admix	0	A	TJANTAJAN::[B173]	B173	IRGC 136056	admix	13	C	T	T	-	-	-	C	C	C	T	C	-	-	-	-	A	A	G	C	T	T	-	A	-	G	G	C	T	T	C	G	T	G	G	G	G	G	-	-
ITA 221::[B190]	B190		trop	0	A	ITA 221::[B190]	B190		trop	16	C	T	T	-	-	-	C	C	C	T	C	-	-	-	-	A	A	G	C	T	T	-	A	-	G	G	C	T	T	C	G	T	G	G	G	G	G	-	-
AIHECHI::[B207]	B207		indx	0	A	AIHECHI::[B207]	B207		indx	6	C	T	T	-	-	-	C	C	C	T	C	-	-	-	-	C	-	G	C	T	T	-	A	-	G	G	C	T	T	C	G	T	G	G	G	G	G	-	-
NANXIONGZAOYOUZHAN::[B210]	B210		ind1A	0	A	NANXIONGZAOYOUZHAN::[B210]	B210		ind1A	24	C	T	T	-	-	-	C	C	C	T	C	-	-	-	-	A	A	G	C	T	T	-	A	-	G	G	C	T	T	C	G	T	G	G	G	G	G	-	-
YOUNIAN::[B224]	B224		ind1A	0	A	YOUNIAN::[B224]	B224		ind1A	21	C	T	T	-	-	-	C	C	C	T	C	-	-	-	-	A	A	G	C	T	T	-	A	-	G	G	C	T	T	C	G	T	G	G	G	G	G	-	-
MENJIADING 2::[B229]	B229		indx	0	A	MENJIADING 2::[B229]	B229		indx	24	C	T	T	-	-	-	C	C	C	T	C	-	-	-	-	A	A	G	C	T	T	-	A	-	G	G	C	T	T	C	G	T	G	G	G	G	G	-	-
LAOZAOGU::[B246]	B246		indx	0	A	LAOZAOGU::[B246]	B246		indx	17	C	T	T	-	-	-	C	C	C	T	C	-	-	-	-	A	A	G	C	T	T	-	A	-	G	G	C	T	T	C	G	T	G	G	G	G	G	-	-
DIANRUI 409B::[B255]	B255		indx	0	A	DIANRUI 409B::[B255]	B255		indx	8	C	T	T	-	-	-	C	C	C	T	C	-	-	-	-	A	A	G	C	T	T	-	A	-					T	C	G	T	G	G	G	G	G	-	-
NANGAOGU::[B268]	B268		indx	1	C	NANGAOGU::[B268]	B268		indx	19	C	T	T	-	-	-	C	C	C	T	C	-	-	-	-	A	A	G	C	T	T	-	A	-	G	G	C	T	T	C	G	T	G	G	G	G	G	-	-
RUBIO::[CX103]	CX103	IRGC 136036	admix	0	A	RUBIO::[CX103]	CX103	IRGC 136036	admix	13	C	T	T	-	-	-	C	C	C	T	C	-	-	-	-	A	A	G	C	T	T	-	A	-	G	G	C	T	T	C	G	T	G	G	G	G	G	-	-
DACCA6::[CX109]	CX109	IRGC 135876	japx	0	A	DACCA6::[CX109]	CX109	IRGC 135876	japx	24	C	T	T	-	-	-	C	C	C	T	C	-	-	-	-	A	A	G	C	T	T	-	A	-	G	G	C	T	T	C	G	T	G	G	G	G	G	-	-
YU QIU GU::[CX123]	CX123		ind1A	0	A	YU QIU GU::[CX123]	CX123		ind1A	16	C	T	T	-	-	-	C	C	C	T	C	-	-	-	-	A	A	G	C	T	T	-	A	-	G	G	C	T	T	C	G	T	G	G	G	G	G	-	-
CAOZHAO-2::[CX125]	CX125		ind1B	0	A	CAOZHAO-2::[CX125]	CX125		ind1B	23	C	T	T	-	-	-	C	C	C	T	C	-	-	-	-	A	A	G	C	T	T	-	A	-	G	G	C	T	T	C	G	T	G	G	G	G	G	-	-
CHIPDA::[CX130]	CX130	IRGC 135864	ind2	0	A	CHIPDA::[CX130]	CX130	IRGC 135864	ind2	20	C	T	T	-	-	-	C	C	C	T	C	-	-	-	-	A	A	G	C	T	T	-	A	-	G	G	C	T	T	C	G	T	G	G	G	G	G	-	-
AMARELES::[CX139]	CX139	IRGC 135826	japx	0	A	AMARELES::[CX139]	CX139	IRGC 135826	japx	16	C	T	T	-	-	-	C	C	C	T	C	-	-	-	-	A	A	G	C	T	T	-	A	-	G	G	C	T	T	C	G	T	G	G	G	G	G	-	-
KHASAR::[CX143]	CX143	IRGC 135968	aro	0	A	KHASAR::[CX143]	CX143	IRGC 135968	aro	18	C	T	T	-	-	-	C	C	C	T						C	-	G	C	T	T	-	A	-	G	G	C	T	T	C	G	T	G	G			G	-	-
CO43::[CX146]	CX146	IRGC 135871	indx	0	A	CO43::[CX146]	CX146	IRGC 135871	indx	13	C	T	T	-	-	-	C	C	C	T	C	-	-	-	-	A	A	G	C	T	T	-	A	-	G	G	C	T	T	C	G	T	G	G	G	G	G	-	-
MADHUKAR::[CX155]	CX155	IRGC 135979	ind2	0	A	MADHUKAR::[CX155]	CX155	IRGC 135979	ind2	24	C	T	T	-	-	-	C	C	C	T	C	-	-	-	-	A	A	G	C	T	T	-	A	-	G	G	C	T	T	C	G	T	G	G	G	G	G	-	-
IR69428-6-1-1-3-3::[CX205]	CX205	IRGC 135935	japx	0	A	IR69428-6-1-1-3-3::[CX205]	CX205	IRGC 135935	japx	15	C	T	T	-	-	-	C	C	C	T	C	-	-	-	-	A	A	G	C	T	T	-	A	-	G	G	C	T	T	C	G	T	G	G	G	G	G	-	-
VANDANA::[CX236]	CX236	IRGC 117598	indx	0	A	VANDANA::[CX236]	CX236	IRGC 117598	indx	12	C	T	T	-	-	-	C	C	C	T	C	-	-	-	-	C	-	G	C	T	T	-	A	-	G	G	C	T	T	C	G	T	G	G	G	G	G	-	-
IAC47::[CX241]	CX241	IRGC 135913	trop	0	A	IAC47::[CX241]	CX241	IRGC 135913	trop	15	C	T	T	-	-	-	C	C	C	T	C	-	-	-	-	C	-	G	C	T	T	-	A	-	G	G	C	T	T	C	G	T	G	G	G	G	G	-	-
DINORADO::[CX266]	CX266	IRGC 135880	trop	0	A	DINORADO::[CX266]	CX266	IRGC 135880	trop	15	C	T	T	-	-	-	C	C	C	T	C	-	-	-	-	A	A	G	C	T	T	-	A	-	G	G	C	T	T	C	G	T	G	G	G	G	G	-	-
IAC165::[CX269]	CX269	IRGC 135911	trop	0	A	IAC165::[CX269]	CX269	IRGC 135911	trop	24	C	T	T	-	-	-	C	C	C	T	C	-	-	-	-	A	A	G	C	T	T	-	A	-	G	G	C	T	T	C	G	T	G	G	G	G	G	-	-
HAN 502::[CX284]	CX284		japx	0		HAN 502::[CX284]	CX284		japx	21	C	T	T	-	-	-	C	C	C	T	C	-	-	-	-	A	A	G	C	T	T	-	A	-	G	G	C	T	T	C	G	T	G	G	G	G	G	-	-
SAGCï¼7::[CX347]	CX347	IRGC 136039	indx	0	A	SAGCï¼7::[CX347]	CX347	IRGC 136039	indx	15	C	T	T	-	-	-	C	C	C	T	C	-	-	-	-	A	A	G	C	T	T	-	A	-	G	G	C	T	T	C	G	T	G	G	G	G	G	-	-
YUELIANGGU::[CX390]	CX390		indx	0.5	A/C	YUELIANGGU::[CX390]	CX390		indx	16	C	T	T	-	-	-	C	C	C	T	C	-	-	-	-	C	-	G	C	T	T	-	A	-	G	G	C	T	T	C	G	T	G	G	G	G	G	-	-
BABAOMI::[CX51]	CX51	IRGC 135835	indx	0	A	BABAOMI::[CX51]	CX51	IRGC 135835	indx	4.5	C	T	T	-	-	-	C	C	C	T	C	-	-	-	-	C	-	G	C	T	T	-	A	-	G	G	C	T	T	C	G	T	G	G	G	G	G	-	-
UPR 191-66::[CX92]	CX92	IRGC 136063	ind1B	0	A	UPR 191-66::[CX92]	CX92	IRGC 136063	ind1B	17	C	T	T	-	-	-	C	C	C	T	C	-	-	-	-	A	A	G	C	T	T	-	A	-	G	G	C	T	T	C	G	T	G	G	G	G	G	-	-
DODDABYRANELLA::[CX98]	CX98	IRGC 135882	ind2	0	A	DODDABYRANELLA::[CX98]	CX98	IRGC 135882	ind2	24	C	T	T	-	-	-	C	C	C	T	C	-	-	-	-	A	A	G	C	T	T	-	A	-	G	G	C	T	T	C	G	T	G	G	G	G	G	-	-
KITRANA 1007::IRGC 68517-1::[IRIS 313-10026]	IRIS 313-10026	IRGC 125804	ind2	0	A	KITRANA 1007::IRGC 68517-1::[IRIS 313-10026]	IRIS 313-10026	IRGC 125804	ind2	24	C	T	T	-	-	-	C	C	C	T	C	-	-	-	-	A	A	G	C	T	T	-	A	-	G	G	C	T	T	C	G	T	G	G	G	G	G	-	-
NS 252::IRGC 68878-1::[IRIS 313-10030]	IRIS 313-10030	IRGC 121075	ind2	0	A	NS 252::IRGC 68878-1::[IRIS 313-10030]	IRIS 313-10030	IRGC 121075	ind2	15	C	T	T	-	-	-	C	C	C	T	C	-	-	-	-	A	A	G	C	T	T	-	A	-	G	G	C	T	T	C	G	T	G	G	G	G	G	-	-
CHAMA (DWARF)::IRGC 69487-1::[IRIS 313-10046]	IRIS 313-10046	IRGC 125958	ind1B	0	A	CHAMA (DWARF)::IRGC 69487-1::[IRIS 313-10046]	IRIS 313-10046	IRGC 125958	ind1B	11	C	T	T	-	-	-	C	C	C	T	C	-	-	-	-	C	-	G	C	T	T	-	A	-	G	G	C	T	T	C	G	T	G	G	G	G	G	-	-
REA::IRGC 73031-1::[IRIS 313-10062]	IRIS 313-10062	IRGC 126141	trop	0	A	REA::IRGC 73031-1::[IRIS 313-10062]	IRIS 313-10062	IRGC 126141	trop	15	C	T	T	-	-	-	C	C	C	T	C	-	-	-	-	A	A	G	C	T	T	-	A	-	G	G	C	T	T	C	G	T	G	G	G	G	G	-	-
MOLO::IRGC 81603-1::[IRIS 313-10111]	IRIS 313-10111	IRGC 125843	japx	0	A	MOLO::IRGC 81603-1::[IRIS 313-10111]	IRIS 313-10111	IRGC 125843	japx	10	C	T	T	-	-	-	C	C	C	T	C	-	-	-	-	A	A	G	C	T	T	-	A	-	G	G	C	T	T	C	G	T	G	G	G	G	G	-	-
FACAGRO 64::IRGC 82059-1::[IRIS 313-10114]	IRIS 313-10114	IRGC 125739	ind2	0	A	FACAGRO 64::IRGC 82059-1::[IRIS 313-10114]	IRIS 313-10114	IRGC 125739	ind2	23	C	T	T	-	-	-	C	C	C	T	C	-	-	-	-	A	A	G	C	T	T	-	A	-	G	G	C	T	T	C	G	T	G	G	G	G	G	-	-
SAN SHIH TSI::IRGC 1038-1::[IRIS 313-10129]	IRIS 313-10129	IRGC 125897	ind1A	0	A	SAN SHIH TSI::IRGC 1038-1::[IRIS 313-10129]	IRIS 313-10129	IRGC 125897	ind1A	15	C	T	T	-	-	-	C	C	C	T	C	-	-	-	-	A	A	G	C	T	T	-	A	-	G	G	C	T	T	C	G	T	G	G	G	G	G	-	-
NAM ROO::IRGC 66996-1::[IRIS 313-10176]	IRIS 313-10176	IRGC 125848	subtrop	0	A	NAM ROO::IRGC 66996-1::[IRIS 313-10176]	IRIS 313-10176	IRGC 125848	subtrop	15	C	T	T	-	-	-	C	C	C	T	C	-	-	-	-	A	A	G	C	T	T	-			G	G	C	T	T	C	G	T	G	G	G	G	G	-	-
DENG DENG QI::IRGC 72036-1::[IRIS 313-10190]	IRIS 313-10190	IRGC 125726	ind1A	0	A	DENG DENG QI::IRGC 72036-1::[IRIS 313-10190]	IRIS 313-10190	IRGC 125726	ind1A	13	C	T	T	-	-	-	C	C	C	T	C	-	-	-	-			G	C	T	T	-	A	-	G	G	C	T	T	C	G	T	G	G	G	G	G	-	-
BA BAI GU::IRGC 79580-1::[IRIS 313-10221]	IRIS 313-10221	IRGC 125663	indx	1	C	BA BAI GU::IRGC 79580-1::[IRIS 313-10221]	IRIS 313-10221	IRGC 125663	indx	13	C	T	T	-	-	-	C	C	C	T	C	-	-	-	-	A	A	G	C	T	T	-	A	-	G	G	C	T	T	C	G	T	G	G	G	G	G	-	-
CAROLINO BLANCO::IRGC 117249-1::[IRIS 313-10327]	IRIS 313-10327	IRGC 127042	trop	0	A	CAROLINO BLANCO::IRGC 117249-1::[IRIS 313-10327]	IRIS 313-10327	IRGC 127042	trop	24	C	T	T	-	-	-	C	C	C	T	C	-	-	-	-	A	A	G	C	T	T	-	A	-	G	G	C	T	T	C	G	T	G	G	G	G	G	-	-
CSR-89 IR-15::IRGC 117326-1::[IRIS 313-10348]	IRIS 313-10348	IRGC 125959	indx	0	A	CSR-89 IR-15::IRGC 117326-1::[IRIS 313-10348]	IRIS 313-10348	IRGC 125959	indx	10	C	T	T	-	-	-	C	C	C	T	C	-	-	-	-	C	-	G	C	T	T	-	A	-	G	G	C	T	T	C	G	T	G	G	G	G	G	-	-
IR 52718-B-B-6-B-B-1-1::IRGC 117334-1::[IRIS 313-10357]	IRIS 313-10357	IRGC 126024	indx	0	A	IR 52718-B-B-6-B-B-1-1::IRGC 117334-1::[IRIS 313-10357]	IRIS 313-10357	IRGC 126024	indx	6	C	T	T	-	-	-	C	C	C	T	C	-	-	-	-	C	-	G	C	T	T	-	A	-	G	G	C	T	T	C	G	T	G	G	G	G	G	-	-
P 168::IRGC 1354-1::[IRIS 313-10458]	IRIS 313-10458	IRGC 127695	ind1A	0	A	P 168::IRGC 1354-1::[IRIS 313-10458]	IRIS 313-10458	IRGC 127695	ind1A	15	C	T	T	-	-	-	C	C	C	T	C	-	-	-	-	A	A	G	C	T	T	-	A	-	G	G	C	T	T	C	G	T	G	G	G	G	G	-	-
PACHCHAIPERUMAL 2462-11::IRGC 3474-1::[IRIS 313-10476]	IRIS 313-10476	IRGC 127698	ind2	1	C	PACHCHAIPERUMAL 2462-11::IRGC 3474-1::[IRIS 313-10476]	IRIS 313-10476	IRGC 127698	ind2	14	C	T	T	-	-	-	C	C	C	T	C	-	-	-	-	C	-	G	C	T	T	-	A	-	G	G	C	T	T	C	G	T	G	G	G	G	G	-	-
RUSTY LATE::IRGC 3506-1::[IRIS 313-10477]	IRIS 313-10477	IRGC 128454	indx	0	A	RUSTY LATE::IRGC 3506-1::[IRIS 313-10477]	IRIS 313-10477	IRGC 128454	indx	11	C	T	T	-	-	-	C	C	C	T	C	-	-	-	-	A	A	G	C	T	T	-	A	-	G	G	C	T	T	C	G	T	G	G	G	G	G	-	-
TON ROO SHUN::IRGC 4572-1::[IRIS 313-10502]	IRIS 313-10502	IRGC 127865	ind1A	0	A	TON ROO SHUN::IRGC 4572-1::[IRIS 313-10502]	IRIS 313-10502	IRGC 127865	ind1A	8	C	T	T	-	-	-	C	C	C	T	C	-	-	-	-	A	A	G	C	T	T	-	A	-	G	G	C	T	T	C	G	T	G	G	G	G	G	-	-
AMBARIKORI::IRGC 5132-1::[IRIS 313-10509]	IRIS 313-10509	IRGC 127120	ind3	0	A	AMBARIKORI::IRGC 5132-1::[IRIS 313-10509]	IRIS 313-10509	IRGC 127120	ind3	18	C	T	T	-	-	-	C	C	C	T	C	-	-	-	-	A	A	G	C	T	T	-	A	-	G	G	C	T	T	C	G	T	G	G	G	G	G	-	-
MAGSIING::IRGC 5211-1::[IRIS 313-10510]	IRIS 313-10510	IRGC 127589	indx	0	A	MAGSIING::IRGC 5211-1::[IRIS 313-10510]	IRIS 313-10510	IRGC 127589	indx	15	C	T	T	-	-	-	C	C	C	T	C	-	-	-	-	C	-	G	C	T	T	-	A	-	G	G	C	T	T	C	G	T	G	G	G	G	G	-	-
ADT 22::IRGC 5901-1::[IRIS 313-10519]	IRIS 313-10519	IRGC 135733	ind2	0	A	ADT 22::IRGC 5901-1::[IRIS 313-10519]	IRIS 313-10519	IRGC 135733	ind2	18	C	T	T	-	-	-	C	C	C	T	C	-	-	-	-	A	A	G	C	T	T	-	A	-	G	G	C	T	T	C	G	T	G	G	G	G	G	-	-
SUKAMANDI 1005::IRGC 6065-1::[IRIS 313-10522]	IRIS 313-10522		admix	0	A	SUKAMANDI 1005::IRGC 6065-1::[IRIS 313-10522]	IRIS 313-10522		admix	17	C	T	T	-	-	-	C	C	C	T	C	-	-	-	-	C	-	G	C	T	T	-	A	-	G	G	C	T	T	C	G	T	G	G	G	G	G	-	-
CO 2::IRGC 6186-2::[IRIS 313-10526]	IRIS 313-10526		ind2	0	A	CO 2::IRGC 6186-2::[IRIS 313-10526]	IRIS 313-10526		ind2	18	C	T	T	-	-	-	C	C	C	T	C	-	-	-	-	A	A	G	C	T	T	-	A	-	G	G	C	T	T	C	G	T	G	G	G	G	G	-	-
ADT 12::IRGC 6254-1::[IRIS 313-10527]	IRIS 313-10527	IRGC 127107	ind2	0	A	ADT 12::IRGC 6254-1::[IRIS 313-10527]	IRIS 313-10527	IRGC 127107	ind2	17	C	T	T	-	-	-	C	C	C	T	C	-	-	-	-	C	-	G	C	T	T	-	A	-	G	G	C	T	T	C	G	T	G	G	G	G	G	-	-
DONGREM::IRGC 6688-1::[IRIS 313-10544]	IRIS 313-10544	IRGC 127340	ind2	0	A	DONGREM::IRGC 6688-1::[IRIS 313-10544]	IRIS 313-10544	IRGC 127340	ind2	10	C	T	T	-	-	-	C	C	C	T	C	-	-	-	-	C	-	G	C	T	T	-	A	-	G	G	C	T	T	C	G	T	G	G	G	G	G	-	-
RL GOPHER::IRGC 6934-2::[IRIS 313-10552]	IRIS 313-10552	IRGC 128150	trop	0	A	RL GOPHER::IRGC 6934-2::[IRIS 313-10552]	IRIS 313-10552	IRGC 128150	trop	14	C	T	T	-	-	-	C	C	C	T	C	-	-	-	-	A	A	G	C	T	T	-	A	-	G	G	C	T	T	C	G	T	G	G	G	G	G	-	-
LUA DEN MUA::IRGC 7185-1::[IRIS 313-10556]	IRIS 313-10556	IRGC 135770	ind3	0	A	LUA DEN MUA::IRGC 7185-1::[IRIS 313-10556]	IRIS 313-10556	IRGC 135770	ind3	17	C	T	T	-	-	-	C	C	C	T	C	-	-	-	-	C	-	G	C	T	T	-	A	-	G	G	C	T	T	C	G	T	G	G	G	G	G	-	-
SENG CHUI LIN::IRGC 7313-1::[IRIS 313-10562]	IRIS 313-10562	IRGC 128463	japx	0	A	SENG CHUI LIN::IRGC 7313-1::[IRIS 313-10562]	IRIS 313-10562	IRGC 128463	japx	16	C	T	T	-	-	-	C	C	C	T	C	-	-	-	-	C	-	G	C	T	T	-	A	-	G	G	C	T	T	C	G	T	G	G	G	G	G	-	-
IFUGAO RICE::IRGC 8052-1::[IRIS 313-10577]	IRIS 313-10577	IRGC 128318	trop	0	A	IFUGAO RICE::IRGC 8052-1::[IRIS 313-10577]	IRIS 313-10577	IRGC 128318	trop	24	C	T	T	-	-	-	C	C	C	T	C	-	-	-	-	A	A	G	C	T	T	-	A	-	G	G	C	T	T	C	G	T	G	G	G	G	G	-	-
P PEY SIQAT::IRGC 8129-1::[IRIS 313-10581]	IRIS 313-10581	IRGC 127741	trop	0	A	P PEY SIQAT::IRGC 8129-1::[IRIS 313-10581]	IRIS 313-10581	IRGC 127741	trop	5	C	T	T	-	-	-	C	C	C	T	C	-	-	-	-	C	-	G	C	T	T	-	A	-	G	G	C	T	T	C	G	T	G	G	G	G	G	-	-
QINOGNAS::IRGC 8135-1::[IRIS 313-10582]	IRIS 313-10582	IRGC 128440	trop	0	A	QINOGNAS::IRGC 8135-1::[IRIS 313-10582]	IRIS 313-10582	IRGC 128440	trop	24	C	T	T	-	-	-	C	C	C	T	C	-	-	-	-	A	A	G	C	T	T	-	A	-	G	G	C	T	T	C	G	T	G	G	G	G	G	-	-
BICCO BRANCO::IRGC 9478-1::[IRIS 313-10619]	IRIS 313-10619	IRGC 127225	trop	0	A	BICCO BRANCO::IRGC 9478-1::[IRIS 313-10619]	IRIS 313-10619	IRGC 127225	trop	14	C	T	T	-	-	-	C	C	C	T	C	-	-	-	-	C	-	G	C	T	T	-	A	-	G	G	C	T	T	C	G	T	G	G	G	G	G	-	-
BUSIYETAN::IRGC 11205-1::[IRIS 313-10644]	IRIS 313-10644	IRGC 128249	trop	0	A	BUSIYETAN::IRGC 11205-1::[IRIS 313-10644]	IRIS 313-10644	IRGC 128249	trop	22	C	T	T	-	-	-	C	C	C	T	C	-	-	-	-	A	A	G	C	T	T	-	A	-	G	G	C	T	T	C	G	T	G	G	G	G	G	-	-
RACION 1::IRGC 11340-1::[IRIS 313-10649]	IRIS 313-10649	IRGC 127758	trop	0	A	RACION 1::IRGC 11340-1::[IRIS 313-10649]	IRIS 313-10649	IRGC 127758	trop	24	C	T	T	-	-	-	C	C	C	T	C	-	-	-	-	A	A	G	C	T	T	-	A	-	G	G	C	T	T	C	G	T	G	G	G	G	G	-	-
NAHNG PRAYAH 132::IRGC 11470-1::[IRIS 313-10650]	IRIS 313-10650		ind3	0	A	NAHNG PRAYAH 132::IRGC 11470-1::[IRIS 313-10650]	IRIS 313-10650		ind3	18	C	T	T	-	-	-	C	C	C	T	C	-	-	-	-	A	A	G	C	T	T	-	A	-	G	G	C	T	T	C	G	T	G	G	G	G	G	-	-
MAK KHEUA::IRGC 11628-1::[IRIS 313-10653]	IRIS 313-10653		subtrop	0	A	MAK KHEUA::IRGC 11628-1::[IRIS 313-10653]	IRIS 313-10653		subtrop	14	C	T	T	-	-	-	C	C	C	T	C	-	-	-	-	C	-	G	C	T	T	-	A	-	G	G	C	T	T	C	G	T	G	G	G	G	G	-	-
KAHATAWEE::IRGC 12004-1::[IRIS 313-10662]	IRIS 313-10662	IRGC 127476	ind2	0	A	KAHATAWEE::IRGC 12004-1::[IRIS 313-10662]	IRIS 313-10662	IRGC 127476	ind2	5	C	T	T	-	-	-	C	C	C	T	C	-	-	-	-	C	-	G	C	T	T	-	A	-	G	G	C	T	T	C	G	T	G	G	G	G
ARC 7236::IRGC 12335-1::[IRIS 313-10667]	IRIS 313-10667	IRGC 127168	ind2	0	A	ARC 7236::IRGC 12335-1::[IRIS 313-10667]	IRIS 313-10667	IRGC 127168	ind2	23	C	T	T	-	-	-	C	C	C	T	C	-	-	-	-	A	A	G	C	T	T	-	A	-	G	G	C	T	T	C	G	T	G	G	G	G	G	-	-
ARC 10296::IRGC 12421-2::[IRIS 313-10670]	IRIS 313-10670	IRGC 132317	aro	0	A	ARC 10296::IRGC 12421-2::[IRIS 313-10670]	IRIS 313-10670	IRGC 132317	aro	18	C	T	T	-	-	-	C	C	C	T	C	-	-	-	-	A	A	G	C	T	T	-	A	-	G	G	C	T	T	C	G	T	G	G	G	G	G	-	-
KHAI DO::IRGC 12903-2::[IRIS 313-10679]	IRIS 313-10679	IRGC 132345	subtrop	0	A	KHAI DO::IRGC 12903-2::[IRIS 313-10679]	IRIS 313-10679	IRGC 132345	subtrop	17	C	T	T	-	-	-	C	C	C	T	C	-	-	-	-	A	A	G	C	T	T	-	A	-	G	G	C	T	T	C	G	T	G	G	G	G	G	-	-
BONGOLON::IRGC 13094-1::[IRIS 313-10684]	IRIS 313-10684	IRGC 135740	ind3	0	A	BONGOLON::IRGC 13094-1::[IRIS 313-10684]	IRIS 313-10684	IRGC 135740	ind3	9	C	T	T	-	-	-	C	C	C	T	C	-	-	-	-	C	-	G	C	T	T	-	A	-	G	G	C	T	T	C	G	T	G	G	G	G	G	-	-
SEREH::IRGC 13732-2::[IRIS 313-10693]	IRIS 313-10693	IRGC 132268	trop	0	A	SEREH::IRGC 13732-2::[IRIS 313-10693]	IRIS 313-10693	IRGC 132268	trop	11	C	T	T	-	-	-	C	C	C	T	C	-	-	-	-	A	A	G	C	T	T	-	A	-	G	G	C	T	T	C	G	T	G	G	G	G	G	-	-
TOLIL 14::IRGC 13836-2::[IRIS 313-10695]	IRIS 313-10695	IRGC 128191	ind3	0	A	TOLIL 14::IRGC 13836-2::[IRIS 313-10695]	IRIS 313-10695	IRGC 128191	ind3	13	C	T	T	-	-	-	C	C	C	T	C	-	-	-	-	A	A	G	C	T	T	-	A	-	G	G	C	T	T	C	G	T	G	G	G	G	G	-	-
SIAM ER 16::IRGC 13910-2::[IRIS 313-10697]	IRIS 313-10697		ind3	0		SIAM ER 16::IRGC 13910-2::[IRIS 313-10697]	IRIS 313-10697		ind3	9	C	T	T	-	-	-	C	C	C	T	C	-	-	-	-	C	-	G	C	T	T	-	A	-	G	G	C	T	T	C	G	T	G	G	G	G	G	-	-
BUJANG::IRGC 14040-1::[IRIS 313-10699]	IRIS 313-10699		ind3	0	A	BUJANG::IRGC 14040-1::[IRIS 313-10699]	IRIS 313-10699		ind3	10	C	T	T	-	-	-	C	C	C	T	C	-	-	-	-			G	C	T	T	-	A	-	G	G	C	T	T	C	G	T	G	G	G	G	G	-	-
PADI DARAWAL::IRGC 14373-1::[IRIS 313-10704]	IRIS 313-10704	IRGC 128419	trop	0	A	PADI DARAWAL::IRGC 14373-1::[IRIS 313-10704]	IRIS 313-10704	IRGC 128419	trop	15	C	T	T	-	-	-	C	C	C	T	C	-	-	-	-	C	-	G	C	T	T	-	A	-	G	G	C	T	T	C	G	T	G	G	G	G	G	-	-
ANAK DIDEK::IRGC 14491-1::[IRIS 313-10707]	IRIS 313-10707		ind3	0	A	ANAK DIDEK::IRGC 14491-1::[IRIS 313-10707]	IRIS 313-10707		ind3	16	C	T	T	-	-	-	C	C	C	T	C	-	-	-	-	A	A	G	C	T	T	-	A	-	G	G	C	T	T	C	G	T	G	G	G	G	G	-	-
SUDU KARAYAL::IRGC 15348-1::[IRIS 313-10715]	IRIS 313-10715	IRGC 127827	ind2	0	A	SUDU KARAYAL::IRGC 15348-1::[IRIS 313-10715]	IRIS 313-10715	IRGC 127827	ind2	16	C	T	T	-	-	-	C	C	C	T	C	-	-	-	-	A	A	G	C	T	T	-	A	-	G	G	C	T	T	C	G	T	G	G	G	G	G	-	-
MURUNGA::IRGC 15428-1::[IRIS 313-10716]	IRIS 313-10716	IRGC 127640	ind2	0	A	MURUNGA::IRGC 15428-1::[IRIS 313-10716]	IRIS 313-10716	IRGC 127640	ind2	21	C	T	T	-	-	-	C	C	C	T	C	-	-	-	-	C	-	G	C	T	T	-	A	-	G	G	C	T	T	C	G	T	G	G	G	G	G	-	-
VELLAI KOLOMBAN::IRGC 15517-1::[IRIS 313-10719]	IRIS 313-10719	IRGC 127886	ind2	0	A	VELLAI KOLOMBAN::IRGC 15517-1::[IRIS 313-10719]	IRIS 313-10719	IRGC 127886	ind2	17	C	T	T	-	-	-	C	C	C	T	C	-	-	-	-	C	-	G	C	T	T	-	A	-	G	G	C	T	T	C	G	T	G	G	G	G	G	-	-
GOGO::IRGC 16418-1::[IRIS 313-10739]	IRIS 313-10739	IRGC 135567	indx	0	A	GOGO::IRGC 16418-1::[IRIS 313-10739]	IRIS 313-10739	IRGC 135567	indx	5	C	T	T	-	-	-	C	C	C	T	C	-	-	-	-	C	-	G	C	T	T	-	A	-	G	G	C	T	T	C	G	T	G	G	G	G	G	-	-
KETAN PAPAH AREN::IRGC 16467-1::[IRIS 313-10740]	IRIS 313-10740	IRGC 127508	trop	0	A	KETAN PAPAH AREN::IRGC 16467-1::[IRIS 313-10740]	IRIS 313-10740	IRGC 127508	trop	21	C	T	T	-	-	-	C	C	C	T	C	-	-	-	-	C	-	G	C	T	T	-	A	-	G	G	C	T	T	C	G	T	G	G	G	G	G	-	-
KETAN PELERN::IRGC 16468-1::[IRIS 313-10741]	IRIS 313-10741	IRGC 127509	trop	0	A	KETAN PELERN::IRGC 16468-1::[IRIS 313-10741]	IRIS 313-10741	IRGC 127509	trop	15	C	T	T	-	-	-	C	C	C	T	C	-	-	-	-	C	-	G	C	T	T	-	A	-	G	G	C	T	T	C	G	T	G	G	G	G	G	-	-
SERAJU::IRGC 16565-1::[IRIS 313-10743]	IRIS 313-10743	IRGC 128465	trop	0	A	SERAJU::IRGC 16565-1::[IRIS 313-10743]	IRIS 313-10743	IRGC 128465	trop	21	C	T	T	-	-	-	C	C	C	T	C	-	-	-	-	A	A	G	C	T	T	-	A	-	G	G	C	T	T	C	G	T	G	G	G	G	G	-	-
SLOBOK::IRGC 16571-1::[IRIS 313-10745]	IRIS 313-10745	IRGC 127818	trop	0	A	SLOBOK::IRGC 16571-1::[IRIS 313-10745]	IRIS 313-10745	IRGC 127818	trop	11	C	T	T	-	-	-	C	C	C	T	C	-	-	-	-	C	-	G	C	T	T	-	A	-	G	G	C	T	T	C	G	T	G	G	G	G	G	-	-
DAMODAR::IRGC 17038-1::[IRIS 313-10756]	IRIS 313-10756	IRGC 127299	ind2	0	A	DAMODAR::IRGC 17038-1::[IRIS 313-10756]	IRIS 313-10756	IRGC 127299	ind2	26	C	T	T	-	-	-	C	C	C	T	C	-	-	-	-	A	A	G	C	T	T	-	A	-	G	G	C	T	T	C	G	T	G	G	G	G	G	-	-
PEUAK NAM 43::IRGC 17129-1::[IRIS 313-10757]	IRIS 313-10757		ind3	0	A	PEUAK NAM 43::IRGC 17129-1::[IRIS 313-10757]	IRIS 313-10757		ind3	15	C	T	T	-	-	-	C	C	C	T	C	-	-	-	-	A	A	G	C	T	T	-	A	-	G	G	C	T	T	C	G	T	G	G	G	G	G	-	-
AEN METAN::IRGC 17142-1::[IRIS 313-10758]	IRIS 313-10758	IRGC 132386	trop	0	A	AEN METAN::IRGC 17142-1::[IRIS 313-10758]	IRIS 313-10758	IRGC 132386	trop	18	C	T	T	-	-	-	C	C	C	T	C	-	-	-	-	A	A	G	C	T	T	-	A	-	G	G	C	T	T	C	G	T	G	G	G	G	G	-	-
BALIK SEMAH::IRGC 17201-2::[IRIS 313-10761]	IRIS 313-10761	IRGC 127984	trop	0	A	BALIK SEMAH::IRGC 17201-2::[IRIS 313-10761]	IRIS 313-10761	IRGC 127984	trop	13	C	T	T	-	-	-	C	C	C	T	C	-	-	-	-	A	A	G	C	T	T	-	A	-	G	G	C	T	T	C	G	T	G	G	G	G	G	-	-
DJALAWARA::IRGC 17471-1::[IRIS 313-10766]	IRIS 313-10766	IRGC 127325	trop	0	A	DJALAWARA::IRGC 17471-1::[IRIS 313-10766]	IRIS 313-10766	IRGC 127325	trop	14	C	T	T	-	-	-	C	C	C	T	C	-	-	-	-	A	A	G	C	T	T	-	A	-	G	G	C	T	T	C	G	T	G		G	G	G	-	-
DJANGGOT::IRGC 17491-2::[IRIS 313-10767]	IRIS 313-10767	IRGC 128032	trop	0	A	DJANGGOT::IRGC 17491-2::[IRIS 313-10767]	IRIS 313-10767	IRGC 128032	trop	16	C	T	T	-	-	-	C	C	C	T	C	-	-	-	-	A	A	G	C	T	T	-	A	-	G	G	C	T	T	C	G	T	G	G	G	G	G	-	-
GANDAMANA::IRGC 17593-2::[IRIS 313-10770]	IRIS 313-10770	IRGC 128042	trop	0	A	GANDAMANA::IRGC 17593-2::[IRIS 313-10770]	IRIS 313-10770	IRGC 128042	trop	23	C	T	T	-	-	-	C	C	C	T	C	-	-	-	-	A	A	G	C	T	T	-	A	-	G	G	C	T	T	C	G	T	G	G	G	G	G	-	-
GOGO RAJAPAN::IRGC 17666-2::[IRIS 313-10771]	IRIS 313-10771		trop	0.5	A/C	GOGO RAJAPAN::IRGC 17666-2::[IRIS 313-10771]	IRIS 313-10771		trop	16	C	T	T	-	-	-	C	C	C	T	C	-	-	-	-	A	A	G	C	T	T	-	A	-	G	G	C	T	T	C	G	T	G	G	G	G	G	-	-
HAWARA DJEDAH::IRGC 17728-1::[IRIS 313-10773]	IRIS 313-10773	IRGC 131989	trop	0	A	HAWARA DJEDAH::IRGC 17728-1::[IRIS 313-10773]	IRIS 313-10773	IRGC 131989	trop	15	C	T	T	-	-	-	C	C	C	T	C	-	-	-	-			G	C	T	T	-	A	-	G	G	C	T	T	C	G	T	G	G	G	G	G	-	-
KETAN MLANTING::IRGC 17916-1::[IRIS 313-10781]	IRIS 313-10781	IRGC 127506	trop	0	A	KETAN MLANTING::IRGC 17916-1::[IRIS 313-10781]	IRIS 313-10781	IRGC 127506	trop	15	C	T	T	-	-	-	C	C	C	T	C	-	-	-	-	A	A	G	C	T	T	-	A	-	G	G	C	T	T	C	G	T	G	G	G	G	G	-	-
KETAN SAPI::IRGC 17954-2::[IRIS 313-10784]	IRIS 313-10784	IRGC 128079	trop	0	A	KETAN SAPI::IRGC 17954-2::[IRIS 313-10784]	IRIS 313-10784	IRGC 128079	trop	13	C	T	T	-	-	-	C	C	C	T	C	-	-	-	-	A	A	G	C	T	T	-	A	-	G	G	C	T	T	C	G	T	G	G	G	G	G	-	-
KETAN SLAWI::IRGC 17963-1::[IRIS 313-10785]	IRIS 313-10785	IRGC 127510	trop	0	A	KETAN SLAWI::IRGC 17963-1::[IRIS 313-10785]	IRIS 313-10785	IRGC 127510	trop	18	C	T	T	-	-	-	C	C	C	T	C	-	-	-	-	A	A	G	C	T	T	-	A	-	G	G	C	T	T	C	G	T	G	G	G	G	G	-	-
LENGGANG GENUK BULU::IRGC 18119-1::[IRIS 313-10789]	IRIS 313-10789	IRGC 132009	trop	0	A	LENGGANG GENUK BULU::IRGC 18119-1::[IRIS 313-10789]	IRIS 313-10789	IRGC 132009	trop	22	C	T	T	-	-	-	C	C	C	T	C	-	-	-	-	A	A	G	C	T	T	-	A	-	G	G	C	T	T	C	G	T	G	G	G	G	G	-	-
MENDUNGAN::IRGC 18245-1::[IRIS 313-10794]	IRIS 313-10794	IRGC 127624	trop	0	A	MENDUNGAN::IRGC 18245-1::[IRIS 313-10794]	IRIS 313-10794	IRGC 127624	trop	18	C	T	T	-	-	-	C	C	C	T	C	-	-	-	-	A	A	G	C	T	T	-	A	-	G	G	C	T	T	C	G	T	G	G	G	G	G	-	-
MOLOG::IRGC 18282-1::[IRIS 313-10796]	IRIS 313-10796	IRGC 128390	trop	0	A	MOLOG::IRGC 18282-1::[IRIS 313-10796]	IRIS 313-10796	IRGC 128390	trop	10	C	T	T	-	-	-	C	C	C	T	C	-	-	-	-	A	A	G	C	T	T	-	A	-	G	G	C	T	T	C	G	T	G	G	G	G	G	-	-
PAE ONGGA::IRGC 18418-1::[IRIS 313-10799]	IRIS 313-10799	IRGC 127704	trop	0	A	PAE ONGGA::IRGC 18418-1::[IRIS 313-10799]	IRIS 313-10799	IRGC 127704	trop	17	C	T	T	-	-	-	C	C	C	T	C	-	-	-	-	C	-	G	C	T	T	-	A	-	G	G	C	T	T	C	G	T	G	G	G	G	G	-	-
PALOTAN MELATI::IRGC 18426-2::[IRIS 313-10800]	IRIS 313-10800	IRGC 128127	trop	0	A	PALOTAN MELATI::IRGC 18426-2::[IRIS 313-10800]	IRIS 313-10800	IRGC 128127	trop	15	C	T	T	-	-	-	C	C	C	T	C	-	-	-	-	A	A	G	C	T	T	-	A	-	G	G	C	T	T	C	G	T	G	G	G	G	G	-	-
PEUTEUJ::IRGC 18484-1::[IRIS 313-10802]	IRIS 313-10802		trop	0	A	PEUTEUJ::IRGC 18484-1::[IRIS 313-10802]	IRIS 313-10802		trop	15	C	T	T	-	-	-	C	C	C	T	C	-	-	-	-	A	A	G	C	T	T	-	A	-	G	G	C	T	T	C	G	T	G	G	G	G	G	-	-
PLAMPEYAN::IRGC 18494-1::[IRIS 313-10803]	IRIS 313-10803		trop	0	A	PLAMPEYAN::IRGC 18494-1::[IRIS 313-10803]	IRIS 313-10803		trop	11	C	T	T	-	-	-	C	C	C	T	C	-	-	-	-	A	A	G	C	T	T	-	A	-	G	G	C	T	T	C	G	T	G	G	G	G	G	-	-
PULO::IRGC 18519-1::[IRIS 313-10805]	IRIS 313-10805	IRGC 127746	trop	0	A	PULO::IRGC 18519-1::[IRIS 313-10805]	IRIS 313-10805	IRGC 127746	trop	22	C	T	T	-	-	-	C	C	C	T	C	-	-	-	-	A	A	G	C	T	T	-	A	-	G	G	C	T	T	C	G	T	G	G	G	G	G	-	-
RANTE::IRGC 18608-2::[IRIS 313-10808]	IRIS 313-10808	IRGC 128147	trop	0	A	RANTE::IRGC 18608-2::[IRIS 313-10808]	IRIS 313-10808	IRGC 128147	trop	13	C	T	T	-	-	-	C	C	C	T	C	-	-	-	-	C	-	G	C	T	T	-	A	-	G	G	C	T	T	C	G	T	G	G	G	G	G	-	-
SIDJANGGUK::IRGC 18826-2::[IRIS 313-10815]	IRIS 313-10815	IRGC 135632	trop	0	A	SIDJANGGUK::IRGC 18826-2::[IRIS 313-10815]	IRIS 313-10815	IRGC 135632	trop	24	C	T	T	-	-	-	C	C	C	T	C	-	-	-	-	A	A	G	C	T	T	-	A	-	G	G	C	T	T	C	G	T	G				G	-	-
SIDJERO GUNDIL::IRGC 18829-2::[IRIS 313-10816]	IRIS 313-10816	IRGC 128164	trop	0	A	SIDJERO GUNDIL::IRGC 18829-2::[IRIS 313-10816]	IRIS 313-10816	IRGC 128164	trop	18	C	T	T	-	-	-	C	C	C	T	C	-	-	-	-	A	A	G	C	T	T	-	A	-	G	G	C	T	T	C	G	T	G	G	G	G	G	-	-
TJERE MANGGA::IRGC 19116-2::[IRIS 313-10820]	IRIS 313-10820	IRGC 128189	ind3	0	A	TJERE MANGGA::IRGC 19116-2::[IRIS 313-10820]	IRIS 313-10820	IRGC 128189	ind3	36	C	T	T	-	-	-	C	C	C	T	C	-	-	-	-	A	A	G	C	T	T	-			G	G	C	T		C	G	T	G	G	G	G	G	-	-
UNGGAS::IRGC 19176-2::[IRIS 313-10822]	IRIS 313-10822	IRGC 128199	ind3	0	A	UNGGAS::IRGC 19176-2::[IRIS 313-10822]	IRIS 313-10822	IRGC 128199	ind3	16	C	T	T	-	-	-	C	C	C	T	C	-	-	-	-	A	A	G	C	T	T	-	A	-	G	G	C	T	T	C	G	T	G	G	G	G	G	-	-
EDAKKADAN 0-69-27::IRGC 19560-1::[IRIS 313-10833]	IRIS 313-10833	IRGC 127355	ind2	0	A	EDAKKADAN 0-69-27::IRGC 19560-1::[IRIS 313-10833]	IRIS 313-10833	IRGC 127355	ind2	7	C	T	T	-	-	-	C	C	C	T	C	-	-	-	-	C	-	G	C	T	T	-	A	-	G	G	C	T	T	C	G	T	G	G	G	G	G	-	-
PERUNEL 0-69-18::IRGC 19581-1::[IRIS 313-10835]	IRIS 313-10835	IRGC 127727	ind2	0	A	PERUNEL 0-69-18::IRGC 19581-1::[IRIS 313-10835]	IRIS 313-10835	IRGC 127727	ind2	22	C	T	T	-	-	-	C	C	C	T	C	-	-	-	-	A	A	G	C	T	T	-	A	-	G	G	C	T	T	C	G	T	G	G	G	G	G	-	-
VELLA PERUVAZHA 0-68-12::IRGC 19588-1::[IRIS 313-10836]	IRIS 313-10836	IRGC 127887	ind2	0	A	VELLA PERUVAZHA 0-68-12::IRGC 19588-1::[IRIS 313-10836]	IRIS 313-10836	IRGC 127887	ind2	13	C	T	T	-	-	-	C	C	C	T	C	-	-	-	-	A	A	G	C	T	T	-	A	-	G	G	C	T	T	C	G	T	G	G	G	G	G	-	-
KETAN NANGKA::IRGC 19961-2::[IRIS 313-10841]	IRIS 313-10841	IRGC 128077	trop	0	A	KETAN NANGKA::IRGC 19961-2::[IRIS 313-10841]	IRIS 313-10841	IRGC 128077	trop	24	C	T	T	-	-	-	C	C	C	T	C	-	-	-	-	A	A	G	C	T	T	-	A	-	G	G	C	T	T	C	G	T	G	G	G	G	G	-	-
ARC 7296::IRGC 20585-1::[IRIS 313-10851]	IRIS 313-10851	IRGC 132387	aro	0	A	ARC 7296::IRGC 20585-1::[IRIS 313-10851]	IRIS 313-10851	IRGC 132387	aro	29	C	T	T	-	-	-	C	C	C	T	C	-	-	-	-	A	A	G	C	T	T	-	A	-	G	G	C	T	T	C	G	T	G	G	G	G	G	-	-
ARC 10537::IRGC 20981-1::[IRIS 313-10856]	IRIS 313-10856	IRGC 128220	admix	0.5	A/C	ARC 10537::IRGC 20981-1::[IRIS 313-10856]	IRIS 313-10856	IRGC 128220	admix	13	C	T	T	-	-	-	C	C	C	T	C	-	-	-	-	C	-	G	C	T	T	-	A	-	G	G	C	T	T	C	G	T	G	G	G	G	G	-	-
ARC 10825::IRGC 21082-1::[IRIS 313-10857]	IRIS 313-10857	IRGC 127129	admix	0	A	ARC 10825::IRGC 21082-1::[IRIS 313-10857]	IRIS 313-10857	IRGC 127129	admix	29	C	T	T	-	-	-	C	C	C	T	C	-	-	-	-	A	A	G	C	T	T	-	A	-	G	G	C	T	T	C	G	T	G	G	G	G	G	-	-
ARC 10939::IRGC 21150-2::[IRIS 313-10859]	IRIS 313-10859	IRGC 127933	indx	0	A	ARC 10939::IRGC 21150-2::[IRIS 313-10859]	IRIS 313-10859	IRGC 127933	indx	24	C	T	T	-	-	-	C	C	C	T	C	-	-	-	-	A	A	G	C	T	T	-	A	-	G	G	C	T	T	C	G	T	G	G	G	G	G	-	-
ARC 12655::IRGC 22226-2::[IRIS 313-10886]	IRIS 313-10886	IRGC 132240	subtrop	0	A	ARC 12655::IRGC 22226-2::[IRIS 313-10886]	IRIS 313-10886	IRGC 132240	subtrop	19	C	T	T	-	-	-	C	C	C	T	C	-	-	-	-	A	A	G	C	T	T	-	A	-	G	G	C	T	T	C	G	T	G	G	G	G	G	-	-
ARC 13204::IRGC 22558-1::[IRIS 313-10894]	IRIS 313-10894	IRGC 127150	admix	0	A	ARC 13204::IRGC 22558-1::[IRIS 313-10894]	IRIS 313-10894	IRGC 127150	admix	24	C	T	T	-	-	-	C	C	C	T	C	-	-	-	-	A	A	G	C	T	T	-	A	-	G	G	C	T	T	C	G	T	G	G	G	G	G	-	-
ARC 13276::IRGC 22622-2::[IRIS 313-10896]	IRIS 313-10896	IRGC 127946	admix	0	A	ARC 13276::IRGC 22622-2::[IRIS 313-10896]	IRIS 313-10896	IRGC 127946	admix	5	C	T	T	-	-	-	C	C	C	T	C	-	-	-	-	C	-	G	C	T	T	-	A	-	G	G	C	T	T	C	G	T	G	G	G	G	G	-	-
KREM KRAHAM::IRGC 22981-2::[IRIS 313-10904]	IRIS 313-10904	IRGC 128091	ind3	0	A	KREM KRAHAM::IRGC 22981-2::[IRIS 313-10904]	IRIS 313-10904	IRGC 128091	ind3	13	C	T	T	-	-	-	C	C	C	T	C	-	-	-	-	C	-	G	C	T	T	-	A	-	G	G	C	T	T	C	G	T	G	G	G	G	G	-	-
MOROM::IRGC 23016-2::[IRIS 313-10908]	IRIS 313-10908	IRGC 128112	ind3	0	A	MOROM::IRGC 23016-2::[IRIS 313-10908]	IRIS 313-10908	IRGC 128112	ind3	19	C	T	T	-	-	-	C	C	C	T	C	-	-	-	-	A	A	G	C	T	T	-	A	-	G	G	C	T	T	C	G	T	G	G	G	G	G	-	-
NEANG CHAN::IRGC 23034-1::[IRIS 313-10909]	IRIS 313-10909	IRGC 135776	ind3	0	A	NEANG CHAN::IRGC 23034-1::[IRIS 313-10909]	IRIS 313-10909	IRGC 135776	ind3	23	C	T	T	-	-	-	C	C	C	T	C	-	-	-	-	A	A	G	C	T	T	-	A	-	G	G	C	T	T	C	G	T	G	G	G	G	G	-	-
PINIDWA QAN QIPUGO PINGKITAN::IRGC 23359-1::[IRIS 313-10919]	IRIS 313-10919	IRGC 127731	trop	0	A	PINIDWA QAN QIPUGO PINGKITAN::IRGC 23359-1::[IRIS 313-10919]	IRIS 313-10919	IRGC 127731	trop	12	C	T	T	-	-	-	C	C	C	T	C	-	-	-	-	A	A	G	C	T	T	-	A	-	G	G	C	T	T	C	G	T	G	G	G	G	G	-	-
PINIDWA QAN QIPUGO QELEK::IRGC 23360-1::[IRIS 313-10920]	IRIS 313-10920	IRGC 127732	trop	0	A	PINIDWA QAN QIPUGO QELEK::IRGC 23360-1::[IRIS 313-10920]	IRIS 313-10920	IRGC 127732	trop	12	C	T	T	-	-	-	C	C	C	T	C	-	-	-	-	C	-	G	C	T	T	-	A	-	G	G	C	T	T	C	G	T	G	G	G	G	G	-	-
R 258::IRGC 23702-2::[IRIS 313-10922]	IRIS 313-10922	IRGC 132264	subtrop	0	A	R 258::IRGC 23702-2::[IRIS 313-10922]	IRIS 313-10922	IRGC 132264	subtrop	23	C	T	T	-	-	-	C	C	C	T	C	-	-	-	-	A	A	G	C	T	T	-	A	-	G	G	C	T	T	C	G	T	G	G	G	G	G	-	-
CHABLI CHABOL GLANG::IRGC 23706-1::[IRIS 313-10923]	IRIS 313-10923	IRGC 128256	subtrop	0	A	CHABLI CHABOL GLANG::IRGC 23706-1::[IRIS 313-10923]	IRIS 313-10923	IRGC 128256	subtrop	23	C	T	T	-	-	-	C	C	C	T	C	-	-	-	-	A	A	G	C	T	T	-	A	-	G	G	C	T	T	C	G	T	G	G	G	G	G	-	-
RAM SALEE KATAKA::IRGC 24014-1::[IRIS 313-10926]	IRIS 313-10926	IRGC 127761	aro	0	A	RAM SALEE KATAKA::IRGC 24014-1::[IRIS 313-10926]	IRIS 313-10926	IRGC 127761	aro	17	C	T	T	-	-	-	C	C	C	T	C	-	-	-	-			G	C	T	T	-	A	-	G	G	C	T	T	C	G	T	G	G	G	G	G	-	-
KETAN GUNDIL::IRGC 24568-1::[IRIS 313-10936]	IRIS 313-10936	IRGC 127504	trop	0	A	KETAN GUNDIL::IRGC 24568-1::[IRIS 313-10936]	IRIS 313-10936	IRGC 127504	trop	16	C	T	T	-	-	-	C	C	C	T	C	-	-	-	-	C	-	G	C	T	T	-	A	-	G	G	C	T	T	C	G	T	G	G	G	G	G	-	-
BANDANG BUNGKUAKLAN::IRGC 24697-2::[IRIS 313-10942]	IRIS 313-10942	IRGC 127987	ind3	0	A	BANDANG BUNGKUAKLAN::IRGC 24697-2::[IRIS 313-10942]	IRIS 313-10942	IRGC 127987	ind3	18	C	T	T	-	-	-	C	C	C	T	C	-	-	-	-	A	A	G	C	T	T	-	A	-	G	G	C	T	T	C				G			G	-	-
PUTUS TOLO::IRGC 25636-2::[IRIS 313-10956]	IRIS 313-10956	IRGC 128144	trop	0	A	PUTUS TOLO::IRGC 25636-2::[IRIS 313-10956]	IRIS 313-10956	IRGC 128144	trop	14	C	T	T	-	-	-	C	C	C	T	C	-	-	-	-	A	A	G	C	T	T	-	A	-	G	G	C	T	T	C	G	T	G	G	G	G	G	-	-
SITABO TABO::IRGC 25798-1::[IRIS 313-10959]	IRIS 313-10959	IRGC 128473	trop	0	A	SITABO TABO::IRGC 25798-1::[IRIS 313-10959]	IRIS 313-10959	IRGC 128473	trop	22	C	T	T	-	-	-	C	C	C	T	C	-	-	-	-	A	A	G	C	T	T	-	A	-	G	G	C	T	T	C	G	T	G	G	G	G	G	-	-
KAMRANGA::IRGC 26373-2::[IRIS 313-10974]	IRIS 313-10974	IRGC 128070	ind2	0	A	KAMRANGA::IRGC 26373-2::[IRIS 313-10974]	IRIS 313-10974	IRGC 128070	ind2	11	C	T	T	-	-	-	C	C	C	T	C	-	-	-	-	C	-	G	C	T	T	-	A	-	G	G	C	T	T	C	G	T	G	G	G	G	G	-	-
KOLA MUCHI::IRGC 26384-2::[IRIS 313-10975]	IRIS 313-10975		ind2	0	A	KOLA MUCHI::IRGC 26384-2::[IRIS 313-10975]	IRIS 313-10975		ind2	18	C	T	T	-	-	-	C	C	C	T	C	-	-	-	-	A	A	G	C	T	T	-	A	-	G	G	C	T	T	C	G	T	G	G	G	G	G	-	-
LUDI GOCHYA::IRGC 26504-2::[IRIS 313-10982]	IRIS 313-10982	IRGC 128100	ind2	0	A	LUDI GOCHYA::IRGC 26504-2::[IRIS 313-10982]	IRIS 313-10982	IRGC 128100	ind2	15	C	T	T	-	-	-	C	C	C	T	C	-	-	-	-	C	-	G	C	T	T	-	A	-	G	G	C	T	T	C	G	T	G	G	G	G	G	-	-
HALDI JAON::IRGC 26638-2::[IRIS 313-10986]	IRIS 313-10986	IRGC 128048	ind2	0	A	HALDI JAON::IRGC 26638-2::[IRIS 313-10986]	IRIS 313-10986	IRGC 128048	ind2	24	C	T	T	-	-	-	C	C	C	T	C	-	-	-	-	A	A	G	C	T	T	-	A	-	G	G	C	T	T	C	G	T	G	G	G	G	G	-	-
SUNGA WALA::IRGC 26802-1::[IRIS 313-10987]	IRIS 313-10987		aus	0	A	SUNGA WALA::IRGC 26802-1::[IRIS 313-10987]	IRIS 313-10987		aus	17	C	T	T	-	-	-	C	C	C	T	C	-	-	-	-	C	-	G	C	T	T	-	A	-	G	G	C	T	T	C	G	T	G	G	G	G	G	-	-
PANGETAN::IRGC 26942-1::[IRIS 313-10994]	IRIS 313-10994	IRGC 135783	trop	0	A	PANGETAN::IRGC 26942-1::[IRIS 313-10994]	IRIS 313-10994	IRGC 135783	trop	21	C	T	T	-	-	-	C	C	C	T	C	-	-	-	-	C	-	G	C	T	T	-	A	-	G	G	C	T	T	C	G	T	G	G	G	G	G	-	-
KETAN RASO::IRGC 27154-1::[IRIS 313-10998]	IRIS 313-10998		indx	0	A	KETAN RASO::IRGC 27154-1::[IRIS 313-10998]	IRIS 313-10998		indx	5	C	T	T	-	-	-	C	C	C	T	C	-	-	-	-	C	-	G	C	T	T	-	A	-	G	G	C	T	T	C	G	T	G	G	G	G	G	-	-
PAEDAI SOBUDI::IRGC 27222-1::[IRIS 313-11001]	IRIS 313-11001	IRGC 128421	trop	0	A	PAEDAI SOBUDI::IRGC 27222-1::[IRIS 313-11001]	IRIS 313-11001	IRGC 128421	trop	16	C	T	T	-	-	-	C	C	C	T	C	-	-	-	-	A	A	G	C	T	T	-	A	-	G	G	C	T	T	C	G	T	G	G	G	G	G	-	-
PAE MEETO::IRGC 27254-1::[IRIS 313-11003]	IRIS 313-11003	IRGC 127918	trop	0	A	PAE MEETO::IRGC 27254-1::[IRIS 313-11003]	IRIS 313-11003	IRGC 127918	trop	9	C	T	T	-	-	-	C	C	C	T	C	-	-	-	-	A	A	G	C	T	T	-	A	-	G	G	C	T	T	C	G	T	G	G	G	G	G	-	-
PAE SANGGULA::IRGC 27297-1::[IRIS 313-11004]	IRIS 313-11004	IRGC 128423	trop	0	A	PAE SANGGULA::IRGC 27297-1::[IRIS 313-11004]	IRIS 313-11004	IRGC 128423	trop	12	C	T	T	-	-	-	C	C	C	T	C	-	-	-	-	C	-	G	C	T	T	-	A	-	G	G	C	T	T	C	G	T	G	G	G	G	G	-	-
PULUT HALAPA::IRGC 27403-1::[IRIS 313-11009]	IRIS 313-11009	IRGC 127749	trop	0	A	PULUT HALAPA::IRGC 27403-1::[IRIS 313-11009]	IRIS 313-11009	IRGC 127749	trop	15	C	T	T	-	-	-	C	C	C	T	C	-	-	-	-	A	A	G	C	T	T	-	A	-	G	G	C	T	T	C	G	T	G	G	G	G	G	-	-
POONGAR::IRGC 28611-1::[IRIS 313-11041]	IRIS 313-11041	IRGC 127738	ind2	0	A	POONGAR::IRGC 28611-1::[IRIS 313-11041]	IRIS 313-11041	IRGC 127738	ind2	11	C	T	T	-	-	-	C	C	C	T	C	-	-	-	-	A	A	G	C	T	T	-	A	-	G	G	C	T	T	C	G	T	G	G	G	G	G	-	-
BUKU::IRGC 28683-2::[IRIS 313-11044]	IRIS 313-11044	IRGC 128005	trop	0	A	BUKU::IRGC 28683-2::[IRIS 313-11044]	IRIS 313-11044	IRGC 128005	trop	15	C	T	T	-	-	-	C	C	C	T	C	-	-	-	-	A	A	G	C	T	T	-	A	-	G	G	C	T	T	C	G	T	G	G			G	-	-
KALAGNON::IRGC 30335-1::[IRIS 313-11097]	IRIS 313-11097	IRGC 127478	indx	0	A	KALAGNON::IRGC 30335-1::[IRIS 313-11097]	IRIS 313-11097	IRGC 127478	indx	24	C	T	T	-	-	-	C	C	C	T	C	-	-	-	-	A	A	G	C	T	T	-	A	-	G	G	C	T	T	C	G	T	G	G	G	G	G	-	-
KAL SHULI::IRGC 31665-2::[IRIS 313-11113]	IRIS 313-11113	IRGC 128069	ind2	0	A	KAL SHULI::IRGC 31665-2::[IRIS 313-11113]	IRIS 313-11113	IRGC 128069	ind2	18	C	T	T	-	-	-	C	C	C	T	C	-	-	-	-	A	A	G	C	T	T	-	A	-	G	G	C	T	T	C	G	T	G	G	G	G	G	-	-
BIRUI SAIL::IRGC 31745-2::[IRIS 313-11114]	IRIS 313-11114	IRGC 132305	ind2	0	A	BIRUI SAIL::IRGC 31745-2::[IRIS 313-11114]	IRIS 313-11114	IRGC 132305	ind2	15	C	T	T	-	-	-	C	C	C	T	C	-	-	-	-	A	A	G	C	T	T	-	A	-	G	G	C	T	T	C	G	T					G	-	-
GBRA::IRGC 32474-2::[IRIS 313-11121]	IRIS 313-11121	IRGC 132249	trop	0	A	GBRA::IRGC 32474-2::[IRIS 313-11121]	IRIS 313-11121	IRGC 132249	trop	4	C	T	T	-	-	-	C	C	C	T	C	-	-	-	-			G	C	T	T	-	A	-	G	G	C	T	T	C	G	T	G	G	G	G	G	-	-
MANSAT 3::IRGC 33341-1::[IRIS 313-11134]	IRIS 313-11134	IRGC 135771	indx	0	A	MANSAT 3::IRGC 33341-1::[IRIS 313-11134]	IRIS 313-11134	IRGC 135771	indx	12	C	T	T	-	-	-	C	C	C	T	C	-	-	-	-	C	-	G	C	T	T	-	A	-	G	G	C	T	T	C	G	T	G		G	G	G	-	-
NGAKWE THETYIN::IRGC 33477-2::[IRIS 313-11136]	IRIS 313-11136	IRGC 128117	admix	0	A	NGAKWE THETYIN::IRGC 33477-2::[IRIS 313-11136]	IRIS 313-11136	IRGC 128117	admix	19	C	T	T	-	-	-	C	C	C	T	C	-	-	-	-	C	-	G	C	T	T	-	A	-	G	G	C	T	T	C	G	T	G	G	G	G	G	-	-
NWACHI MANINE::IRGC 33531-2::[IRIS 313-11139]	IRIS 313-11139	IRGC 128120	indx	0	A	NWACHI MANINE::IRGC 33531-2::[IRIS 313-11139]	IRIS 313-11139	IRGC 128120	indx	17	C	T	T	-	-	-	C	C	C	T	C	-	-	-	-	C	-	G	C	T	T	-			G	G	C	T	T	C	G	T	G	G	G	G	G	-	-
SHWEPULAY::IRGC 33696-2::[IRIS 313-11142]	IRIS 313-11142	IRGC 128162	ind3	0	A	SHWEPULAY::IRGC 33696-2::[IRIS 313-11142]	IRIS 313-11142	IRGC 128162	ind3	7	C	T	T	-	-	-	C	C	C	T	C	-	-	-	-	C	-	G	C	T	T	-	A	-	G	G	C	T	T	C	G	T	G	G	G	G	G	-	-
TAUNGDI::IRGC 33746-2::[IRIS 313-11144]	IRIS 313-11144	IRGC 128181	indx	0	A	TAUNGDI::IRGC 33746-2::[IRIS 313-11144]	IRIS 313-11144	IRGC 128181	indx	5	C	T	T	-	-	-	C	C	C	T	C	-	-	-	-	C	-	G	C	T	T	-	A	-	G	G	C	T	T	C	G	T	G	G	G	G	G	-	-
THEEDAT NGASEIN::IRGC 33779-2::[IRIS 313-11146]	IRIS 313-11146	IRGC 128185	indx	0	A	THEEDAT NGASEIN::IRGC 33779-2::[IRIS 313-11146]	IRIS 313-11146	IRGC 128185	indx	7	C	T	T	-	-	-	C	C	C	T	C	-	-	-	-						T	-	A	-	G	G	C	T	T	C	G	T	G	G	G	G	G	-	-
TYB 11::IRGC 33821-2::[IRIS 313-11147]	IRIS 313-11147	IRGC 128198	indx	0	A	TYB 11::IRGC 33821-2::[IRIS 313-11147]	IRIS 313-11147	IRGC 128198	indx	7	C	T	T	-	-	-	C	C	C	T	C	-	-	-	-	C	-	G	C	T	T	-	A	-	G	G	C	T	T	C	G	T	G	G	G	G	G	-	-
DUBRAJ::IRGC 34904-1::[IRIS 313-11167]	IRIS 313-11167	IRGC 127343	ind2	0	A	DUBRAJ::IRGC 34904-1::[IRIS 313-11167]	IRIS 313-11167	IRGC 127343	ind2	5	C	T	T	-	-	-	C	C	C	T	C	-	-	-	-	C	-	G	C	T	T	-	A	-	G	G	C	T	T	C	G	T	G	G	G	G	G	-	-
TAMBA PERAK::IRGC 35534-2::[IRIS 313-11181]	IRIS 313-11181	IRGC 128179	ind3	0	A	TAMBA PERAK::IRGC 35534-2::[IRIS 313-11181]	IRIS 313-11181	IRGC 128179	ind3	12	C	T	T	-	-	-	C	C	C	T	C	-	-	-	-	C	-	G	C	T	T	-	A	-	G	G	C	T	T	C	G	T	G	G	G	G	G	-	-
KHAO PAH 8-5-38::IRGC 36587-1::[IRIS 313-11194]	IRIS 313-11194	IRGC 135760	ind3	0	A	KHAO PAH 8-5-38::IRGC 36587-1::[IRIS 313-11194]	IRIS 313-11194	IRGC 135760	ind3	18	C	T	T	-	-	-	C	C	C	T	C	-	-	-	-	A	A	G	C	T	T	-	A	-	G	G	C	T	T	C	G	T	G	G	G	G	G	-	-
K 17-9-1-1::IRGC 36778-1::[IRIS 313-11197]	IRIS 313-11197	IRGC 127471	indx	0	A	K 17-9-1-1::IRGC 36778-1::[IRIS 313-11197]	IRIS 313-11197	IRGC 127471	indx	12	C	T	T	-	-	-	C	C	C	T	C	-	-	-	-	A	A	G	C	T	T	-	A	-	G	G	C	T	T	C	G	T	G	G	G	G	G	-	-
SYNTHETIC SATIVA::IRGC 36842-2::[IRIS 313-11199]	IRIS 313-11199	IRGC 128176	indx	0	A	SYNTHETIC SATIVA::IRGC 36842-2::[IRIS 313-11199]	IRIS 313-11199	IRGC 128176	indx	12	C	T	T	-	-	-	C	C	C	T	C	-	-	-	-	A	A	G	C	T	T	-	A	-	G	G	C	T	T	C	G	T	G	G	G	G	G	-	-
KUMRI::IRGC 37182-2::[IRIS 313-11206]	IRIS 313-11206	IRGC 128092	indx	0	A	KUMRI::IRGC 37182-2::[IRIS 313-11206]	IRIS 313-11206	IRGC 128092	indx	18	C	T	T	-	-	-	C	C	C	T	C	-	-	-	-	A	A	G	C	T	T	-	A	-	G	G	C	T	T	C	G	T	G	G	G	G	G	-	-
PAIRJAT::IRGC 37252-2::[IRIS 313-11207]	IRIS 313-11207	IRGC 128126	ind2	0	A	PAIRJAT::IRGC 37252-2::[IRIS 313-11207]	IRIS 313-11207	IRGC 128126	ind2	13	C	T	T	-	-	-	C	C	C	T	C	-	-	-	-	A	A	G	C	T	T	-	A	-	G	G	C	T	T	C	G	T	G	G	G	G	G	-	-
PARIJAT::IRGC 37272-2::[IRIS 313-11208]	IRIS 313-11208	IRGC 128129	indx	1	C	PARIJAT::IRGC 37272-2::[IRIS 313-11208]	IRIS 313-11208	IRGC 128129	indx	12	C	T	T	-	-	-	C	C	C	T	C	-	-	-	-	C	-	G	C	T	T	-	A	-	G	G	C	T	T	C	G	T	G	G	G	G	G	-	-
VADAI::IRGC 37341-1::[IRIS 313-11209]	IRIS 313-11209	IRGC 135806	ind2	0	A	VADAI::IRGC 37341-1::[IRIS 313-11209]	IRIS 313-11209	IRGC 135806	ind2	24	C	T	T	-	-	-	C	C	C	T	C	-	-	-	-	A	A	G	C	T	T	-	A	-	G	G	C	T	T	C	G	T	G	G	G	G	G	-	-
KALOBONA::IRGC 37478-2::[IRIS 313-11212]	IRIS 313-11212	IRGC 132309	ind2	0	A	KALOBONA::IRGC 37478-2::[IRIS 313-11212]	IRIS 313-11212	IRGC 132309	ind2	5	C	T	T	-	-	-	C	C	C	T	C	-	-	-	-	C	-	G	C	T	T	-	A	-	G	G	C	T	T	C	G	T	G	G	G	G	G	-	-
LIONG ORN::IRGC 38875-2::[IRIS 313-11236]	IRIS 313-11236	IRGC 128523	ind3	0	A	LIONG ORN::IRGC 38875-2::[IRIS 313-11236]	IRIS 313-11236	IRGC 128523	ind3	13	C	T	T	-	-	-	C	C	C	T	C	-	-	-	-	A	A	G	C	T	T	-	A	-	G	G	C	T	T	C	G	T	G	G	G	G	G	-	-
IAC 1132::IRGC 39052-1::[IRIS 313-11238]	IRIS 313-11238		trop	0	A	IAC 1132::IRGC 39052-1::[IRIS 313-11238]	IRIS 313-11238		trop	24	C	T	T	-	-	-	C	C	C	T	C	-	-	-	-	A	A	G	C	T	T	-	A	-	G	G	C	T	T	C	G	T	G	G	G	G	G	-	-
BR 116-3B-53::IRGC 39559-2::[IRIS 313-11241]	IRIS 313-11241	IRGC 128001	ind2	0	A	BR 116-3B-53::IRGC 39559-2::[IRIS 313-11241]	IRIS 313-11241	IRGC 128001	ind2	24	C	T	T	-	-	-	C	C	C	T	C	-	-	-	-	A	A	G	C	T	T	-	A	-	G	G	C	T	T	C	G	T	G	G	G	G	G	-	-
ADR 52::IRGC 40638-2::[IRIS 313-11252]	IRIS 313-11252		indx	0	A	ADR 52::IRGC 40638-2::[IRIS 313-11252]	IRIS 313-11252		indx	23	C	T	T	-	-	-	C	C	C	T	C	-	-	-	-	A	A	G	C	T	T	-	A	-	G	G	C	T	T	C	G	T	G	G	G	G	G	-	-
ARC 7056::IRGC 40914-1::[IRIS 313-11255]	IRIS 313-11255	IRGC 127167	indx	0	A	ARC 7056::IRGC 40914-1::[IRIS 313-11255]	IRIS 313-11255	IRGC 127167	indx	4	C	T	T	-	-	-	C	C	C	T	C	-	-	-	-	C	-	G	C	T	T	-	A	-	G	G	C	T	T	C	G	T	G	G	G	G	G	-	-
ARC 14347::IRGC 41517-2::[IRIS 313-11266]	IRIS 313-11266	IRGC 127955	indx	0	A	ARC 14347::IRGC 41517-2::[IRIS 313-11266]	IRIS 313-11266	IRGC 127955	indx	24	C	T	T	-	-	-	C	C	C	T	C	-	-	-	-	A	A	G	C	T	T	-	A	-	G	G	C	T	T	C	G	T	G	G	G	G	G	-	-
ARC 14737::IRGC 41729-2::[IRIS 313-11271]	IRIS 313-11271	IRGC 127961	ind2	0	A	ARC 14737::IRGC 41729-2::[IRIS 313-11271]	IRIS 313-11271	IRGC 127961	ind2	18	C	T	T	-	-	-	C	C	C	T	C	-	-	-	-	A	A	G	C	T	T	-	A	-	G	G	C	T	T	C	G	T	G	G	G	G	G	-	-
ARC 15743::IRGC 42127-2::[IRIS 313-11283]	IRIS 313-11283	IRGC 132320	indx	0	A	ARC 15743::IRGC 42127-2::[IRIS 313-11283]	IRIS 313-11283	IRGC 132320	indx	24	C	T	T	-	-	-	C	C	C	T	C	-	-	-	-	A	A	G	C	T	T	-	A	-	G	G	C	T	T	C	G	T	G	G	G	G	G	-	-
ARC 18064::IRGC 42237-1::[IRIS 313-11285]	IRIS 313-11285		ind2	0	A	ARC 18064::IRGC 42237-1::[IRIS 313-11285]	IRIS 313-11285		ind2	23	C	T	T	-	-	-	C	C	C	T	C	-	-	-	-	A	A	G	C	T	T	-	A	-	G	G	C	T	T	C	G	T	G	G	G	G	G	-	-
ARC 10120::IRGC 42557-2::[IRIS 313-11292]	IRIS 313-11292	IRGC 127929	indx	0	A	ARC 10120::IRGC 42557-2::[IRIS 313-11292]	IRIS 313-11292	IRGC 127929	indx	17	C	T	T	-	-	-	C	C	C	T	C	-	-	-	-	A	A	G	C	T	T	-	A	-	G	G	C	T	T	C	G	T	G	G	G	G	G	-	-
ARC 11245::IRGC 42651-2::[IRIS 313-11294]	IRIS 313-11294	IRGC 127936	ind2	0	A	ARC 11245::IRGC 42651-2::[IRIS 313-11294]	IRIS 313-11294	IRGC 127936	ind2	13	C	T	T	-	-	-	C	C	C	T	C	-	-	-	-	C	-	G	C	T	T	-	A	-	G	G	C	T	T	C	G	T	G	G	G	G	G	-	-
ARC 11397::IRGC 42664-1::[IRIS 313-11295]	IRIS 313-11295	IRGC 127137	admix	0	A	ARC 11397::IRGC 42664-1::[IRIS 313-11295]	IRIS 313-11295	IRGC 127137	admix	24	C	T	T	-	-	-	C	C	C	T	C	-	-	-	-	A	A	G	C	T	T	-	A	-	G	G	C	T	T	C	G	T	G	G	G	G	G	-	-
ARC 14709::IRGC 42976-2::[IRIS 313-11300]	IRIS 313-11300	IRGC 127960	ind2	1	C	ARC 14709::IRGC 42976-2::[IRIS 313-11300]	IRIS 313-11300	IRGC 127960	ind2	15	C	T	T	-	-	-	C	C	C	T	C	-	-	-	-	A	A	G	C	T	T	-	A	-	G	G	C	T	T	C	G	T	G	G	G	G	G	-	-
ARC 15403::IRGC 43183-2::[IRIS 313-11308]	IRIS 313-11308	IRGC 127966	ind2	0	A	ARC 15403::IRGC 43183-2::[IRIS 313-11308]	IRIS 313-11308	IRGC 127966	ind2	17	C	T	T	-	-	-	C	C	C	T	C	-	-	-	-			G	C	T	T	-	A	-	G	G	C	T	T	C	G	T	G	G	G	G	G	-	-
ARC 15929::IRGC 43269-2::[IRIS 313-11310]	IRIS 313-11310	IRGC 127968	ind2	0	A	ARC 15929::IRGC 43269-2::[IRIS 313-11310]	IRIS 313-11310	IRGC 127968	ind2	15	C	T	T	-	-	-	C	C	C	T	C	-	-	-	-	A	A	G	C	T	T	-	A	-	G	G	C	T	T	C	G	T	G	G	G	G	G	-	-
TUBU::IRGC 43677-2::[IRIS 313-11318]	IRIS 313-11318	IRGC 128195	ind3	0	A	TUBU::IRGC 43677-2::[IRIS 313-11318]	IRIS 313-11318	IRGC 128195	ind3	15	C	T	T	-	-	-	C	C	C	T	C	-	-	-	-	A	A	G	C	T	T	-	A	-	G	G	C	T	T	C	G	T	G	G	G	G	G	-	-
INANUPAN::IRGC 44461-2::[IRIS 313-11335]	IRIS 313-11335	IRGC 132339	ind2	0	A	INANUPAN::IRGC 44461-2::[IRIS 313-11335]	IRIS 313-11335	IRGC 132339	ind2	18	C	T	T	-	-	-	C	C	C	T	C	-	-	-	-	A	A	G	C	T	T	-	A	-	G	G	C	T	T	C	G	T	G	G	G	G	G	-	-
WAGWAG PUTI::IRGC 44804-2::[IRIS 313-11346]	IRIS 313-11346	IRGC 132371	ind1B	0	A	WAGWAG PUTI::IRGC 44804-2::[IRIS 313-11346]	IRIS 313-11346	IRGC 132371	ind1B	23	C	T	T	-	-	-	C	C	C	T	C	-	-	-	-	A	A	G	C	T	T	-	A	-	G	G	C	T	T	C	G	T	G	G	G	G	G	-	-
CAC 75::IRGC 45352-2::[IRIS 313-11354]	IRIS 313-11354	IRGC 128008	ind2	0	A	CAC 75::IRGC 45352-2::[IRIS 313-11354]	IRIS 313-11354	IRGC 128008	ind2	17	C	T	T	-	-	-	C	C	C	T	C	-	-	-	-	A	A	G	C	T	T	-	A	-	G	G	C	T	T	C	G	T	G	G	G	G	G	-	-
KHEJURTHUPI::IRGC 46137-2::[IRIS 313-11363]	IRIS 313-11363	IRGC 128089	ind2	0	A	KHEJURTHUPI::IRGC 46137-2::[IRIS 313-11363]	IRIS 313-11363	IRGC 128089	ind2	15	C	T	T	-	-	-	C	C	C	T	C	-	-	-	-	A	A	G	C	T	T	-	A	-	G	G	C	T	T	C	G	T	G	G	G	G
MAKARANDASAIL::IRGC 46289-2::[IRIS 313-11367]	IRIS 313-11367	IRGC 128103	ind2	0	A	MAKARANDASAIL::IRGC 46289-2::[IRIS 313-11367]	IRIS 313-11367	IRGC 128103	ind2	16	C	T	T	-	-	-	C	C	C	T	C	-	-	-	-	A	A	G	C	T	T	-	A	-	G	G	C	T	T	C	G	T	G	G	G	G	G	-	-
PANIKELASH::IRGC 46500-2::[IRIS 313-11368]	IRIS 313-11368	IRGC 128128	ind2	0	A	PANIKELASH::IRGC 46500-2::[IRIS 313-11368]	IRIS 313-11368	IRGC 128128	ind2	18	C	T	T	-	-	-	C	C	C	T	C	-	-	-	-	A	A	G	C	T	T	-	A	-	G	G	C	T	T	C	G	T	G	G	G	G	G	-	-
SACHI::IRGC 46612-2::[IRIS 313-11370]	IRIS 313-11370	IRGC 132368	ind2	0	A	SACHI::IRGC 46612-2::[IRIS 313-11370]	IRIS 313-11370	IRGC 132368	ind2	24	C	T	T	-	-	-	C	C	C	T	C	-	-	-	-	A	A	G	C	T	T	-	A	-	G	G	C	T	T	C	G	T	G	G	G	G	G	-	-
CADIDIT (GLUT)::IRGC 47161-1::[IRIS 313-11379]	IRIS 313-11379	IRGC 127245	trop	0	A	CADIDIT (GLUT)::IRGC 47161-1::[IRIS 313-11379]	IRIS 313-11379	IRGC 127245	trop	17	C	T	T	-	-	-	C	C	C	T	C	-	-	-	-	A	A	G	C	T	T	-	A	-	G	G	C	T	T	C	G	T	G	G	G	G	G	-	-
SA MER::IRGC 48454-2::[IRIS 313-11392]	IRIS 313-11392	IRGC 128156	ind3	0	A	SA MER::IRGC 48454-2::[IRIS 313-11392]	IRIS 313-11392	IRGC 128156	ind3	22	C	T	T	-	-	-	C	C	C	T	C	-	-	-	-	A	A	G	C	T	T	-	A	-	G	G	C	T	T	C	G	T	G	G	G	G	G	-	-
TAMBU::IRGC 48932-1::[IRIS 313-11397]	IRIS 313-11397	IRGC 132044	trop	0	A	TAMBU::IRGC 48932-1::[IRIS 313-11397]	IRIS 313-11397	IRGC 132044	trop	15	C	T	T	-	-	-	C	C	C	T	C	-	-	-	-	A	A	G	C	T	T	-	A	-	G	G	C	T	T	C	G	T	G	G	G	G	G	-	-
RAYDHAN 1::IRGC 49127-2::[IRIS 313-11399]	IRIS 313-11399	IRGC 128148	indx	0	A	RAYDHAN 1::IRGC 49127-2::[IRIS 313-11399]	IRIS 313-11399	IRGC 128148	indx	15	C	T	T	-	-	-	C	C	C	T	C	-	-	-	-	C	-	G	C	T	T	-	A	-	G	G	C	T	T	C	G	T	G	G	G	G	G	-	-
CHITRAKALI::IRGC 49524-2::[IRIS 313-11408]	IRIS 313-11408	IRGC 128016	ind2	0	A	CHITRAKALI::IRGC 49524-2::[IRIS 313-11408]	IRIS 313-11408	IRGC 128016	ind2	10	C	T	T	-	-	-	C	C	C	T	C	-	-	-	-	C	-	G	C	T	T	-	A	-	G	G	C	T	T	C	G	T		G	G	G	G	-	-
DONRADAO::IRGC 49604-1::[IRIS 313-11411]	IRIS 313-11411	IRGC 127342	ind2	0	A	DONRADAO::IRGC 49604-1::[IRIS 313-11411]	IRIS 313-11411	IRGC 127342	ind2	20	C	T	T	-	-	-	C	C	C	T	C	-	-	-	-	C	-	G	C	T	T	-	A	-	G	G	C	T	T	C	G	T	G	G	G	G	G	-	-
BRANCO PRECOCE::IRGC 50441-2::[IRIS 313-11425]	IRIS 313-11425	IRGC 128003	admix	0	A	BRANCO PRECOCE::IRGC 50441-2::[IRIS 313-11425]	IRIS 313-11425	IRGC 128003	admix	3	C	T	T	-	-	-	C	C	C	T	C	-	-	-	-	C	-	G	C	T	T	-	A	-	G	G	C	T	T	C	G	T	G	G	G	G	G	-	-
GEM OU BRAZIL::IRGC 50470-1::[IRIS 313-11427]	IRIS 313-11427	IRGC 128295	trop	0	A	GEM OU BRAZIL::IRGC 50470-1::[IRIS 313-11427]	IRIS 313-11427	IRGC 128295	trop	14	C	T	T	-	-	-	C	C	C	T	C	-	-	-	-	C	-	G	C	T	T	-	A	-	G	G	C	T	T	C	G	T	G	G	G	G	G	-	-
MIUDO ROXO::IRGC 50517-1::[IRIS 313-11429]	IRIS 313-11429	IRGC 128388	trop	0	A	MIUDO ROXO::IRGC 50517-1::[IRIS 313-11429]	IRIS 313-11429	IRGC 128388	trop	16	C	T	T	-	-	-	C	C	C	T	C	-	-	-	-	A	A	G	C	T	T	-	A	-	G	G	C	T	T	C	G	T	G	G	G	G	G	-	-
SAKAZELE (538)::IRGC 50880-1::[IRIS 313-11436]	IRIS 313-11436	IRGC 127779	trop	0	A	SAKAZELE (538)::IRGC 50880-1::[IRIS 313-11436]	IRIS 313-11436	IRGC 127779	trop	21	C	T	T	-	-	-	C	C	C	T	C	-	-	-	-	A	A	G	C	T	T	-	A	-	G	G	C	T	T	C	G	T	G	G	G	G	G	-	-
ARC 18502::IRGC 51749-2::[IRIS 313-11442]	IRIS 313-11442	IRGC 132321	indx	0	A	ARC 18502::IRGC 51749-2::[IRIS 313-11442]	IRIS 313-11442	IRGC 132321	indx	13	C	T	T	-	-	-	C	C	C	T	C	-	-	-	-	A	A	G	C	T	T	-	A	-	G	G	C	T	T	C	G	T	G	G	G	G	G	-	-
NAPDAI::IRGC 52009-1::[IRIS 313-11446]	IRIS 313-11446	IRGC 127647	ind2	0	A	NAPDAI::IRGC 52009-1::[IRIS 313-11446]	IRIS 313-11446	IRGC 127647	ind2	15	C	T	T	-	-	-	C	C	C	T	C	-	-	-	-	A	A	G	C	T	T	-	A	-	G	G	C	T	T	C	G	T	G	G	G	G	G	-	-
BARAMANJ::IRGC 52067-1::[IRIS 313-11448]	IRIS 313-11448	IRGC 127209	ind2	1	C	BARAMANJ::IRGC 52067-1::[IRIS 313-11448]	IRIS 313-11448	IRGC 127209	ind2	13	C	T	T	-	-	-	C	C	C	T	C	-	-	-	-	A	A	G	C	T	T	-	A	-	G	G	C	T	T	C	G	T	G	G	G	G	G	-	-
KODIA PHUL::IRGC 52168-1::[IRIS 313-11449]	IRIS 313-11449	IRGC 127526	indx	0	A	KODIA PHUL::IRGC 52168-1::[IRIS 313-11449]	IRIS 313-11449	IRGC 127526	indx	23	C	T	T	-	-	-	C	C	C	T	C	-	-	-	-	A	A	G	C	T	T	-	A	-	G	G	C	T	T	C	G	T	G	G	G	G	G	-	-
LOCAL::IRGC 53300-1::[IRIS 313-11478]	IRIS 313-11478	IRGC 127572	ind2	0	A	LOCAL::IRGC 53300-1::[IRIS 313-11478]	IRIS 313-11478	IRGC 127572	ind2	18	C	T	T	-	-	-	C	C	C	T	C	-	-	-	-	A	A	G	C	T	T	-	A	-	G	G	C	T	T	C	G	T	G	G	G	G	G	-	-
LALDIGHA::IRGC 53541-1::[IRIS 313-11487]	IRIS 313-11487	IRGC 128358	ind2	0	A	LALDIGHA::IRGC 53541-1::[IRIS 313-11487]	IRIS 313-11487	IRGC 128358	ind2	18	C	T	T	-	-	-	C	C	C	T	C	-	-	-	-	A	A	G	C	T	T	-	A	-	G	G	C	T	T	C	G	T	G	G	G	G	G	-	-
BIR BAHADUR::IRGC 53889-1::[IRIS 313-11491]	IRIS 313-11491	IRGC 127230	ind2	0	A	BIR BAHADUR::IRGC 53889-1::[IRIS 313-11491]	IRIS 313-11491	IRGC 127230	ind2	13	C	T	T	-	-	-	C	C	C	T	C	-	-	-	-	A	A	G	C	T	T	-	A	-	G	G	C	T	T	C	G	T	G	G	G	G	G	-	-
PADI UDANG::IRGC 54295-1::[IRIS 313-11499]	IRIS 313-11499	IRGC 132024	trop	0	A	PADI UDANG::IRGC 54295-1::[IRIS 313-11499]	IRIS 313-11499	IRGC 132024	trop	18	C	T	T	-	-	-	C	C	C	T	C	-	-	-	-	A	A	G	C	T	T	-	A	-	G	G	C	T	T	C	G	T	G	G	G	G	G	-	-
PAWNG AEW 1::IRGC 55263-1::[IRIS 313-11508]	IRIS 313-11508	IRGC 127722	ind3	0	A	PAWNG AEW 1::IRGC 55263-1::[IRIS 313-11508]	IRIS 313-11508	IRGC 127722	ind3	17	C	T	T	-	-	-	C	C	C	T	C	-	-	-	-	C	-	G	C	T	T	-	A	-	G	G	C	T	T	C	G	T	G	G	G		G	-	-
DIAMBARANG::IRGC 56726-1::[IRIS 313-11525]	IRIS 313-11525	IRGC 127319	ind3	0	A	DIAMBARANG::IRGC 56726-1::[IRIS 313-11525]	IRIS 313-11525	IRGC 127319	ind3	11	C	T	T	-	-	-	C	C	C	T	C	-	-	-	-	C	-	G	C	T	T	-	A	-	G	G	C	T	T	C	G	T	G	G	G	G	G	-	-
JAO KHAO::IRGC 57046-1::[IRIS 313-11530]	IRIS 313-11530	IRGC 131993	ind3	0	A	JAO KHAO::IRGC 57046-1::[IRIS 313-11530]	IRIS 313-11530	IRGC 131993	ind3	18	C	T	T	-	-	-	C	C	C	T	C	-	-	-	-	A	A	G	C	T	T	-	A	-	G	G	C	T	T	C	G	T	G	G	G	G	G	-	-
PA RABICHINA::IRGC 58609-1::[IRIS 313-11554]	IRIS 313-11554	IRGC 132291	ind3	0	A	PA RABICHINA::IRGC 58609-1::[IRIS 313-11554]	IRIS 313-11554	IRGC 132291	ind3	14	C	T	T	-	-	-	C	C	C	T	C	-	-	-	-	C	-	G	C	T	T	-	A	-	G	G	C	T	T	C	G	T	G	G	G	G	G	-	-
BANGLA::IRGC 58876-1::[IRIS 313-11561]	IRIS 313-11561	IRGC 128238	ind2	0	A	BANGLA::IRGC 58876-1::[IRIS 313-11561]	IRIS 313-11561	IRGC 128238	ind2	24	C	T	T	-	-	-	C	C	C	T	C	-	-	-	-	A	A	G	C	T	T	-	A	-	G	G	C	T	T	C	G	T	G	G	G	G	G	-	-
KUSUM KATIKI::IRGC 59099-1::[IRIS 313-11565]	IRIS 313-11565	IRGC 127536	ind2	0	A	KUSUM KATIKI::IRGC 59099-1::[IRIS 313-11565]	IRIS 313-11565	IRGC 127536	ind2	21	C	T	T	-	-	-	C	C	C	T	C	-	-	-	-	A	A	G	C	T	T	-	A	-	G	G	C	T	T	C	G	T	G	G	G	G	G	-	-
MOONOR::IRGC 59136-1::[IRIS 313-11566]	IRIS 313-11566		ind2	0	A	MOONOR::IRGC 59136-1::[IRIS 313-11566]	IRIS 313-11566		ind2	21	C	T	T	-	-	-	C	C	C	T	C	-	-	-	-	A	A	G	C	T	T	-	A	-	G	G	C	T	T	C	G	T	G	G	G	G	G	-	-
CHAN THANH HOA::IRGC 60647-1::[IRIS 313-11594]	IRIS 313-11594	IRGC 127259	indx	1	C	CHAN THANH HOA::IRGC 60647-1::[IRIS 313-11594]	IRIS 313-11594	IRGC 127259	indx	16	C	T	T	-	-	-	C	C	C	T	C	-	-	-	-	A	A	G	C	T	T	-	A	-	G	G	C	T	T	C	G	T	G	G	G	G	G	-	-
BHATA PYAGI::IRGC 60895-1::[IRIS 313-11597]	IRIS 313-11597	IRGC 127222	ind2	0	A	BHATA PYAGI::IRGC 60895-1::[IRIS 313-11597]	IRIS 313-11597	IRGC 127222	ind2	12	C	T	T	-	-	-	C	C	C	T	C	-	-	-	-	A	A	G	C	T	T	-	A	-	G	G	C	T	T	C	G	T	G	G	G	G	G	-	-
KOTODESHI::IRGC 60982-1::[IRIS 313-11600]	IRIS 313-11600	IRGC 128353	ind2	0	A	KOTODESHI::IRGC 60982-1::[IRIS 313-11600]	IRIS 313-11600	IRGC 128353	ind2	7	C	T	T	-	-	-	C	C	C	T	C	-	-	-	-	A	A	G	C	T	T	-	A	-	G	G	C	T	T	C	G	T	G	G	G	G	G	-	-
BOKDEL::IRGC 61085-1::[IRIS 313-11606]	IRIS 313-11606	IRGC 127233	ind2	0	A	BOKDEL::IRGC 61085-1::[IRIS 313-11606]	IRIS 313-11606	IRGC 127233	ind2	7	C	T	T	-	-	-	C	C	C	T	C	-	-	-	-	A	A	G	C	T	T	-	A	-	G	G	C	T	T	C	G	T	G	G	G	G	G	-	-
HOLDIGANTHI::IRGC 61105-1::[IRIS 313-11607]	IRIS 313-11607	IRGC 127411	ind2	0	A	HOLDIGANTHI::IRGC 61105-1::[IRIS 313-11607]	IRIS 313-11607	IRGC 127411	ind2	23	C	T	T	-	-	-	C	C	C	T	C	-	-	-	-	A	A	G	C	T	T	-	A	-	G	G	C	T	T	C	G	T	G	G	G	G	G	-	-
UPRH 31::IRGC 61503-1::[IRIS 313-11616]	IRIS 313-11616	IRGC 127878	admix	0	A	UPRH 31::IRGC 61503-1::[IRIS 313-11616]	IRIS 313-11616	IRGC 127878	admix	15	C	T	T	-	-	-	C	C	C	T	C	-	-	-	-	A	A	G	C	T	T	-	A	-	G	G	C	T	T	C	G	T	G	G	G	G	G	-	-
UPRH 265::IRGC 61689-1::[IRIS 313-11621]	IRIS 313-11621	IRGC 127877	indx	0	A	UPRH 265::IRGC 61689-1::[IRIS 313-11621]	IRIS 313-11621	IRGC 127877	indx	15	C	T	T	-	-	-	C	C	C	T	C	-	-	-	-	A	A	G	C	T	T	-	A	-	G	G	C	T	T	C	G	T	G	G	G	G	G	-	-
GUDURA::IRGC 61955-1::[IRIS 313-11626]	IRIS 313-11626	IRGC 127395	aro	0	A	GUDURA::IRGC 61955-1::[IRIS 313-11626]	IRIS 313-11626	IRGC 127395	aro	24	C	T	T	-	-	-	C	C	C	T	C	-	-	-	-	A	A	G	C	T	T	-	A	-	G	G	C	T	T	C	G	T	G	G	G	G	G	-	-
NCS 331::IRGC 62247-1::[IRIS 313-11638]	IRIS 313-11638	IRGC 127656	ind2	0	A	NCS 331::IRGC 62247-1::[IRIS 313-11638]	IRIS 313-11638	IRGC 127656	ind2	17	C	T	T	-	-	-	C	C	C	T	C	-	-	-	-	A	A	G	C	T	T	-	A	-	G	G	C	T	T	C	G	T	G	G	G	G	G	-	-
NCS 349::IRGC 62257-1::[IRIS 313-11639]	IRIS 313-11639	IRGC 127657	indx	0	A	NCS 349::IRGC 62257-1::[IRIS 313-11639]	IRIS 313-11639	IRGC 127657	indx	17	C	T	T	-	-	-	C	C	C	T	C	-	-	-	-	A	A	G	C	T	T	-	A	-	G	G	C	T	T	C	G	T	G	G	G	G	G	-	-
NCS 599::IRGC 62373-1::[IRIS 313-11642]	IRIS 313-11642	IRGC 127661	ind2	0	A	NCS 599::IRGC 62373-1::[IRIS 313-11642]	IRIS 313-11642	IRGC 127661	ind2	24	C	T	T	-	-	-	C	C	C	T	C	-	-	-	-	A	A				T	-	A	-	G	G	C	T	T	C	G	T	G	G	G	G	G	-	-
NCS 745::IRGC 62466-1::[IRIS 313-11644]	IRIS 313-11644	IRGC 127663	ind2	0	A	NCS 745::IRGC 62466-1::[IRIS 313-11644]	IRIS 313-11644	IRGC 127663	ind2	23	C	T	T	-	-	-	C	C	C	T	C	-	-	-	-	A	A	G	C	T	T	-	A	-	G	G	C	T	T	C	G	T	G	G	G	G	G	-	-
NCS 766::IRGC 62478-1::[IRIS 313-11645]	IRIS 313-11645	IRGC 127664	ind2	0	A	NCS 766::IRGC 62478-1::[IRIS 313-11645]	IRIS 313-11645	IRGC 127664	ind2	23	C	T	T	-	-	-	C	C	C	T	C	-	-	-	-	A	A	G	C	T	T	-	A	-	G	G	C	T	T	C	G	T	G	G	G	G	G	-	-
MARHARORA::IRGC 63511-1::[IRIS 313-11663]	IRIS 313-11663	IRGC 128383	admix	0	A	MARHARORA::IRGC 63511-1::[IRIS 313-11663]	IRIS 313-11663	IRGC 128383	admix	23	C	T	T	-	-	-	C	C	C	T	C	-	-	-	-	A	A	G	C	T	T	-	A	-	G	G	C	T	T	C	G	T	G	G	G	G	G	-	-
DERAWA::IRGC 64106-1::[IRIS 313-11671]	IRIS 313-11671	IRGC 127313	ind2	0	A	DERAWA::IRGC 64106-1::[IRIS 313-11671]	IRIS 313-11671	IRGC 127313	ind2	24	C	T	T	-	-	-	C	C	C	T	C	-	-	-	-	A	A	G	C	T	T	-	A	-	G	G	C	T	T	C	G	T	G	G	G	G	G	-	-
GASET BOW::IRGC 64316-1::[IRIS 313-11679]	IRIS 313-11679	IRGC 127380	ind3	0	A	GASET BOW::IRGC 64316-1::[IRIS 313-11679]	IRIS 313-11679	IRGC 127380	ind3	24	C	T	T	-	-	-	C	C	C	T	C	-	-	-	-	A	A	G	C	T	T	-	A	-	G	G	C	T	T	C	G	T	G	G	G	G	G	-	-
KHAO BUN MI::IRGC 64366-2::[IRIS 313-11680]	IRIS 313-11680	IRGC 132346	ind3	0	A	KHAO BUN MI::IRGC 64366-2::[IRIS 313-11680]	IRIS 313-11680	IRGC 132346	ind3	15	C	T	T	-	-	-	C	C	C	T	C	-	-	-	-	A	A	G	C	T	T	-	A	-	G	G	C	T	T	C	G	T	G	G	G	G	G	-	-
CHING LIU::IRGC 65018-1::[IRIS 313-11694]	IRIS 313-11694	IRGC 127279	indx	0	A	CHING LIU::IRGC 65018-1::[IRIS 313-11694]	IRIS 313-11694	IRGC 127279	indx	7	C	T	T	-	-	-	C	C	C	T	C	-	-	-	-	A	A	G	C	T	T	-	A	-	G	G	C	T	T	C	G	T	G	G	G	G	G	-	-
KHAO YAI GUANG::IRGC 65972-1::[IRIS 313-11708]	IRIS 313-11708	IRGC 127518	ind3	0	A	KHAO YAI GUANG::IRGC 65972-1::[IRIS 313-11708]	IRIS 313-11708	IRGC 127518	ind3	24	C	T	T	-	-	-	C	C	C	T	C	-	-	-	-	A	A	G	C	T	T	-	A	-	G	G	C	T	T	C	G	T	G	G	G	G	G	-	-
SHUANG BAI AI 2::IRGC 67309-1::[IRIS 313-11733]	IRIS 313-11733	IRGC 127801	ind1A	0	A	SHUANG BAI AI 2::IRGC 67309-1::[IRIS 313-11733]	IRIS 313-11733	IRGC 127801	ind1A	18	C	T	T	-	-	-	C	C	C	T	C	-	-	-	-	A	A	G	C	T	T	-	A	-	G	G	C	T	T	C	G	T	G	G	G	G	G	-	-
PAUNDRI::IRGC 67527-1::[IRIS 313-11738]	IRIS 313-11738	IRGC 127720	ind2	0	A	PAUNDRI::IRGC 67527-1::[IRIS 313-11738]	IRIS 313-11738	IRGC 127720	ind2	24	C	T	T	-	-	-	C	C	C	T	C	-	-	-	-	A	A	G	C	T	T	-	A	-	G	G	C	T	T	C	G	T	G	G	G	G	G	-	-
NAKPUI::IRGC 67594-1::[IRIS 313-11739]	IRIS 313-11739	IRGC 128398	trop	0	A	NAKPUI::IRGC 67594-1::[IRIS 313-11739]	IRIS 313-11739	IRGC 128398	trop	18	C	T	T	-	-	-	C	C	C	T	C	-	-	-	-	A	A	G	C	T	T	-	A	-	G	G	C	T	T	C	G	T	G	G	G	G	G	-	-
HERATH BANDA::IRGC 67630-1::[IRIS 313-11741]	IRIS 313-11741	IRGC 127407	ind2	0	A	HERATH BANDA::IRGC 67630-1::[IRIS 313-11741]	IRIS 313-11741	IRGC 127407	ind2	15	C	T	T	-	-	-	C	C	C	T	C	-	-	-	-	A	A	G	C	T	T	-	A	-	G	G	C	T	T	C	G	T	G	G	G	G	G	-	-
AI JIAO AO FAN ZI::IRGC 67871-1::[IRIS 313-11744]	IRIS 313-11744	IRGC 127114	indx	0	A	AI JIAO AO FAN ZI::IRGC 67871-1::[IRIS 313-11744]	IRIS 313-11744	IRGC 127114	indx	24	C	T	T	-	-	-	C	C	C	T	C	-	-	-	-	A	A	G	C	T	T	-	A	-	G	G	C	T	T	C	G	T	G	G	G	G	G	-	-
XIANG CHANG ZAO::IRGC 68268-1::[IRIS 313-11753]	IRIS 313-11753	IRGC 127894	ind1A	0	A	XIANG CHANG ZAO::IRGC 68268-1::[IRIS 313-11753]	IRIS 313-11753	IRGC 127894	ind1A	18	C	T	T	-	-	-	C	C	C	T	C	-	-	-	-	A	A	G	C	T	T	-	A	-	G	G	C	T	T	C	G	T	G	G	G	G	G	-	-
BENGALI VAKAHANA 1448::IRGC 68370-1::[IRIS 313-11756]	IRIS 313-11756	IRGC 131970	trop	0	A	BENGALI VAKAHANA 1448::IRGC 68370-1::[IRIS 313-11756]	IRIS 313-11756	IRGC 131970	trop	27	C	T	T	-	-	-	C	-	-	-	C	-	-	-	-	A	A	G	C	T	T	-	A	-	G	G	C	T	T	C	G	T	G	G	G	G	G	-	-
VARY LAVA DE BOLOGNE::IRGC 69101-1::[IRIS 313-11767]	IRIS 313-11767	IRGC 128496	admix	0	A	VARY LAVA DE BOLOGNE::IRGC 69101-1::[IRIS 313-11767]	IRIS 313-11767	IRGC 128496	admix	18	C	T	T	-	-	-	C	C	C	T	C	-	-	-	-	A	A	G	C	T	T	-	A	-	G	G	C	T	T	C	G	T	G	G	G	G	G	-	-
ROJON'NY NTAOLO::IRGC 69410-1::[IRIS 313-11772]	IRIS 313-11772	IRGC 128452	ind2	0	A	ROJON'NY NTAOLO::IRGC 69410-1::[IRIS 313-11772]	IRIS 313-11772	IRGC 128452	ind2	23	C	T	T	-	-	-	C	C	C	T	C	-	-	-	-	A	A	G	C	T	T	-	A	-	G	G	C	T	T	C	G	T	G	G	G	G	G	-	-
SABORAMANDALOAFO::IRGC 69875-1::[IRIS 313-11789]	IRIS 313-11789	IRGC 127774	ind2	0	A	SABORAMANDALOAFO::IRGC 69875-1::[IRIS 313-11789]	IRIS 313-11789	IRGC 127774	ind2	18	C	T	T	-	-	-	C	C	C	T	C	-	-	-	-	A	A	G	C	T	T	-	A	-	G	G	C	T	T	C	G	T	G	G	G	G	G	-	-
VARY LAHY::IRGC 69908-1::[IRIS 313-11791]	IRIS 313-11791	IRGC 127885	ind2	0	A	VARY LAHY::IRGC 69908-1::[IRIS 313-11791]	IRIS 313-11791	IRGC 127885	ind2	23	C	T	T	-	-	-	C	C	C	T	C	-	-	-	-	A	A	G	C	T	T	-	A	-	G	G	C	T	T	C	G	T	G	G	G	G	G	-	-
PULURE::IRGC 70647-1::[IRIS 313-11810]	IRIS 313-11810	IRGC 132036	ind3	0	A	PULURE::IRGC 70647-1::[IRIS 313-11810]	IRIS 313-11810	IRGC 132036	ind3	24	C	T	T	-	-	-	C	C	C	T	C	-	-	-	-	A	A	G	C	T	T	-	A	-	G	G	C	T	T	C	G	T	G	G	G	G	G	-	-
ASFALA::IRGC 70650-1::[IRIS 313-11812]	IRIS 313-11812	IRGC 127175	ind3	0	A	ASFALA::IRGC 70650-1::[IRIS 313-11812]	IRIS 313-11812	IRGC 127175	ind3	24	C	T	T	-	-	-	C	C	C	T	C	-	-	-	-	A	A	G	C	T	T	-	A	-	G	G	C	T	T	C	G	T	G	G	G	G	G	-	-
ZERO::IRGC 70707-2::[IRIS 313-11813]	IRIS 313-11813	IRGC 132372	ind3	0	A	ZERO::IRGC 70707-2::[IRIS 313-11813]	IRIS 313-11813	IRGC 132372	ind3	24	C	T	T	-	-	-	C	C	C	T	C	-	-	-	-	A	A	G	C	T	T	-	A	-	G	G	C	T	T	C	G	T	G	G	G	G	G	-	-
MOSHI::IRGC 70730-1::[IRIS 313-11815]	IRIS 313-11815	IRGC 127633	ind3	0	A	MOSHI::IRGC 70730-1::[IRIS 313-11815]	IRIS 313-11815	IRGC 127633	ind3	18	C	T	T	-	-	-	C	C	C	T	C	-	-	-	-	A	A	G	C	T	T	-	A	-	G	G	C	T	T	C	G	T	G	G	G	G	G	-	-
19::IRGC 70786-1::[IRIS 313-11821]	IRIS 313-11821	IRGC 127096	ind2	0	A	19::IRGC 70786-1::[IRIS 313-11821]	IRIS 313-11821	IRGC 127096	ind2	23	C	T	T	-	-	-	C	C	C	T	C	-	-	-	-	A	A	G	C	T	T	-	A	-	G	G	C	T	T	C	G	T	G	G	G	G	G	-	-
BHONDU PAREWA::IRGC 70802-1::[IRIS 313-11822]	IRIS 313-11822	IRGC 135738	ind2	0	A	BHONDU PAREWA::IRGC 70802-1::[IRIS 313-11822]	IRIS 313-11822	IRGC 135738	ind2	24	C	T	T	-	-	-	C	C	C	T	C	-	-	-	-	A	A	G	C	T	T	-	A	-	G	G	C	T	T	C	G	T	G	G	G	G	G	-	-
DHANIYA PHOOL::IRGC 70811-1::[IRIS 313-11824]	IRIS 313-11824	IRGC 127317	ind2	0	A	DHANIYA PHOOL::IRGC 70811-1::[IRIS 313-11824]	IRIS 313-11824	IRGC 127317	ind2	24	C	T	T	-	-	-	C	C	C	T	C	-	-	-	-	A	A	G	C	T	T	-	A	-	G	G	C	T	T	C	G	T	G	G	G	G	G	-	-
KARI GURMATIA::IRGC 70850-1::[IRIS 313-11827]	IRIS 313-11827		ind2	0	A	KARI GURMATIA::IRGC 70850-1::[IRIS 313-11827]	IRIS 313-11827		ind2	14	C	T	T	-	-	-	C	C	C	T	C	-	-	-	-	C	-	G	C	T	T	-	A	-	G	G	C	T	T	C	G	T	G	G	G
KANDEKE YAIGAITI::IRGC 70961-1::[IRIS 313-11830]	IRIS 313-11830	IRGC 132400	ind3	0	A	KANDEKE YAIGAITI::IRGC 70961-1::[IRIS 313-11830]	IRIS 313-11830	IRGC 132400	ind3	12	C	T	T	-	-	-	C	C	C	T	C	-	-	-	-	C	-	G	C	T	T	-	A	-	G	G	C	T	T	C	G	T	G	G	G	G	G	-	-
KHAO' DAENG HAWM::IRGC 71001-1::[IRIS 313-11831]	IRIS 313-11831	IRGC 131999	subtrop	0	A	KHAO' DAENG HAWM::IRGC 71001-1::[IRIS 313-11831]	IRIS 313-11831	IRGC 131999	subtrop	17	C	T	T	-	-	-	C	C	C	T	C	-	-	-	-	C	-	G	C	T	T	-	A	-	G	G	C	T	T	C	G	T	G	G	G	G	G	-	-
KHAO KO RAOH::IRGC 71208-1::[IRIS 313-11836]	IRIS 313-11836	IRGC 132000	ind3	0	A	KHAO KO RAOH::IRGC 71208-1::[IRIS 313-11836]	IRIS 313-11836	IRGC 132000	ind3	21	C	T	T	-	-	-	C	C	C	T	C	-	-	-	-	A	A	G	C	T	T	-	A	-	G	G	C	T	T	C	G	T	G		G	G	G	-	-
TON TIA GUAY NU::IRGC 71467-1::[IRIS 313-11846]	IRIS 313-11846	IRGC 132048	subtrop	0	A	TON TIA GUAY NU::IRGC 71467-1::[IRIS 313-11846]	IRIS 313-11846	IRGC 132048	subtrop	18	C	T	T	-	-	-	C	C	C	T	C	-	-	-	-	A	A	G	C	T	T	-	A	-	G	G	C	T	T	C	G	T	G	G	G	G	G	-	-
BU ZHI MING::IRGC 71971-1::[IRIS 313-11853]	IRIS 313-11853	IRGC 127242	ind1A	0	A	BU ZHI MING::IRGC 71971-1::[IRIS 313-11853]	IRIS 313-11853	IRGC 127242	ind1A	16	C	T	T	-	-	-	C	C	C	T	C	-	-	-	-	A	A	G	C	T	T	-	A	-	G	G	C	T	T	C	G	T	G	G	G	G	G	-	-
SAN ZHAO QI::IRGC 72289-1::[IRIS 313-11871]	IRIS 313-11871	IRGC 127787	ind1A	0	A	SAN ZHAO QI::IRGC 72289-1::[IRIS 313-11871]	IRIS 313-11871	IRGC 127787	ind1A	17	C	T	T	-	-	-	C	C	C	T	C	-	-	-	-	C	-	G	C	T	T	-	A	-	G	G	C	T	T	C	G	T	G	G	G	G	G	-	-
MAHA CHAI::IRGC 73517-1::[IRIS 313-11899]	IRIS 313-11899	IRGC 128373	indx	0	A	MAHA CHAI::IRGC 73517-1::[IRIS 313-11899]	IRIS 313-11899	IRGC 128373	indx	17	C	T	T	-	-	-	C	C	C	T	C	-	-	-	-	C	-	G	C	T	T	-	A	-	G	G	C	T	T	C	G	T	G	G	G	G	G	-	-
SULUS BALOK::IRGC 73862-1::[IRIS 313-11906]	IRIS 313-11906	IRGC 135582	trop	0	A	SULUS BALOK::IRGC 73862-1::[IRIS 313-11906]	IRIS 313-11906	IRGC 135582	trop	15	C	T	T	-	-	-	C	C	C	T	C	-	-	-	-	A	A	G	C	T	T	-	A	-	G	G	C	T	T	C	G	T	G	G	G	G	G	-	-
TINAROH::IRGC 73874-1::[IRIS 313-11907]	IRIS 313-11907	IRGC 128486	trop	0	A	TINAROH::IRGC 73874-1::[IRIS 313-11907]	IRIS 313-11907	IRGC 128486	trop	15	C	T	T	-	-	-	C	C	C	T	C	-	-	-	-	A	A	G	C	T	T	-	A	-	G	G	C	T	T	C	G	T	G	G	G	G	G	-	-
DILBAKSH::IRGC 74738-1::[IRIS 313-11918]	IRIS 313-11918	IRGC 128279	ind2	0	A	DILBAKSH::IRGC 74738-1::[IRIS 313-11918]	IRIS 313-11918	IRGC 128279	ind2	13	C	T	T	-	-	-	C	C	C	T	C	-	-	-	-	A	A	G	C	T	T	-	A	-	G	G	C	T	T	C	G	T	G	G	G	G	G	-	-
LAKHA KUAR::IRGC 74760-1::[IRIS 313-11919]	IRIS 313-11919	IRGC 127542	ind2	0	A	LAKHA KUAR::IRGC 74760-1::[IRIS 313-11919]	IRIS 313-11919	IRGC 127542	ind2	23	C	T	T	-	-	-	C	C	C	T	C	-	-	-	-	A	A	G	C	T	T	-	A	-	G	G	C	T	T	C	G	T	G	G	G	G	G	-	-
KHAO' NGAW::IRGC 74985-1::[IRIS 313-11923]	IRIS 313-11923	IRGC 128341	subtrop	0	A	KHAO' NGAW::IRGC 74985-1::[IRIS 313-11923]	IRIS 313-11923	IRGC 128341	subtrop	14	C	T	T	-	-	-	C	C	C	T	C	-	-	-	-	C	-	G	C	T	T	-	A	-	G	G	C	T	T	C	G	T	G	G	G	G	G	-	-
SI NAM PUENG::IRGC 75165-1::[IRIS 313-11926]	IRIS 313-11926	IRGC 128472	subtrop	0	A	SI NAM PUENG::IRGC 75165-1::[IRIS 313-11926]	IRIS 313-11926	IRGC 128472	subtrop	14	C	T	T	-	-	-	C	C	C	T	C	-	-	-	-	A	A	G	C	T	T	-	A	-	G	G	C	T	T	C	G	T	G	G	G	G	G	-	-
KUNJUKUNJU::IRGC 75448-1::[IRIS 313-11937]	IRIS 313-11937	IRGC 127535	indx	0	A	KUNJUKUNJU::IRGC 75448-1::[IRIS 313-11937]	IRIS 313-11937	IRGC 127535	indx	11	C	T	T	-	-	-	C	C	C	T	C	-	-	-	-	C	-	G	C	T	T	-	A	-	G	G	C	T	T	C	G	T	G	G	G	G	G	-	-
MALIKULI::IRGC 76237-1::[IRIS 313-11945]	IRIS 313-11945	IRGC 127598	ind2	0	A	MALIKULI::IRGC 76237-1::[IRIS 313-11945]	IRIS 313-11945	IRGC 127598	ind2	24	C	T	T	-	-	-	C	C	C	T	C	-	-	-	-	A	A	G	C	T	T	-	A	-	G	G	C	T	T	C	G	T	G	G	G	G	G	-	-
SAN BAO GU::IRGC 76732-1::[IRIS 313-11953]	IRIS 313-11953	IRGC 127783	ind1A	0	A	SAN BAO GU::IRGC 76732-1::[IRIS 313-11953]	IRIS 313-11953	IRGC 127783	ind1A	18	C	T	T	-	-	-	C	C	C	T	C	-	-	-	-	A	A	G	C	T	T	-	A	-	G	G	C	T	T	C	G	T	G	G	G	G	G	-	-
VUOTTA SAIL::IRGC 77306-1::[IRIS 313-11964]	IRIS 313-11964	IRGC 127888	ind2	0	A	VUOTTA SAIL::IRGC 77306-1::[IRIS 313-11964]	IRIS 313-11964	IRGC 127888	ind2	21	C	T	T	-	-	-	C	C	C	T	C	-	-	-	-	A	A	G	C	T	T	-	A	-	G	G	C	T	T	C	G	T	G	G	G	G	G	-	-
TANG DU GU::IRGC 77400-1::[IRIS 313-11967]	IRIS 313-11967	IRGC 127846	indx	0	A	TANG DU GU::IRGC 77400-1::[IRIS 313-11967]	IRIS 313-11967	IRGC 127846	indx	12	C	T	T	-	-	-	C	C	C	T	C	-	-	-	-	A	A	G	C	T	T	-	A	-	G	G	C	T	T	C	G	T	G	G	G	G	G	-	-
SHYAMJIRA::IRGC 77522-1::[IRIS 313-11969]	IRIS 313-11969	IRGC 135795	ind2	0	A	SHYAMJIRA::IRGC 77522-1::[IRIS 313-11969]	IRIS 313-11969	IRGC 135795	ind2	10	C	T	T	-	-	-	C	C	C	T	C	-	-	-	-	A	A	G	C	T	T	-	A	-	G	G	C	T	T	C	G	T	G	G	G	G	G	-	-
PARE LAMBAN BINGKA::IRGC 77601-1::[IRIS 313-11971]	IRIS 313-11971	IRGC 132029	trop	0	A	PARE LAMBAN BINGKA::IRGC 77601-1::[IRIS 313-11971]	IRIS 313-11971	IRGC 132029	trop	13	C	T	T	-	-	-	C	C	C	T	C	-	-	-	-	A	A	G	C	T	T	-	A	-	G	G	C	T	T	C	G	T	G	G	G	G	G	-	-
CHON::IRGC 78776-1::[IRIS 313-11991]	IRIS 313-11991	IRGC 127282	ind3	0	A	CHON::IRGC 78776-1::[IRIS 313-11991]	IRIS 313-11991	IRGC 127282	ind3	12	C	T	T	-	-	-	C	C	C	T	C	-	-	-	-	C	-	G	C	T	T	-	A	-	G	G	C	T	T	C	G	T	G	G	G	G	G	-	-
CHAO LAO SOUNG::IRGC 78799-1::[IRIS 313-11992]	IRIS 313-11992	IRGC 127266	ind3	0	A	CHAO LAO SOUNG::IRGC 78799-1::[IRIS 313-11992]	IRIS 313-11992	IRGC 127266	ind3	13	C	T	T	-	-	-	C	C	C	T	C	-	-	-	-	C	-	G	C	T	T	-	A	-	G	G	C	T	T	C	G	T	G	G	G	G	G	-	-
DAMNOEUB KAUN KHMOM::IRGC 79159-1::[IRIS 313-11998]	IRIS 313-11998	IRGC 131980	ind3	0	A	DAMNOEUB KAUN KHMOM::IRGC 79159-1::[IRIS 313-11998]	IRIS 313-11998	IRGC 131980	ind3	16	C	T	T	-	-	-	C	C	C	T	C	-	-	-	-	A	A	G	C	T	T	-	A	-	G	G	C	T	T	C	G	T	G	G	G	G	G	-	-
BUYAN::IRGC 81440-1::[IRIS 313-12045]	IRIS 313-12045		trop	0	A	BUYAN::IRGC 81440-1::[IRIS 313-12045]	IRIS 313-12045		trop	15	C	T	T	-	-	-	C	C	C	T	C	-	-	-	-	A	A	G	C	T	T	-	A	-	G	G	C	T	T	C	G	T	G	G	G	G	G	-	-
FACAGRO 406::IRGC 82049-1::[IRIS 313-12053]	IRIS 313-12053	IRGC 127367	indx	0	A	FACAGRO 406::IRGC 82049-1::[IRIS 313-12053]	IRIS 313-12053	IRGC 127367	indx	12	C	T	T	-	-	-	C	C	C	T	C	-	-	-	-	C	-	G	C	T	T	-	A	-	G	G	C	T	T	C	G	T	G	G	G	G	G	-	-
XIENG KANG::IRGC 82533-1::[IRIS 313-12063]	IRIS 313-12063	IRGC 132303	subtrop	0	A	XIENG KANG::IRGC 82533-1::[IRIS 313-12063]	IRIS 313-12063	IRGC 132303	subtrop	16	C	T	T	-	-	-	C	C	C	T	C	-	-	-	-	A	A	G	C	T	T	-	A	-	G	G	C	T	T	C	G	T	G	G	G	G	G	-	-
MARAMAY::IRGC 82628-1::[IRIS 313-12066]	IRIS 313-12066	IRGC 127609	ind3	0	A	MARAMAY::IRGC 82628-1::[IRIS 313-12066]	IRIS 313-12066	IRGC 127609	ind3	14	C	T	T	-	-	-	C	C	C	T	C	-	-	-	-	C	-	G	C	T	T	-	A	-	G	G	C	T	T	C	G	T	G	G	G	G	G	-	-
NIA::IRGC 82728-1::[IRIS 313-12071]	IRIS 313-12071	IRGC 128406	subtrop	0	A	NIA::IRGC 82728-1::[IRIS 313-12071]	IRIS 313-12071	IRGC 128406	subtrop	12	C	T	T	-	-	-	C	C	C	T	C	-	-	-	-	A	A	G	C	T	T	-	A	-	G	G	C	T	T	C	G	T	G	G	G	G	G	-	-
SOK SOV::IRGC 83966-1::[IRIS 313-12102]	IRIS 313-12102	IRGC 132299	ind3	0	A	SOK SOV::IRGC 83966-1::[IRIS 313-12102]	IRIS 313-12102	IRGC 132299	ind3	8	C	T	T	-	-	-	C	C	C	T	C	-	-	-	-	C	-	G	C	T	T	-	A	-	G	G	C	T	T	C	G	T	G	G	G	G	G	-	-
OVIBENAMPOTAKA + OVIBE + MAKALIOKA::IRGC 84756-1::[IRIS 313-12118]	IRIS 313-12118	IRGC 127691	ind2	0	A	OVIBENAMPOTAKA + OVIBE + MAKALIOKA::IRGC 84756-1::[IRIS 313-12118]	IRIS 313-12118	IRGC 127691	ind2	17	C	T	T	-	-	-	C	C	C	T	C	-	-	-	-	A	A	G	C	T	T	-	A	-	G	G	C	T	T	C	G	T	G	G	G	G	G	-	-
PA YANG NOEUGN::IRGC 87778-1::[IRIS 313-12164]	IRIS 313-12164	IRGC 127723	japx	0	A	PA YANG NOEUGN::IRGC 87778-1::[IRIS 313-12164]	IRIS 313-12164	IRGC 127723	japx	27	C	T	T	-	-	-	C	C	C	T	C	-	-	-	-	A	A	G	C	T	T	-	A	-	G	G	C	T	T	C	G	T	G	G	G	G	G	-	-
LEUANG::IRGC 90000-1::[IRIS 313-12200]	IRIS 313-12200	IRGC 128362	subtrop	0	A	LEUANG::IRGC 90000-1::[IRIS 313-12200]	IRIS 313-12200	IRGC 128362	subtrop	8	C	T	T	-	-	-	C	C	C	T	C	-	-	-	-	C	-	G	C	T	T	-	A	-	G	G	C	T	T	C	G	T	G	G	G	G	G	-	-
CHAM TON::IRGC 90600-1::[IRIS 313-12210]	IRIS 313-12210	IRGC 127257	indx	0	A	CHAM TON::IRGC 90600-1::[IRIS 313-12210]	IRIS 313-12210	IRGC 127257	indx	16	C	T	T	-	-	-	C	C	C	T	C	-	-	-	-	C	-	G	C	T	T	-	A	-	G	G	C	T	T	C	G	T	G	G	G	G	G	-	-
PANG::IRGC 91987-1::[IRIS 313-12226]	IRIS 313-12226	IRGC 127712	subtrop	0	A	PANG::IRGC 91987-1::[IRIS 313-12226]	IRIS 313-12226	IRGC 127712	subtrop	17	C	T	T	-	-	-	C	C	C	T	C	-	-	-	-	A	A	G	C	T	T	-	A	-	G	G	C	T	T	C	G	T	G	G	G	G	G	-	-
SOM::IRGC 92221-1::[IRIS 313-12228]	IRIS 313-12228	IRGC 128474	subtrop	0	A	SOM::IRGC 92221-1::[IRIS 313-12228]	IRIS 313-12228	IRGC 128474	subtrop	23	C	T	T	-	-	-	C	C	C	T	C	-	-	-	-	A	A	G	C	T	T	-	A	-	G	G	C	T	T	C	G	T	G	G	G	G	G	-	-
SEMENDANG::IRGC 93633-1::[IRIS 313-12241]	IRIS 313-12241	IRGC 127793	trop	0	A	SEMENDANG::IRGC 93633-1::[IRIS 313-12241]	IRIS 313-12241	IRGC 127793	trop	9	C	T	T	-	-	-	C	C	C	T	C	-	-	-	-	C	-	G	C	T	T	-	A	-	G	G	C	T	T		G		G		G	G	G	-	-
BAN BONG::IRGC 94565-1::[IRIS 313-12254]	IRIS 313-12254	IRGC 128237	subtrop	0	A	BAN BONG::IRGC 94565-1::[IRIS 313-12254]	IRIS 313-12254	IRGC 128237	subtrop	15	C	T	T	-	-	-	C	C	C	T	C	-	-	-	-	A	A	G	C	T	T	-	A	-	G	G	C	T	T	C	G	T	G	G	G	G	G	-	-
NYAE::IRGC 95302-1::[IRIS 313-12262]	IRIS 313-12262	IRGC 128410	subtrop	0	A	NYAE::IRGC 95302-1::[IRIS 313-12262]	IRIS 313-12262	IRGC 128410	subtrop	23	C	T	T	-	-	-	C	C	C	T	C	-	-	-	-	A	A	G	C	T	T	-	A	-	G	G	C	T	T	C	G	T	G	G	G	G	G	-	-
KAUK PAHLING::IRGC 95823-2::[IRIS 313-12266]	IRIS 313-12266	IRGC 128520	subtrop	0	A	KAUK PAHLING::IRGC 95823-2::[IRIS 313-12266]	IRIS 313-12266	IRGC 128520	subtrop	14	C	T	T	-	-	-	C	C	C	T	C	-	-	-	-	A	A	G	C	T			A	-	G	G	C	T	T	C	G	T	G	G	G	G	G	-	-
MENALAVA::IRGC 97122-1::[IRIS 313-12278]	IRIS 313-12278	IRGC 135774	ind2	0	A	MENALAVA::IRGC 97122-1::[IRIS 313-12278]	IRIS 313-12278	IRGC 135774	ind2	10	C	T	T	-	-	-	C	C	C	T	C	-	-	-	-	A	A	G	C	T	T	-			G	G	C	T	T	C	G	T	G		G	G	G	-	-
RAMADITRA::IRGC 97124-1::[IRIS 313-12279]	IRIS 313-12279	IRGC 132296	trop	0	A	RAMADITRA::IRGC 97124-1::[IRIS 313-12279]	IRIS 313-12279	IRGC 132296	trop	16	C	T	T	-	-	-	C	C	C	T	C	-	-	-	-	A	A	G	C	T	T	-	A	-	G	G	C	T	T	C	G	T	G	G	G	G	G	-	-
EKAYIN SAW::IRGC 97468-2::[IRIS 313-12286]	IRIS 313-12286	IRGC 128038	ind3	0	A	EKAYIN SAW::IRGC 97468-2::[IRIS 313-12286]	IRIS 313-12286	IRGC 128038	ind3	18	C	T	T	-	-	-	C	C	C	T	C	-	-	-	-	A	A	G	C	T	T	-	A	-	G	G	C	T	T	C	G	T	G	G	G	G	G	-	-
LOUK PASOM::IRGC 98136-1::[IRIS 313-12297]	IRIS 313-12297	IRGC 127576	indx	0	A	LOUK PASOM::IRGC 98136-1::[IRIS 313-12297]	IRIS 313-12297	IRGC 127576	indx	14	C	T	T	-	-	-	C	C	C	T	C	-	-	-	-	A	A	G	C	T	T	-	A	-	G	G	C	T	T	C	G	T	G	G	G	G	G	-	-
NGAM KON DAM::IRGC 98486-1::[IRIS 313-12300]	IRIS 313-12300	IRGC 127673	indx	0	A	NGAM KON DAM::IRGC 98486-1::[IRIS 313-12300]	IRIS 313-12300	IRGC 127673	indx	18	C	T	T	-	-	-	C	C	C	T	C	-	-	-	-	A	A	G	C	T	T	-	A	-	G	G	C	T	T	C	G	T	G	G	G	G	G	-	-
LAI HIN::IRGC 99305-1::[IRIS 313-12313]	IRIS 313-12313	IRGC 135767	subtrop	0	A	LAI HIN::IRGC 99305-1::[IRIS 313-12313]	IRIS 313-12313	IRGC 135767	subtrop	23	C	T	T	-	-	-	C	C	C	T	C	-	-	-	-	A	A	G	C	T	T	-	A	-	G	G	C	T	T	C	G	T	G	G	G	G	G	-	-
LG 10344::IRGC 99789-1::[IRIS 313-12321]	IRIS 313-12321	IRGC 127557	subtrop	0	A	LG 10344::IRGC 99789-1::[IRIS 313-12321]	IRIS 313-12321	IRGC 127557	subtrop	15	C	T	T	-	-	-	C	C	C	T	C	-	-	-	-	A	A	G	C	T	T	-	A	-	G	G	C	T	T	C	G	T	G	G	G	G	G	-	-
CHAO DO::IRGC 106666-1::[IRIS 313-12329]	IRIS 313-12329	IRGC 128258	indx	0	A	CHAO DO::IRGC 106666-1::[IRIS 313-12329]	IRIS 313-12329	IRGC 128258	indx	10	C	T	T	-	-	-	C	C	C	T	C	-	-	-	-			G	C	T	T	-	A	-	G	G	C	T	T	C	G	T	G	G	G	G	G	-	-
CHAO PEE::IRGC 106767-1::[IRIS 313-12330]	IRIS 313-12330	IRGC 127267	subtrop	0	A	CHAO PEE::IRGC 106767-1::[IRIS 313-12330]	IRIS 313-12330	IRGC 127267	subtrop	6	C	T	T	-	-	-	C	C	C	T	C	-	-	-	-	C	-	G	C	T	T	-	A	-	G	G	C	T	T	C	G	T	G	G	G	G	G	-	-
DENG NYAY::IRGC 106907-1::[IRIS 313-12332]	IRIS 313-12332	IRGC 127312	subtrop	0	A	DENG NYAY::IRGC 106907-1::[IRIS 313-12332]	IRIS 313-12332	IRGC 127312	subtrop	17	C	T	T	-	-	-	C	C	C	T	C	-	-	-	-	A	A	G	C	T	T	-	A	-	G	G	C	T	T	C	G	T	G	G	G	G	G	-	-
NYAO::IRGC 107091-1::[IRIS 313-12340]	IRIS 313-12340	IRGC 128412	subtrop	0	A	NYAO::IRGC 107091-1::[IRIS 313-12340]	IRIS 313-12340	IRGC 128412	subtrop	15	C	T	T	-	-	-	C	C	C	T	C	-	-	-	-	A	A	G	C	T	T	-	A	-	G	G	C	T	T	C	G	T	G	G	G	G	G	-	-
NYON::IRGC 107099-1::[IRIS 313-12341]	IRIS 313-12341	IRGC 128413	subtrop	0	A	NYON::IRGC 107099-1::[IRIS 313-12341]	IRIS 313-12341	IRGC 128413	subtrop	23	C	T	T	-	-	-	C	C	C	T	C	-	-	-	-	A	A	G	C	T	T	-	A	-	G	G	C	T	T	C	G	T	G	G	G	G	G	-	-
HAI NA::IRGC 107117-1::[IRIS 313-12342]	IRIS 313-12342	IRGC 127399	subtrop	0	A	HAI NA::IRGC 107117-1::[IRIS 313-12342]	IRIS 313-12342	IRGC 127399	subtrop	15	C	T	T	-	-	-	C	C	C	T	C	-	-	-	-	A	A	G	C	T	T	-	A	-	G	G	C	T	T	C	G	T	G	G	G	G	G	-	-
LAB::IRGC 107468-1::[IRIS 313-12346]	IRIS 313-12346	IRGC 127540	subtrop	0	A	LAB::IRGC 107468-1::[IRIS 313-12346]	IRIS 313-12346	IRGC 127540	subtrop	21	C	T	T	-	-	-	C	C	C	T	C	-	-	-	-	A	A	G	C	T	T	-	A	-	G	G	C	T	T	C	G	T	G	G	G	G	G	-	-
MAK KHEUA DENG::IRGC 107709-1::[IRIS 313-12349]	IRIS 313-12349	IRGC 127592	subtrop	0	A	MAK KHEUA DENG::IRGC 107709-1::[IRIS 313-12349]	IRIS 313-12349	IRGC 127592	subtrop	18	C	T	T	-	-	-	C	C	C	T	C	-	-	-	-	A	A	G	C	T	T	-	A	-	G	G	C	T	T	C		T	G	G	G	G	G	-	-
MAK KHEUA KANG::IRGC 107712-1::[IRIS 313-12350]	IRIS 313-12350	IRGC 127593	subtrop	0	A	MAK KHEUA KANG::IRGC 107712-1::[IRIS 313-12350]	IRIS 313-12350	IRGC 127593	subtrop	21	C	T	T	-	-	-	C	C	C	T	C	-	-	-	-	A	A	G	C	T	T	-	A	-	G	G	C	T	T	C	G	T	G	G	G	G	G	-	-
KHAO LOUANG::IRGC 107770-1::[IRIS 313-12351]	IRIS 313-12351	IRGC 135759	subtrop	0	A	KHAO LOUANG::IRGC 107770-1::[IRIS 313-12351]	IRIS 313-12351	IRGC 135759	subtrop	17	C	T	T	-	-	-	C	C	C	T	C	-	-	-	-	A	A	G	C	T	T	-	A	-	G	G	C	T	T	C	G	T	G	G	G	G	G	-	-
MEE::IRGC 107773-1::[IRIS 313-12352]	IRIS 313-12352	IRGC 127621	subtrop	0	A	MEE::IRGC 107773-1::[IRIS 313-12352]	IRIS 313-12352	IRGC 127621	subtrop	8	C	T	T	-	-	-	C	C	C	T	C	-	-	-	-	A	A	G	C	T	T	-	A	-	G	G	C	T	T	C	G	T	G	G	G	G	G	-	-
BOTOHAVANA 139::GERVEX 8237-C1::[IRIS 313-7650]	IRIS 313-7650	IRGC 124380	ind2	0	A	BOTOHAVANA 139::GERVEX 8237-C1::[IRIS 313-7650]	IRIS 313-7650	IRGC 124380	ind2	23	C	T	T	-	-	-	C	C	C	T	C	-	-	-	-	A	A	G	C	T	T	-	A	-	G	G	C	T	T	C	G	T	G	G	G	G	G	-	-
DANAU LAUT TAWAR::C1::[IRIS 313-7668]	IRIS 313-7668	IRGC 122029	indx	0	A	DANAU LAUT TAWAR::C1::[IRIS 313-7668]	IRIS 313-7668	IRGC 122029	indx	15	C	T	T	-	-	-	C	C	C	T	C	-	-	-	-	A	A	G	C	T	T	-	A	-	G	G	C	T	T	C	G	T	G	G	G	G	G	-	-
H 15-23-DA::C1::[IRIS 313-7681]	IRIS 313-7681	IRGC 122076	indx	0	A	H 15-23-DA::C1::[IRIS 313-7681]	IRIS 313-7681	IRGC 122076	indx	10	C	T	T	-	-	-	C	C	C	T	C	-	-	-	-	A	A	G	C	T	T	-	A	-	G	G	C	T	T	C	G	T	G	G	G	G	G	-	-
LAITRA::GERVEX 8400-C1::[IRIS 313-7720]	IRIS 313-7720	IRGC 124405	ind2	0	A	LAITRA::GERVEX 8400-C1::[IRIS 313-7720]	IRIS 313-7720	IRGC 124405	ind2	14	C	T	T	-	-	-	C	C	C	T	C	-	-	-	-	C	-	G	C	T	T	-	A	-	G	G	C	T	T	C	G	T	G	G	G	G	G	-	-
LATSIBOZAKA 112-1::GERVEX 8233-C1::[IRIS 313-7722]	IRIS 313-7722	IRGC 127001	admix	0	A	LATSIBOZAKA 112-1::GERVEX 8233-C1::[IRIS 313-7722]	IRIS 313-7722	IRGC 127001	admix	21	C	T	T	-	-	-	C	C	C	T	C	-	-	-	-	A	A	G	C	T	T	-	A	-	G	G	C	T	T	C	G	T	G	G	G	G	G	-	-
MAMORIAKA 114::GERVEX 5176-C1::[IRIS 313-7728]	IRIS 313-7728	IRGC 122159	ind2	0	A	MAMORIAKA 114::GERVEX 5176-C1::[IRIS 313-7728]	IRIS 313-7728	IRGC 122159	ind2	14	C	T	T	-	-	-	C	C	C	T	C	-	-	-	-	A	A	G	C	T	T	-	A	-	G	G	C	T	T	C	G	T	G	G	G	G	G	-	-
ROJOKELY::GERVEX 8410-C1::[IRIS 313-7758]	IRIS 313-7758	IRGC 122220	ind2	0	A	ROJOKELY::GERVEX 8410-C1::[IRIS 313-7758]	IRIS 313-7758	IRGC 122220	ind2	17	C	T	T	-	-	-	C	C	C	T	C	-	-	-	-	A	A	G	C	T	T	-	A	-	G	G	C	T	T	C	G	T	G	G	G	G	G	-	-
SAHEL 108::C1::[IRIS 313-7766]	IRIS 313-7766	IRGC 122232	ind1B	0	A	SAHEL 108::C1::[IRIS 313-7766]	IRIS 313-7766	IRGC 122232	ind1B	23	C	T	T	-	-	-	C	C	C	T	C	-	-	-	-	A	A	G	C	T	T	-	A	-	G	G	C	T	T	C	G	T	G	G	G	G	G	-	-
SAMBALA MALO::C1::[IRIS 313-7770]	IRIS 313-7770	IRGC 122239	ind1B	0	A	SAMBALA MALO::C1::[IRIS 313-7770]	IRIS 313-7770	IRGC 122239	ind1B	18	C	T	T	-	-	-	C	C	C	T	C	-	-	-	-	C	-	G	C	T	T	-	A	-	G	G	C	T	T	C	G	T	G	G	G	G	G	-	-
VARY LAVA DE MAROVATO::GERVEX 8396-C1::[IRIS 313-7799]	IRIS 313-7799	IRGC 124428	ind2	0	A	VARY LAVA DE MAROVATO::GERVEX 8396-C1::[IRIS 313-7799]	IRIS 313-7799	IRGC 124428	ind2	23	C	T	T	-	-	-	C	C	C	T	C	-	-	-	-	A	A	G	C	T	T	-	A	-	G	G	C	T	T	C	G	T	G	G	G	G	G	-	-
BODA 148-3::GERVEX 8258-C1::[IRIS 313-7850]	IRIS 313-7850	IRGC 121985	trop	0	A	BODA 148-3::GERVEX 8258-C1::[IRIS 313-7850]	IRIS 313-7850	IRGC 121985	trop	18	C	T	T	-	-	-	C	C	C	T	C	-	-	-	-	A	A	G	C	T	T	-	A	-	G	G	C	T	T	C	G	T	G	G	G	G	G	-	-
CUIABANA::IRTP 17401-C1::[IRIS 313-7870]	IRIS 313-7870	IRGC 122027	japx	0	A	CUIABANA::IRTP 17401-C1::[IRIS 313-7870]	IRIS 313-7870	IRGC 122027	japx	16	C	T	T	-	-	-	C	C	C	T	C	-	-	-	-	A	A	G	C	T	T	-	A	-	G	G	C	T	T	C	G	T	G	G	G	G	G	-	-
DINORADO::IRTP 12568-C1::[IRIS 313-7876]	IRIS 313-7876		trop	0	A	DINORADO::IRTP 12568-C1::[IRIS 313-7876]	IRIS 313-7876		trop	23	C	T	T	-	-	-	C	C	C	T	C	-	-	-	-	A	A	G	C	T	T	-	A	-	G	G	C	T	T	C	G	T	G	G	G	G	G	-	-
GOGO::IRGC 43390-C1::[IRIS 313-7885]	IRIS 313-7885	IRGC 122063	trop	0	A	GOGO::IRGC 43390-C1::[IRIS 313-7885]	IRIS 313-7885	IRGC 122063	trop	18	C	T	T	-	-	-	C	C	C	T	C	-	-	-	-	A	A	G	C	T	T	-	A	-	G	G	C	T	T	C	G	T	G	G	G	G	G	-	-
MITSANGANAHIJERY::GERVEX 8316-C1::[IRIS 313-7959]	IRIS 313-7959	IRGC 122172	trop	0	A	MITSANGANAHIJERY::GERVEX 8316-C1::[IRIS 313-7959]	IRIS 313-7959	IRGC 122172	trop	8	C	T	T	-	-	-	C	C	C	T	C	-	-	-	-	A	A	G	C	T	T	-	A	-	G	G	C	T	T	C	G	T	G	G	G	G	G	-	-
VARY LAVA 90::GERVEX 8254-C1::[IRIS 313-7992]	IRIS 313-7992	IRGC 122275	trop	0	A	VARY LAVA 90::GERVEX 8254-C1::[IRIS 313-7992]	IRIS 313-7992	IRGC 122275	trop	14	C	T	T	-	-	-	C	C	C	T	C	-	-	-	-	A	A	G	C	T	T	-	A	-	G	G	C	T	T	C	G	T	G	G	G	G	G	-	-
104 UPLA::GERVEX 167-C1::[IRIS 313-8063]	IRIS 313-8063	IRGC 121947	trop	0	A	104 UPLA::GERVEX 167-C1::[IRIS 313-8063]	IRIS 313-8063	IRGC 121947	trop	13	C	T	T	-	-	-	C	C	C	T	C	-	-	-	-	A	A	G	C	T	T	-	A	-	G	G	C	T	T	C	G	T	G	G	G	G	G	-	-
CENTURY PATNA::GERVEX 477-C1::[IRIS 313-8072]	IRIS 313-8072	IRGC 122002	trop	0	A	CENTURY PATNA::GERVEX 477-C1::[IRIS 313-8072]	IRIS 313-8072	IRGC 122002	trop	24	C	T	T	-	-	-	C	C	C	T	C	-	-	-	-	A	A	G	C	T	T	-	A	-	G	G	C	T	T	C	G	T	G	G	G	G	G	-	-
HARRA::GERVEX 501-C1::[IRIS 313-8075]	IRIS 313-8075	IRGC 122078	temp	0	A	HARRA::GERVEX 501-C1::[IRIS 313-8075]	IRIS 313-8075	IRGC 122078	temp	21	C	T	T	-	-	-	C	C	C	T	C	-	-	-	-	A	A	G	C	T	T	-	A	-	G	G	C	T	T	C	G	T	G	G	G	G	G	-	-
THAIPERLA::GERVEX 696-C1::[IRIS 313-8105]	IRIS 313-8105	IRGC 122265	temp	0	A	THAIPERLA::GERVEX 696-C1::[IRIS 313-8105]	IRIS 313-8105	IRGC 122265	temp	12.5	C	T	T	-	-	-	C	C	C	T	C	-	-	-	-	A	A	G	C	T	T	-	A	-	G	G	C	T	T	C	G	T	G	G	G	G	G	-	-
FAMILIA 181::GERVEX 901-C1::[IRIS 313-8115]	IRIS 313-8115	IRGC 122046	japx	0	A	FAMILIA 181::GERVEX 901-C1::[IRIS 313-8115]	IRIS 313-8115	IRGC 122046	japx	15	C	T	T	-	-	-	C	C	C	T	C	-	-	-	-	A	A	G	C	T	T	-	A	-	G	G	C	T	T	C	G	T	G	G	G	G	G	-	-
MESTRE::GERVEX 1082-C1::[IRIS 313-8121]	IRIS 313-8121	IRGC 122169	japx	0	A	MESTRE::GERVEX 1082-C1::[IRIS 313-8121]	IRIS 313-8121	IRGC 122169	japx	16	C	T	T	-	-	-	C	C	C	T	C	-	-	-	-	A	A	G	C	T	T	-	A	-	G	G	C	T	T	C	G	T	G	G	G	G	G	-	-
OTA::GERVEX 1145-C1::[IRIS 313-8124]	IRIS 313-8124	IRGC 122187	japx	0	A	OTA::GERVEX 1145-C1::[IRIS 313-8124]	IRIS 313-8124	IRGC 122187	japx	22	C	T	T	-	-	-	C	C	C	T	C	-	-	-	-	A	A	G	C	T	T	-	A	-	G	G	C	T	T	C	G	T	G	G	G	G	G	-	-
PLOVDIV 22::GERVEX 1167-C1::[IRIS 313-8125]	IRIS 313-8125	IRGC 122203	temp	0	A	PLOVDIV 22::GERVEX 1167-C1::[IRIS 313-8125]	IRIS 313-8125	IRGC 122203	temp	24	C	T	T	-	-	-	C	C	C	T	C	-	-	-	-	A	A	G	C	T	T	-	A	-	G	G	C	T	T	C	G	T	G	G	G	G	G	-	-
RODINA::GERVEX 1234-C1::[IRIS 313-8129]	IRIS 313-8129	IRGC 122219	temp	0	A	RODINA::GERVEX 1234-C1::[IRIS 313-8129]	IRIS 313-8129	IRGC 122219	temp	17	C	T	T	-	-	-	C	C	C	T	C	-	-	-	-	A	A	G	C	T	T	-	A	-	G	G	C	T	T	C	G	T	G	G	G	G	G	-	-
SLAVA::GERVEX 1287-C1::[IRIS 313-8143]	IRIS 313-8143	IRGC 122252	japx	0	A	SLAVA::GERVEX 1287-C1::[IRIS 313-8143]	IRIS 313-8143	IRGC 122252	japx	12	C	T	T	-	-	-	C	C	C	T	C	-	-	-	-	C	-	G	C	T	T	-	A	-	G	G	C	T	T	C	G	T	G	G	G	G	G	-	-
VALTEJO::GERVEX 1355-C1::[IRIS 313-8151]	IRIS 313-8151	IRGC 122273	temp	0	A	VALTEJO::GERVEX 1355-C1::[IRIS 313-8151]	IRIS 313-8151	IRGC 122273	temp	18	C	T	T	-	-	-	C	C	C	T	C	-	-	-	-	A	A	G	C	T	T	-	A	-	G	G	C	T	T	C	G	T	G	G	G	G	G	-	-
GIGANTE VERCELLI::GERVEX 1408-C1::[IRIS 313-8154]	IRIS 313-8154	IRGC 122055	japx	0	A	GIGANTE VERCELLI::GERVEX 1408-C1::[IRIS 313-8154]	IRIS 313-8154	IRGC 122055	japx	24	C	T	T	-	-	-	C	C	C	T	C	-	-	-	-	A	A	G	C	T	T	-	A	-	G	G	C	T	T	C	G	T	G	G	G	G	G	-	-
YRM 6-2::GERVEX 1508-C1::[IRIS 313-8164]	IRIS 313-8164	IRGC 122300	temp	0	A	YRM 6-2::GERVEX 1508-C1::[IRIS 313-8164]	IRIS 313-8164	IRGC 122300	temp	18	C	T	T	-	-	-	C	C	C	T	C	-	-	-	-	A	A	G	C	T	T	-	A	-	G	G	C	T	T	C	G	T	G	G	G	G	G	-	-
AUGUSTO::GERVEX 1643-C1::[IRIS 313-8177]	IRIS 313-8177	IRGC 121971	japx	0	A	AUGUSTO::GERVEX 1643-C1::[IRIS 313-8177]	IRIS 313-8177	IRGC 121971	japx	13	C	T	T	-	-	-	C	C	C	T	C	-	-	-	-	A	A	G	C	T	T	-	A	-	G	G	C	T	T	C	G	T	G		G	G	G	-	-
LUSITO IRRADIADO 859-85-2::GERVEX 1676-C1::[IRIS 313-8208]	IRIS 313-8208	IRGC 122152	temp	0	A	LUSITO IRRADIADO 859-85-2::GERVEX 1676-C1::[IRIS 313-8208]	IRIS 313-8208	IRGC 122152	temp	15	C	T	T	-	-	-	C	C	C	T	C	-	-	-	-	A	A	G	C	T	T	-	A	-	G	G	C	T	T	C	G	T	G	G	G	G	G	-	-
CO 39::[IRIS 313-8265]	IRIS 313-8265	IRGC 117454	indx	0	A	CO 39::[IRIS 313-8265]	IRIS 313-8265	IRGC 117454	indx	21	C	T	T	-	-	-	C	C	C	T	C	-	-	-	-	C	-	G	C	T	T	-	A	-	G	G	C	T	T	C	G	T	G	G	G	G	G	-	-
SAWAH::IRGC 71612-1::[IRIS 313-8279]	IRIS 313-8279	IRGC 126086	trop	0	A	SAWAH::IRGC 71612-1::[IRIS 313-8279]	IRIS 313-8279	IRGC 126086	trop	13	C	T	T	-	-	-	C	C	C	T	C	-	-	-	-	A	A	G	C	T	T	-	A	-	G	G	C	T	T	C	G	T	G	G	G	G
AVO::[IRIS 313-8288]	IRIS 313-8288	IRGC 117430	indx	0	A	AVO::[IRIS 313-8288]	IRIS 313-8288	IRGC 117430	indx	17	C	T	T	-	-	-	C	C	C	T	C	-	-	-	-	A	A	G	C	T	T	-	A	-	G	G	C	T	T	C	G	T	G	G	G	G	G	-	-
URAIBOOL::IRGC 52785-1::[IRIS 313-8305]	IRIS 313-8305	IRGC 126289	ind2	0	A	URAIBOOL::IRGC 52785-1::[IRIS 313-8305]	IRIS 313-8305	IRGC 126289	ind2	18	C	T	T	-	-	-	C	C	C	T	C	-	-	-	-	A	A	G	C	T	T	-	A	-	G	G	C	T	T	C	G	T	G	G	G	G	G	-	-
BATU::IRGC 71508-1::[IRIS 313-8312]	IRIS 313-8312	IRGC 131932	ind3	0	A	BATU::IRGC 71508-1::[IRIS 313-8312]	IRIS 313-8312	IRGC 131932	ind3	24	C	T	T	-	-	-	C	C	C	T	C	-	-	-	-	A	A	G	C	T	T	-	A	-	G	G	C	T	T	C	G	T	G	G	G	G	G	-	-
BEUREUM MEULIT::IRGC 35563-1::[IRIS 313-8314]	IRIS 313-8314	IRGC 126047	trop	0	A	BEUREUM MEULIT::IRGC 35563-1::[IRIS 313-8314]	IRIS 313-8314	IRGC 126047	trop	7	C	T	T	-	-	-	C	C	C	T	C	-	-	-	-	C	-	G	C	T	T	-			G	G	C	T	T	C	G	T	G	G	G	G	G	-	-
LATA MONA::IRGC 49333-1::[IRIS 313-8349]	IRIS 313-8349	IRGC 128535	ind2	0	A	LATA MONA::IRGC 49333-1::[IRIS 313-8349]	IRIS 313-8349	IRGC 128535	ind2	18	C	T	T	-	-	-	C	C	C	T	C	-	-	-	-	A	A	G	C	T	T	-	A	-	G	G	C	T	T	C	G	T	G	G	G	G	G	-	-
ARC 13530::IRGC 41146-1::[IRIS 313-8401]	IRIS 313-8401		indx	0	A	ARC 13530::IRGC 41146-1::[IRIS 313-8401]	IRIS 313-8401		indx	12	C	T	T	-	-	-	C	C	C	T	C	-	-	-	-	C	-	G	C	T	T	-	A	-	G	G	C	T	T	C	G	T	G	G	G	G	G	-	-
FEI GAI 122::IRGC 63599-1::[IRIS 313-8412]	IRIS 313-8412	IRGC 125609	indx	0	A	FEI GAI 122::IRGC 63599-1::[IRIS 313-8412]	IRIS 313-8412	IRGC 125609	indx	8	C	T	T	-	-	-	C	C	C	T	C	-	-	-	-	C	-	G	C	T	T	-	A	-	G	G	C	T	T	C	G	T	G	G	G	G	G	-	-
BOCAO::IRGC 50384-1::[IRIS 313-8431]	IRIS 313-8431	IRGC 127071	trop	0	A	BOCAO::IRGC 50384-1::[IRIS 313-8431]	IRIS 313-8431	IRGC 127071	trop	22	C	T	T	-	-	-	C	C	C	T	C	-	-	-	-	C	-	G	C	T	T	-	A	-	G	G	C	T	T	C	G	T	G	G	G	G	G	-	-
M 203::IRGC 76309-1::[IRIS 313-8444]	IRIS 313-8444	IRGC 126118	temp	0	A	M 203::IRGC 76309-1::[IRIS 313-8444]	IRIS 313-8444	IRGC 126118	temp	11	C	T	T	-	-	-	C	C	C	T	C	-	-	-	-	C	-	G	C	T	T	-	A	-	G	G	C	T	T	C	G	T	G	G	G	G	G	-	-
SERENDAH SUNGAI DUA 25::IRGC 13892-1::[IRIS 313-8557]	IRIS 313-8557	IRGC 131956	ind3	0	A	SERENDAH SUNGAI DUA 25::IRGC 13892-1::[IRIS 313-8557]	IRIS 313-8557	IRGC 131956	ind3	18	C	T	T	-	-	-	C	C	C	T	C	-	-	-	-	A	A	G	C	T	T	-	A	-	G	G	C	T	T	C	G	T	G	G	G	G	G	-	-
KEERIPALA CHILL PADDY::IRGC 49790-1::[IRIS 313-8559]	IRIS 313-8559	IRGC 125615	ind2	0	A	KEERIPALA CHILL PADDY::IRGC 49790-1::[IRIS 313-8559]	IRIS 313-8559	IRGC 125615	ind2	4	C	T	T	-	-	-	C	C	C	T	C	-	-	-	-	C	-	G	C	T	T	-	A	-	G	G	C	T	T	C	G	T	G	G	G	G	G	-	-
YAHNG LEU::IRGC 78279-1::[IRIS 313-8565]	IRIS 313-8565	IRGC 126316	subtrop	0	A	YAHNG LEU::IRGC 78279-1::[IRIS 313-8565]	IRIS 313-8565	IRGC 126316	subtrop	17	C	T	T	-	-	-	C	C	C	T	C	-	-	-	-	A	A	G	C	T	T	-	A	-	G	G	C	T	T	C	G	T	G	G	G	G	G	-	-
MAKALIOKA STANDARD::IRGC 12768-1::[IRIS 313-8595]	IRIS 313-8595	IRGC 126240	ind2	0	A	MAKALIOKA STANDARD::IRGC 12768-1::[IRIS 313-8595]	IRIS 313-8595	IRGC 126240	ind2	13	C	T	T	-	-	-	C	C	C	T	C	-	-	-	-	A	A	G	C	T	T	-	A	-	G	G	C	T	T	C	G	T	G	G	G	G	G	-	-
ARC 12884::IRGC 22417-1::[IRIS 313-8603]	IRIS 313-8603	IRGC 126042	indx	0	A	ARC 12884::IRGC 22417-1::[IRIS 313-8603]	IRIS 313-8603	IRGC 126042	indx	4	C	T	T	-	-	-	C	C	C	T	C	-	-	-	-	C	-	G	C	T	T	-	A	-	G	G	C	T	T	C	G	T	G	G	G	G	G	-	-
XITTO::IRGC 6671-1::[IRIS 313-8622]	IRIS 313-8622	IRGC 126294	ind2	0	A	XITTO::IRGC 6671-1::[IRIS 313-8622]	IRIS 313-8622	IRGC 126294	ind2	14	C	T	T	-	-	-	C	C	C	T	C	-	-	-	-	C	-	G	C	T	T	-	A	-	G	G	C	T	T	C	G	T	G	G	G	G	G	-	-
DUDRE::IRGC 52523-1::[IRIS 313-8631]	IRIS 313-8631	IRGC 125608	ind2	0	A	DUDRE::IRGC 52523-1::[IRIS 313-8631]	IRIS 313-8631	IRGC 125608	ind2	9	C	T	T	-	-	-	C	C	C	T	C	-	-	-	-	C	-	G	C	T	T	-	A	-	G	G	C	T	T	C	G	T	G	G	G	G	G	-	-
PERUNEL::IRGC 63113-1::[IRIS 313-8647]	IRIS 313-8647	IRGC 125621	ind2	0	A	PERUNEL::IRGC 63113-1::[IRIS 313-8647]	IRIS 313-8647	IRGC 125621	ind2	8	C	T	T	-	-	-	C	C	C	T	C	-	-	-	-	A	A	G	C	T	T	-	A	-	G	G	C	T	T	C	G	T	G	G	G	G	G	-	-
SITORU::IRGC 66669-1::[IRIS 313-8664]	IRIS 313-8664		trop	0	A	SITORU::IRGC 66669-1::[IRIS 313-8664]	IRIS 313-8664		trop	15	C	T	T	-	-	-	C	C	C	T	C	-	-	-	-	A	A	G	C	T	T	-	A	-	G	G	C	T	T	C	G	T	G	G	G	G	G	-	-
M 7::IRGC 34281-1::[IRIS 313-8665]	IRIS 313-8665	IRGC 127058	temp	0	A	M 7::IRGC 34281-1::[IRIS 313-8665]	IRIS 313-8665	IRGC 127058	temp	16	C	T	T	-	-	-	C	C	C	T	C	-	-	-	-	A	A	G	C	T	T	-	A	-	G	G	C	T	T	C	G	T	G	G	G	G	G	-	-
HAWM KRUA::IRGC 64333-1::[IRIS 313-8674]	IRIS 313-8674	IRGC 125965	ind3	0	A	HAWM KRUA::IRGC 64333-1::[IRIS 313-8674]	IRIS 313-8674	IRGC 125965	ind3	4	C	T	T	-	-	-	C	C	C	T	C	-	-	-	-	C	-	G	C	T	T	-	A	-	G	G	C	T	T	C	G	T	G	G	G	G	G	-	-
KEREN FENHO::IRGC 56735-1::[IRIS 313-8687]	IRIS 313-8687	IRGC 126329	trop	0	A	KEREN FENHO::IRGC 56735-1::[IRIS 313-8687]	IRIS 313-8687	IRGC 126329	trop	13	C	T	T	-	-	-	C	C	C	T	C	-	-	-	-	A	A	G	C	T	T	-	A	-	G	G	C	T	T	C	G	T	G	G	G	G	G	-	-
BALASURIYA A::IRGC 66509-1::[IRIS 313-8699]	IRIS 313-8699	IRGC 126178	indx	0	A	BALASURIYA A::IRGC 66509-1::[IRIS 313-8699]	IRIS 313-8699	IRGC 126178	indx	10	C	T	T	-	-	-	C	C	C	T	C	-	-	-	-	C	-	G	C	T	T	-	A	-	G	G	C	T	T	C	G	T	G	G	G	G	G	-	-
KHAO PRAHJIN::IRGC 64420-1::[IRIS 313-8702]	IRIS 313-8702		ind3	0	A	KHAO PRAHJIN::IRGC 64420-1::[IRIS 313-8702]	IRIS 313-8702		ind3	18	C	T	T	-	-	-	C	C	C	T	C	-	-	-	-	A	A	G	C	T	T	-	A	-	G	G	C	T	T	C	G	T	G	G	G	G	G	-	-
ROPA::IRGC 74774-1::[IRIS 313-8704]	IRIS 313-8704		ind2	0	A	ROPA::IRGC 74774-1::[IRIS 313-8704]	IRIS 313-8704		ind2	6	C	T	T	-	-	-	C	C	C	T	C	-	-	-	-	A	A	G	C	T	T	-	A	-	G	G	C	T	T	C	G	T	G	G	G	G	G	-	-
BAZAIL::IRGC 27526-1::[IRIS 313-8717]	IRIS 313-8717	IRGC 126184	indx	0	A	BAZAIL::IRGC 27526-1::[IRIS 313-8717]	IRIS 313-8717	IRGC 126184	indx	12	C	T	T	-	-	-	C	C	C	T	C	-	-	-	-	C	-	G	C	T	T	-	A	-	G	G	C	T	T	C	G	T	G	G	G	G	G	-	-
NIBARI::IRGC 67742-1::[IRIS 313-8731]	IRIS 313-8731	IRGC 126119	ind2	0	A	NIBARI::IRGC 67742-1::[IRIS 313-8731]	IRIS 313-8731	IRGC 126119	ind2	4	C	T	T	-	-	-	C	C	C	T	C	-	-	-	-	C	-	G	C	T	T	-	A	-	G	G	C	T	T	C	G	T	G	G	G	G	G	-	-
TAI 6::IRGC 69058-1::[IRIS 313-8739]	IRIS 313-8739	IRGC 126090	admix	0	A	TAI 6::IRGC 69058-1::[IRIS 313-8739]	IRIS 313-8739	IRGC 126090	admix	17	C	T	T	-	-	-	C	C	C	T	C	-	-	-	-	A	A	G	C	T	T	-	A	-	G	G	C	T	T	C	G	T	G	G	G	G	G	-	-
SD 120 SELN (CI 12320)::IRGC 1667-1::[IRIS 313-8745]	IRIS 313-8745	IRGC 126087	trop	0	A	SD 120 SELN (CI 12320)::IRGC 1667-1::[IRIS 313-8745]	IRIS 313-8745	IRGC 126087	trop	15	C	T	T	-	-	-	C	C	C	T	C	-	-	-	-	A	A	G	C	T	T	-	A	-	G	G	C	T	T	C	G	T	G	G	G	G	G	-	-
NIRGUNI::IRGC 61127-1::[IRIS 313-8757]	IRIS 313-8757	IRGC 126000	ind2	0	A	NIRGUNI::IRGC 61127-1::[IRIS 313-8757]	IRIS 313-8757	IRGC 126000	ind2	13	C	T	T	-	-	-	C	C	C	T	C	-	-	-	-	A	A	G	C	T	T	-	A	-	G	G	C	T	T	C	G	T	G	G	G	G	G	-	-
MOROFIN::IRGC 56698-1::[IRIS 313-8768]	IRIS 313-8768	IRGC 127060	trop	0	A	MOROFIN::IRGC 56698-1::[IRIS 313-8768]	IRIS 313-8768	IRGC 127060	trop	15	C	T	T	-	-	-	C	C	C	T	C	-	-	-	-	A	A	G	C	T	T	-	A	-	G	G	C	T	T	C	G	T	G	G	G	G	G	-	-
TAPANG::IRGC 13361-1::[IRIS 313-8781]	IRIS 313-8781		ind3	0	A	TAPANG::IRGC 13361-1::[IRIS 313-8781]	IRIS 313-8781		ind3	13	C	T	T	-	-	-	C	C	C	T	C	-	-	-	-	C	-	G	C	T	T	-	A	-	G	G	C	T	T	C	G	T	G	G	G	G	G	-	-
105::IRGC 40896-1::[IRIS 313-8783]	IRIS 313-8783	IRGC 126170	admix	0	A	105::IRGC 40896-1::[IRIS 313-8783]	IRIS 313-8783	IRGC 126170	admix	9	C	T	T	-	-	-	C	C	C	T	C	-	-	-	-	C	-	G	C	T	T	-	A	-	G	G	C	T	T	C	G	T	G	G	G	G	G	-	-
KHAO THI RATE::IRGC 58041-1::[IRIS 313-8793]	IRIS 313-8793	IRGC 126223	ind3	0	A	KHAO THI RATE::IRGC 58041-1::[IRIS 313-8793]	IRIS 313-8793	IRGC 126223	ind3	4	C	T	T	-	-	-	C	C	C	T	C	-	-	-	-			G	C	T	T	-			G	G	C	T	T	C	G	T	G	G	G	G
DUDH KADAR::IRGC 67707-1::[IRIS 313-8796]	IRIS 313-8796	IRGC 125607	ind2	0	A	DUDH KADAR::IRGC 67707-1::[IRIS 313-8796]	IRIS 313-8796	IRGC 125607	ind2	15	C	T	T	-	-	-	C	C	C	T	C	-	-	-	-	A	A	G	C	T	T	-	A	-	G	G	C	T	T	C	G	T	G	G	G	G	G	-	-
ASHMBER::IRGC 27522-1::[IRIS 313-8850]	IRIS 313-8850	IRGC 125657	ind2	0	A	ASHMBER::IRGC 27522-1::[IRIS 313-8850]	IRIS 313-8850	IRGC 125657	ind2	9	C	T	T	-	-	-	C	C	C	T	C	-	-	-	-	A	A	G	C	T	T	-	A	-	G	G	C	T	T	C	G	T	G	G	G	G	G	-	-
S 201::IRGC 55230-1::[IRIS 313-8856]	IRIS 313-8856	IRGC 125893	temp	0	A	S 201::IRGC 55230-1::[IRIS 313-8856]	IRIS 313-8856	IRGC 125893	temp	24	C	T	T	-	-	-	C	C	C	T	C	-	-	-	-	A	A	G	C	T	T	-	A	-	G	G	C	T	T	C	G	T	G	G	G	G	G	-	-
571::IRGC 48493-1::[IRIS 313-8872]	IRIS 313-8872	IRGC 125630	japx	0	A	571::IRGC 48493-1::[IRIS 313-8872]	IRIS 313-8872	IRGC 125630	japx	15	C	T	T	-	-	-	C	C	C	T	C	-	-	-	-	A	A	G	C	T	T	-	A	-	G	G	C	T	T	C	G	T	G	G	G	G	G	-	-
DELITUS::IRGC 5769-1::[IRIS 313-8876]	IRIS 313-8876	IRGC 125725	trop	0	A	DELITUS::IRGC 5769-1::[IRIS 313-8876]	IRIS 313-8876	IRGC 125725	trop	12	C	T	T	-	-	-	C	C	C	T	C	-	-	-	-	C	-	G	C	T	T	-	A	-	G	G	C	T	T	C	G	T	G	G	G	G	G	-	-
PAGAIYAHAN::[IRIS 313-8880]	IRIS 313-8880	IRGC 117550	indx	0	A	PAGAIYAHAN::[IRIS 313-8880]	IRIS 313-8880	IRGC 117550	indx	6	C	T	T	-	-	-	C	C	C	T	C	-	-	-	-	A	A	G	C	T	T	-	A	-	G	G	C	T	T	C	G	T	G	G	G	G	G	-	-
PATALASAFED SUNGHAWADO::IRGC 61133-1::[IRIS 313-8920]	IRIS 313-8920	IRGC 125869	ind2	0	A	PATALASAFED SUNGHAWADO::IRGC 61133-1::[IRIS 313-8920]	IRIS 313-8920	IRGC 125869	ind2	14	C	T	T	-	-	-	C	C	C	T	C	-	-	-	-	A	A	G	C	T	T	-	A	-	G	G	C	T	T	C	G	T	G	G	G	G	G	-	-
KUTTA::IRGC 52184-1::[IRIS 313-8924]	IRIS 313-8924	IRGC 125815	ind2	0	A	KUTTA::IRGC 52184-1::[IRIS 313-8924]	IRIS 313-8924	IRGC 125815	ind2	13	C	T	T	-	-	-	C	C	C	T	C	-	-	-	-	A	A	G	C	T	T	-	A	-	G	G	C	T	T	C	G	T	G	G	G	G	G	-	-
KURULUTUDU::IRGC 36304-1::[IRIS 313-8925]	IRIS 313-8925	IRGC 125813	ind2	0	A	KURULUTUDU::IRGC 36304-1::[IRIS 313-8925]	IRIS 313-8925	IRGC 125813	ind2	24	C	T	T	-	-	-	C	C	C	T	C	-	-	-	-	A	A	G	C	T	T	-	A	-	G	G	C	T	T	C	G	T	G	G	G	G	G	-	-
NABESHI::[IRIS 313-8927]	IRIS 313-8927	IRGC 117535	subtrop	0	A	NABESHI::[IRIS 313-8927]	IRIS 313-8927	IRGC 117535	subtrop	15	C	T	T	-	-	-	C	C	C	T	C	-	-	-	-	A	A	G	C	T	T	-	A	-	G	G	C	T	T	C	G	T	G	G	G	G	G	-	-
ARC 18112::IRGC 42274-1::[IRIS 313-8982]	IRIS 313-8982	IRGC 125655	indx	0	A	ARC 18112::IRGC 42274-1::[IRIS 313-8982]	IRIS 313-8982	IRGC 125655	indx	16	C	T	T	-	-	-	C	C	C	T	C	-	-	-	-	A	A	G	C	T	T	-	A	-	G	G	C	T	T	C	G	T	G	G	G	G	G	-	-
CR 60-10::IRGC 15777-1::[IRIS 313-9023]	IRIS 313-9023	IRGC 125715	indx	0	A	CR 60-10::IRGC 15777-1::[IRIS 313-9023]	IRIS 313-9023	IRGC 125715	indx	17	C	T	T	-	-	-	C	C	C	T	C	-	-	-	-	A	A	G	C	T	T	-	A	-	G	G	C	T	T	C	G	T	G	G	G	G	G	-	-
MUTTU SAMBA::IRGC 36333-1::[IRIS 313-9039]	IRIS 313-9039	IRGC 121441	ind2	0	A	MUTTU SAMBA::IRGC 36333-1::[IRIS 313-9039]	IRIS 313-9039	IRGC 121441	ind2	24	C	T	T	-	-	-	C	C	C	T	C	-	-	-	-	A	A	G	C	T	T	-	A	-	G	G	C	T	T	C	G	T	G	G	G	G	G	-	-
PATNAI 31-675::IRGC 38145-1::[IRIS 313-9049]	IRIS 313-9049		ind2	0	A	PATNAI 31-675::IRGC 38145-1::[IRIS 313-9049]	IRIS 313-9049		ind2	8	C	T	T	-	-	-	C	C	C	T	C	-	-	-	-	A	A	G	C	T	T	-	A	-	G	G	C	T	T	C	G	T	G	G	G	G	G	-	-
KONTOL 86::IRGC 14281-1::[IRIS 313-9070]	IRIS 313-9070	IRGC 126154	ind3	0	A	KONTOL 86::IRGC 14281-1::[IRIS 313-9070]	IRIS 313-9070	IRGC 126154	ind3	13	C	T	T	-	-	-	C	C	C	T	C	-	-	-	-	A	A	G	C	T	T	-	A	-	G	G	C	T	T	C	G	T	G	G	G	G	G	-	-
SINNA SITHIRA KALI::IRGC 51064-1::[IRIS 313-9091]	IRIS 313-9091	IRGC 124442	indx	0	A	SINNA SITHIRA KALI::IRGC 51064-1::[IRIS 313-9091]	IRIS 313-9091	IRGC 124442	indx	8	C	T	T	-	-	-	C	C	C	T	C	-	-	-	-	A	A	G	C	T	T	-	A	-	G	G	C	T	T	C	G	T	G	G	G	G	G	-	-
LEUANG GLIANG::IRGC 71271-1::[IRIS 313-9123]	IRIS 313-9123	IRGC 125823	subtrop	0	A	LEUANG GLIANG::IRGC 71271-1::[IRIS 313-9123]	IRIS 313-9123	IRGC 125823	subtrop	10	C	T	T	-	-	-	C	C	C	T	C	-	-	-	-	A	A	G	C	T	T	-	A	-	G	G	C	T	T	C	G	T	G	G	G	G	G	-	-
LAYANDABU::IRGC 25214-1::[IRIS 313-9129]	IRIS 313-9129	IRGC 125820	trop	0	A	LAYANDABU::IRGC 25214-1::[IRIS 313-9129]	IRIS 313-9129	IRGC 125820	trop	17	C	T	T	-	-	-	C	C	C	T	C	-	-	-	-	C	-	G	C	T	T	-	A	-	G	G	C	T	T	C	G	T	G	G	G	G	G	-	-
BADAL 1163::IRGC 32796-1::[IRIS 313-9148]	IRIS 313-9148	IRGC 125664	ind2	0	A	BADAL 1163::IRGC 32796-1::[IRIS 313-9148]	IRIS 313-9148	IRGC 125664	ind2	24	C	T	T	-	-	-	C	C	C	T	C	-	-	-	-	A	A	G	C	T	T	-	A	-	G	G	C	T	T	C	G	T	G	G	G	G	G	-	-
EAN 4 C 1::IRGC 26016-1::[IRIS 313-9193]	IRIS 313-9193	IRGC 125732	japx	0	A	EAN 4 C 1::IRGC 26016-1::[IRIS 313-9193]	IRIS 313-9193	IRGC 125732	japx	12	C	T	T	-	-	-	C	C	C	T	C	-	-	-	-	C	-	G	C	T	T	-	A	-	G	G	C	T	T	C	G	T	G	G	G	G	G	-	-
KACIK TARAM::IRGC 35310-1::[IRIS 313-9208]	IRIS 313-9208	IRGC 126165	ind3	0	A	KACIK TARAM::IRGC 35310-1::[IRIS 313-9208]	IRIS 313-9208	IRGC 126165	ind3	7	C	T	T	-	-	-	C	C	C	T	C	-	-	-	-	A	A	G	C	T	T	-	A	-	G	G	C	T	T	C	G	T	G	G	G	G	G	-	-
MAKRO::IRGC 74763-1::[IRIS 313-9258]	IRIS 313-9258	IRGC 126158	ind2	0	A	MAKRO::IRGC 74763-1::[IRIS 313-9258]	IRIS 313-9258	IRGC 126158	ind2	13	C	T	T	-	-	-	C	C	C	T	C	-	-	-	-	A	A	G	C	T	T	-	A	-	G	G	C	T	T	C	G	T	G	G	G	G	G	-	-
G 25::IRGC 45733-1::[IRIS 313-9259]	IRIS 313-9259	IRGC 126150	ind2	0	A	G 25::IRGC 45733-1::[IRIS 313-9259]	IRIS 313-9259	IRGC 126150	ind2	5	C	T	T	-	-	-	C	C	C	T	C	-	-	-	-	A	A	G	C	T	T	-	A	-	G	G	C	T	T	C	G	T	G	G	G	G	G	-	-
JHODI BIRUN::IRGC 31812-1::[IRIS 313-9262]	IRIS 313-9262	IRGC 125785	ind2	0	A	JHODI BIRUN::IRGC 31812-1::[IRIS 313-9262]	IRIS 313-9262	IRGC 125785	ind2	23	C	T	T	-	-	-	C	C	C	T	C	-	-	-	-	A	A	G	C	T	T	-	A	-	G	G	C	T	T	C	G	T	G	G	G	G	G	-	-
CHIRGUA 1 I 22::IRGC 3408-1::[IRIS 313-9267]	IRIS 313-9267	IRGC 125703	trop	0	A	CHIRGUA 1 I 22::IRGC 3408-1::[IRIS 313-9267]	IRIS 313-9267	IRGC 125703	trop	13	C	T	T	-	-	-	C	C	C	T	C	-	-	-	-	A	A	G	C	T	T	-	A	-	G	G	C	T	T	C	G	T	G	G	G	G	G	-	-
KHAO KAI::IRGC 78251-1::[IRIS 313-9281]	IRIS 313-9281	IRGC 125801	ind3	0	A	KHAO KAI::IRGC 78251-1::[IRIS 313-9281]	IRIS 313-9281	IRGC 125801	ind3	11	C	T	T	-	-	-	C	C	C	T	C	-	-	-	-	A	A	G	C	T	T	-	A	-	G	G	C	T	T	C	G	T	G	G	G	G	G	-	-
SONAMUKHI::IRGC 46693-1::[IRIS 313-9287]	IRIS 313-9287	IRGC 126161	ind2	0	A	SONAMUKHI::IRGC 46693-1::[IRIS 313-9287]	IRIS 313-9287	IRGC 126161	ind2	10	C	T	T	-	-	-	C	C	C	T	C	-	-	-	-	A	A	G	C	T	T	-	A	-	G	G	C	T	T	C	G	T	G	G	G	G	G	-	-
KETAN DONGGO::IRGC 54201-1::[IRIS 313-9301]	IRIS 313-9301	IRGC 126068	trop	0	A	KETAN DONGGO::IRGC 54201-1::[IRIS 313-9301]	IRIS 313-9301	IRGC 126068	trop	7	C	T	T	-	-	-	C	C	C	T	C	-	-	-	-	C	-	G	C	T	T	-	A	-	G	G	C	T	T	C	G	T	G	G	G	G	G	-	-
ARC 10799::IRGC 12631-1::[IRIS 313-9313]	IRIS 313-9313	IRGC 125638	indx	0	A	ARC 10799::IRGC 12631-1::[IRIS 313-9313]	IRIS 313-9313	IRGC 125638	indx	16	C	T	T	-	-	-	C	C	C	T	C	-	-	-	-	A	A	G	C	T	T	-	A	-	G	G	C	T	T	C	G	T	G	G	G	G	G	-	-
SIPULUT HITAM PENDEK::IRGC 20154-1::[IRIS 313-9320]	IRIS 313-9320	IRGC 125901	ind3	0	A	SIPULUT HITAM PENDEK::IRGC 20154-1::[IRIS 313-9320]	IRIS 313-9320	IRGC 125901	ind3	13	C	T	T	-	-	-	C	C	C	T	C	-	-	-	-	A	A	G	C	T	T	-	A	-	G	G	C	T	T	C	G	T	G	G	G	G	G	-	-
SADA RUPA::IRGC 77299-1::[IRIS 313-9325]	IRIS 313-9325	IRGC 125894	ind1B	0	A	SADA RUPA::IRGC 77299-1::[IRIS 313-9325]	IRIS 313-9325	IRGC 125894	ind1B	13	C	T	T	-	-	-	C	C	C	T	C	-	-	-	-	A	A	G	C	T	T	-	A	-	G	G	C	T	T	C	G	T	G	G	G	G	G	-	-
LUA CHAN HUONG::IRGC 16800-1::[IRIS 313-9342]	IRIS 313-9342	IRGC 126236	ind3	0	A	LUA CHAN HUONG::IRGC 16800-1::[IRIS 313-9342]	IRIS 313-9342	IRGC 126236	ind3	8	C	T	T	-	-	-	C	C	C	T	C	-	-	-	-	A	A	G	C	T	T	-	A	-	G	G	C	T	T	C	G	T	G	G	G	G	G	-	-
BADUIE::IRGC 53715-1::[IRIS 313-9403]	IRIS 313-9403	IRGC 125666	ind2	0	A	BADUIE::IRGC 53715-1::[IRIS 313-9403]	IRIS 313-9403	IRGC 125666	ind2	13	C	T	T	-	-	-	C	C	C	T	C	-	-	-	-	A	A	G	C	T	T	-	A	-	G	G	C	T	T	C	G	T	G	G	G	G	G	-	-
ARC 5840::IRGC 12144-1::[IRIS 313-9424]	IRIS 313-9424	IRGC 125656	indx	0	A	ARC 5840::IRGC 12144-1::[IRIS 313-9424]	IRIS 313-9424	IRGC 125656	indx	10	C	T	T	-	-	-	C	C	C	T	C	-	-	-	-	A	A	G	C	T	T	-	A	-	G	G	C	T	T	C	G	T	G	G	G	G	G	-	-
WANICA::IRGC 3394-1::[IRIS 313-9519]	IRIS 313-9519	IRGC 125936	trop	0	A	WANICA::IRGC 3394-1::[IRIS 313-9519]	IRIS 313-9519	IRGC 125936	trop	9	C	T	T	-	-	-	C	C	C	T	C	-	-	-	-	A	A	G	C	T	T	-	A	-	G	G	C	T	T	C	G	T	G	G	G	G	G	-	-
TEXAS PATNA 49::IRGC 6077-1::[IRIS 313-9539]	IRIS 313-9539	IRGC 125920	temp	0	A	TEXAS PATNA 49::IRGC 6077-1::[IRIS 313-9539]	IRIS 313-9539	IRGC 125920	temp	11	C	T	T	-	-	-	C	C	C	T	C	-	-	-	-	A	A	G	C	T	T	-	A	-	G	G	C	T	T	C	G	T	G	G	G	G	G	-	-
LABRA::IRGC 74757-1::[IRIS 313-9547]	IRIS 313-9547	IRGC 125817	ind2	0	A	LABRA::IRGC 74757-1::[IRIS 313-9547]	IRIS 313-9547	IRGC 125817	ind2	17	C	T	T	-	-	-	C	C	C	T	C	-	-	-	-	A	A	G	C	T	T	-	A	-	G	G	C	T	T	C	G	T	G	G	G	G	G	-	-
BENGALY MORIMO::IRGC 10976-1::[IRIS 313-9551]	IRIS 313-9551	IRGC 125677	ind2	0	A	BENGALY MORIMO::IRGC 10976-1::[IRIS 313-9551]	IRIS 313-9551	IRGC 125677	ind2	23	C	T	T	-	-	-	C	C	C	T	C	-	-	-	-	A	A	G	C	T	T	-	A	-	G	G	C	T	T	C	G	T	G	G	G	G	G	-	-
WANGA BARUGULU::IRGC 52261-1::[IRIS 313-9611]	IRIS 313-9611	IRGC 125935	ind2	0	A	WANGA BARUGULU::IRGC 52261-1::[IRIS 313-9611]	IRIS 313-9611	IRGC 125935	ind2	12	C	T	T	-	-	-	C	C	C	T	C	-	-	-	-	C	-	G	C	T	T	-	A	-	G	G	C	T	T	C	G	T	G	G	G	G	G	-	-
HOLDI GIRA::IRGC 31801-1::[IRIS 313-9617]	IRIS 313-9617	IRGC 126979	ind2	0	A	HOLDI GIRA::IRGC 31801-1::[IRIS 313-9617]	IRIS 313-9617	IRGC 126979	ind2	18	C	T	T	-	-	-	C	C	C	T	C	-	-	-	-	A	A	G	C	T	T	-	A	-	G	G	C	T	T	C	G	T	G	G	G	G	G	-	-
NEWREX::IRGC 64657-1::[IRIS 313-9648]	IRIS 313-9648	IRGC 125855	admix	0	A	NEWREX::IRGC 64657-1::[IRIS 313-9648]	IRIS 313-9648	IRGC 125855	admix	13	C	T	T	-	-	-	C	C	C	T	C	-	-	-	-	A	A	G	C	T	T	-	A	-	G	G	C	T	T	C	G	T	G	G	G	G	G	-	-
AGEPDAUJSECAN::IRGC 49361-1::[IRIS 313-9685]	IRIS 313-9685		indx	0	A	AGEPDAUJSECAN::IRGC 49361-1::[IRIS 313-9685]	IRIS 313-9685		indx	9	C	T	T	-	-	-	C	C	C	T	C	-	-	-	-	A	A	G	C	T	T	-	A	-	G	G	C	T	T	C	G	T	G	G	G	G	G	-	-
SERAUP 27::IRGC 1-1::[IRIS 313-9699]	IRIS 313-9699	IRGC 132433	ind3	0	A	SERAUP 27::IRGC 1-1::[IRIS 313-9699]	IRIS 313-9699	IRGC 132433	ind3	13	C	T	T	-	-	-	C	C	C	T	C	-	-	-	-	A	A	G	C	T	T	-	A	-	G	G	C	T	T	C	G	T	G	G	G	G	G	-	-
MAMORIAKA::IRGC 68672-1::[IRIS 313-9732]	IRIS 313-9732	IRGC 125833	ind2	0	A	MAMORIAKA::IRGC 68672-1::[IRIS 313-9732]	IRIS 313-9732	IRGC 125833	ind2	9	C	T	T	-	-	-	C	C	C	T	C	-	-	-	-	C	-	G	C	T	T	-	A	-	G	G	C	T	T	C	G	T	G	G	G	G	G	-	-
ROJOFOTSY::IRGC 69402-1::[IRIS 313-9740]	IRIS 313-9740	IRGC 126083	ind2	0	A	ROJOFOTSY::IRGC 69402-1::[IRIS 313-9740]	IRIS 313-9740	IRGC 126083	ind2	14	C	T	T	-	-	-	C	C	C	T	C	-	-	-	-	C	-	G	C	T	T	-	A	-	G	G	C	T	T	C	G	T	G	G	G	G	G	-	-
VARY MALADY::IRGC 69911-1::[IRIS 313-9745]	IRIS 313-9745	IRGC 127069	trop	0	A	VARY MALADY::IRGC 69911-1::[IRIS 313-9745]	IRIS 313-9745	IRGC 127069	trop	9	C	T	T	-	-	-	C	C	C	T	C	-	-	-	-	A	A	G	C	T	T	-	A	-	G	G	C	T	T	C	G	T	G	G	G	G	G	-	-
JAPONES BALILLA::IRGC 5785-1::[IRIS 313-9790]	IRIS 313-9790	IRGC 125781	temp	0	A	JAPONES BALILLA::IRGC 5785-1::[IRIS 313-9790]	IRIS 313-9790	IRGC 125781	temp	18	C	T	T	-	-	-	C	C	C	T	C	-	-	-	-	A	A	G	C	T	T	-	A	-	G	G	C	T	T	C	G	T	G	G	G	G	G	-	-
CHANDINA::IRGC 36420-1::[IRIS 313-9917]	IRIS 313-9917	IRGC 125699	ind1B	0	A	CHANDINA::IRGC 36420-1::[IRIS 313-9917]	IRIS 313-9917	IRGC 125699	ind1B	17	C	T	T	-	-	-	C	C	C	T	C	-	-	-	-	A	A	G	C	T	T	-	A	-	G	G	C	T	T	C	G	T	G	G	G	G	G	-	-
DEO KITAN::IRGC 47197-1::[IRIS 313-9928]	IRIS 313-9928	IRGC 126057	trop	0	A	DEO KITAN::IRGC 47197-1::[IRIS 313-9928]	IRIS 313-9928	IRGC 126057	trop	14	C	T	T	-	-	-	C	C	C	T	C	-	-	-	-	C	-	G	C	T	T	-	A	-	G	G	C	T	T	C	G	T	G	G	G	G	G	-	-
PANNITHI::IRGC 51049-1::[IRIS 313-9949]	IRIS 313-9949	IRGC 126078	trop	0	A	PANNITHI::IRGC 51049-1::[IRIS 313-9949]	IRIS 313-9949	IRGC 126078	trop	24	C	T	T	-	-	-	C	C	C	T	C	-	-	-	-	A	A	G	C	T	T	-	A	-	G	G	C	T	T	C	G	T	G	G	G	G	G	-	-
PUTTU NELLU::IRGC 55346-1::[IRIS 313-9969]	IRIS 313-9969	IRGC 126989	indx	0	A	PUTTU NELLU::IRGC 55346-1::[IRIS 313-9969]	IRIS 313-9969	IRGC 126989	indx	18	C	T	T	-	-	-	C	C	C	T	C	-	-	-	-	A	A	G	C	T	T	-	A	-	G	G	C	T	T	C	G	T	G	G	G	G	G	-	-
RACE PERUMAL::IRGC 55347-1::[IRIS 313-9970]	IRIS 313-9970	IRGC 125881	ind2	1	C	RACE PERUMAL::IRGC 55347-1::[IRIS 313-9970]	IRIS 313-9970	IRGC 125881	ind2	21	C	T	T	-	-	-	C	C	C	T	C	-	-	-	-	A	A	G	C	T	T	-	A	-	G	G	C	T	T	C	G	T	G	G	G	G	G	-	-
ZAOSHENGBAI::[B003]	B003	IRGC 136088	japx	0	A	ZAOSHENGBAI::[B003]	B003	IRGC 136088	japx	0.5	C	T	T	-	-	-	C	C	C	T	C	-	-	-	-	C	-	G	C	T	T	-	A	-	G	G	C	T	T	C	G	T	G	G	G	G	G	-	-
QIUGUANGTENGXI 104::[B004]	B004	IRGC 136031	temp	0	A	QIUGUANGTENGXI 104::[B004]	B004	IRGC 136031	temp	0	C	T	T	-	-	-	C	C	C	T	C	-	-	-	-	C	-	G	C	T	T	-	A	-	G	G	C	T	T	C	G	T	G	G	G	G	G	-	-
WANSHI::[B005]	B005	IRGC 136067	temp	0	A	WANSHI::[B005]	B005	IRGC 136067	temp	0	C	T	T	-	-	-	C	C	C	T	C	-	-	-	-	C	-	G	C	T	T	-	A	-	G	G	C	T	T	C	G	T	G	G	G	G	G	-	-
YIKONG::[B006]	B006	IRGC 136078	indx	0	A	YIKONG::[B006]	B006	IRGC 136078	indx	6	C	T	T	-	-	-	C	C	C	T	C	-	-	-	-	C	-	G	C	T	T	-	A	-	G	G	C	T	T	C	G	T	G	G	G	G	T	T	T
VIETNAM ZAODAO::[B009]	B009	IRGC 136065	ind1A	0	A	VIETNAM ZAODAO::[B009]	B009	IRGC 136065	ind1A	13	C	T	T	-	-	-	C	C	C	T	C	-	-	-	-	C	-	G	C	T	T	-	A	-	G	G	C	T	T	C	G	T	G	G	G	G	T	T	-
CO 22::[B011]	B011	IRGC 135870	indx	0	A	CO 22::[B011]	B011	IRGC 135870	indx	16	C	T	T	-	-	-	C	C	C	T	C	-	-	-	-	C	-	G	C	T	T	-	A	-	G	G	C	T	T	C	G	T	G	G	G	G	T	T	-
WUZILUOSI 215::[B014]	B014	IRGC 136072	temp	0	A	WUZILUOSI 215::[B014]	B014	IRGC 136072	temp	0	C	T	T	-	-	-	C	C	C	T	C	-	-	-	-	C	-	G	C	T	T	-	A	-	G	G	C	T	T	C	G	T	G	G	G	G	G	-	-
KAHAMU::[B015]	B015	IRGC 135963	ind1A	0	A	KAHAMU::[B015]	B015	IRGC 135963	ind1A	13	C	T	T	-	-	-	C	C	C	T	C	-	-	-	-	C	-	G	C	T	T	-	A	-	G	G	C	T	T	C	G	T	G	G	G	G	T	T	-
AOMIERTE 168::[B016]	B016	IRGC 135829	temp	0	A	AOMIERTE 168::[B016]	B016	IRGC 135829	temp	0	C	T	T	-	-	-	C	C	C	T	C	-	-	-	-	C	-	G	C	T	T	-	A	-	G	G	C	T	T	C	G	T	G	G	G	G	G	-	-
AMERICAN HUANGKEDAO::[B018]	B018	IRGC 135827	trop	0	A	AMERICAN HUANGKEDAO::[B018]	B018	IRGC 135827	trop	0	C	T	T	-	-	-	C	C	C	T	C	-	-	-	-	C	-	G	C	T	T	-	A	-	G	G	C	T	T	C	G		G	G	G	G	G	-	-
GAOLIQIU::[B023]	B023	IRGC 135891	temp	0	A	GAOLIQIU::[B023]	B023	IRGC 135891	temp	0.5	C	T	T	-	-	-	C	C	C	T	C	-	-	-	-	C	-	G	C	T	T	-	A	-	G	G	C	T	T	C	G	T	G	G	G	G	G	-	-
XIANLUOSICHI::[B024]	B024	IRGC 136076	ind1A	0	A	XIANLUOSICHI::[B024]	B024	IRGC 136076	ind1A	13	C	T	T	-	-	-	C	C	C	T	C	-	-	-	-	C	-	G	C	T	T	-	A	-	G	G	C	T	T	C	G	T	G	G	G	G	T	T	-
DJANDA MANDJA::[B025]	B025	IRGC 135881	trop	0	A	DJANDA MANDJA::[B025]	B025	IRGC 135881	trop	1	C	T	T	-	-	-	C	C	C	T	C	-	-	-	-	C	-	G	C	T	T	-	A	-	G	G	C	T	T	C	G	T	G	G	G	G	G	-	-
PADI LADANG ASE POLO KOMEK::[B026]	B026	IRGC 136017	indx	0	A	PADI LADANG ASE POLO KOMEK::[B026]	B026	IRGC 136017	indx	16	C	T	T	-	-	-	C	C	C	T	C	-	-	-	-	C	-	G	C	T	T	-	A	-	G	G	C	T	T	C	G	T	G	G	G	G	T	T	-
IR 10179-23-1-3::[B028]	B028	IRGC 135917	indx	0	A	IR 10179-23-1-3::[B028]	B028	IRGC 135917	indx	15	C	T	T	-	-	-	C	C	C	T	C	-	-	-	-	C	-	G	C	T	T	-	A	-	G	G	C	T		C				G			T	T	-
ALBANIA RICE::[B034]	B034	IRGC 135825	temp	0	A	ALBANIA RICE::[B034]	B034	IRGC 135825	temp	0	C	T	T	-	-	-	C	C	C	T	C	-	-	-	-	C	-	G	C	T	T	-	A	-	G	G	C	T	T	C	G	T	G	G	G	G	G	-	-
JIJUCAS CLARO::[B036]	B036	IRGC 135955	japx	0	A	JIJUCAS CLARO::[B036]	B036	IRGC 135955	japx	1	C	T	T	-	-	-	C	C	C	T	C	-	-	-	-	C	-	G	C	T	T	-	A	-	G	G	C	T	T	C	G	T	G	G	G	G	G	-	-
NANOAY P.A::[B037]	B037	IRGC 135999	trop	0	A	NANOAY P.A::[B037]	B037	IRGC 135999	trop	0	C	T	T	-	-	-	C	C	C	T	C	-	-	-	-	C	-	G	C	T	T	-	A	-	G	G	C	T	T	C	G	T	G	G	G	G	G	-	-
K 24::[B040]	B040	IRGC 135962	indx	0	A	K 24::[B040]	B040	IRGC 135962	indx	13	C	T	T	-	-	-	C	C	C	T	C	-	-	-	-	C	-	G	C	T	T	-	A	-	G	G	C	T	T	C	G	T	G	G	G	G	T	T	-
YR 83-23-11::[B043]	B043	IRGC 136081	trop	0	A	YR 83-23-11::[B043]	B043	IRGC 136081	trop	0	C	T	T	-	-	-	C	C	C	T	C	-	-	-	-	C	-	G	C	T	T	-	A	-	G	G	C	T	T	C	G	T	G	G	G	G	G	-	-
SANTIANNUO::[B044]	B044	IRGC 136042	indx	1	C	SANTIANNUO::[B044]	B044	IRGC 136042	indx	2	C	T	T	-	-	-	C	C	C	T	C	-	-	-	-	C	-	G	C	T	T	-	A	-	G	G	C	T	T	C	G	T	G	G	G	G	G	-	-
GONGCHENGXIANG::[B045]	B045	IRGC 135896	temp	0	A	GONGCHENGXIANG::[B045]	B045	IRGC 135896	temp	0	C	T	T	-	-	-	C	C	C	T	C	-	-	-	-	C	-	G	C	T	T	-	A	-	G	G	C	T	T	C	G	T	G	G	G	G	G	-	-
QIUTIANXIAOTING::[B046]	B046	IRGC 136032	temp	0	A	QIUTIANXIAOTING::[B046]	B046	IRGC 136032	temp	0	C	T	T	-	-	-	C	C	C	T	C	-	-	-	-	C	-	G	C	T	T	-	A	-	G	G	C	T	T	C	G	T	G	G	G	G	G	-	-
GZ 1368-5-4::[B051]	B051	IRGC 135899	indx	0	A	GZ 1368-5-4::[B051]	B051	IRGC 135899	indx	13	C	T	T	-	-	-	C	C	C	T	C	-	-	-	-	C	-	G	C	T	T	-	A	-	G	G	C	T	T	C	G	T	G	G	G	G	T	T	-
80A97YR303-304-1-3::[B053]	B053	IRGC 135819	trop	0	A	80A97YR303-304-1-3::[B053]	B053	IRGC 135819	trop	0	C	T	T	-	-	-	C	C	C	T	C	-	-	-	-	C	-	G	C	T	T	-	A	-	G	G	C	T	T	C	G	T	G	G	G	G	G	-	-
80050YR72136-43::[B054]	B054	IRGC 135817	trop	0	A	80050YR72136-43::[B054]	B054	IRGC 135817	trop	0	C	T	T	-	-	-	C	C	C	T	C	-	-	-	-	C	-	G	C	T	T	-	A	-	G	G	C	T	T	C	G	T	G	G	G	G	G	-	-
TIEGANWU::[B056]	B056		temp	0	A	TIEGANWU::[B056]	B056		temp	2	C	T	T	-	-	-	C	C	C	T	C	-	-	-	-	C	-	G	C	T	T	-	A	-	G	G	C	T	T	C	G	T	G	G	G	G	G	-	-
NANJING 11::[B059]	B059		ind1A	0	A	NANJING 11::[B059]	B059		ind1A	5	C	T	T	-	-	-	C	C	C	T	C	-	-	-	-	C	-	G	C	T	T	-	A	-	G	G	C	T	T	C	G	T	G	G	G	G	T	T	-
AIJIAONANTE::[B060]	B060	IRGC 117600	ind1A	0	A	AIJIAONANTE::[B060]	B060	IRGC 117600	ind1A	5	C	T	T	-	-	-	C	C	C	T	C	-	-	-	-	C	-	G	C	T	T	-	A	-	G	G	C	T	T	C	G	T	G	G	G	G	T	T	-
GUANGLUAI 4::[B061]	B061		ind1A	0	A	GUANGLUAI 4::[B061]	B061		ind1A	5	C	T	T	-	-	-	C	C	C	T	C	-	-	-	-	C	-	G	C	T	T	-	A	-	G	G	C	T	T	C	G	T	G	G	G	G	T	T	-
NANTEHAO::[B062]	B062		ind1A	0	A	NANTEHAO::[B062]	B062		ind1A	11	C	T	T	-	-	-	C	C	C	T	C	-	-	-	-	C	-	G	C	T	T	-	A	-	G	G	C	T	T	C	G	T	G	G	G	G	G	-	-
GAOYANGDIANDAO DAHONGMANG::[B068]	B068		temp	0	A	GAOYANGDIANDAO DAHONGMANG::[B068]	B068		temp	2	C	T	T	-	-	-	C	C	C	T	C	-	-	-	-	C	-	G	C	T	T	-	A	-	G	G	C	T	T	C	G	T	G	G	G	G	G	-	-
DANDONGLUDAO::[B069]	B069		japx	0	A	DANDONGLUDAO::[B069]	B069		japx	0.5	C	T	T	-	-	-	C	C	C	T	C	-	-	-	-	C	-	G	C	T	T	-	A	-	G	G	C	T	T	C	G	T	G	G	G	G	G	-	-
LAOGUANGTOU 83::[B070]	B070		japx	0	A	LAOGUANGTOU 83::[B070]	B070		japx	1	C	T	T	-	-	-	C	C	C	T	C	-	-	-	-	C	-	G	C	T	T	-	A	-	G	G	C	T	T	C	G	T	G	G	G	G	G	-	-
MUXIQIU::[B071]	B071		temp	0	A	MUXIQIU::[B071]	B071		temp	0	C	T	T	-	-	-	C	C	C	T	C	-	-	-	-	C	-	G	C	T	T	-	A	-	G	G	C	T	T	C	G	T	G	G	G	G	G	-	-
TAISHANNUO::[B074]	B074		ind1A	0	A	TAISHANNUO::[B074]	B074		ind1A	13	C	T	T	-	-	-	C	C	C	T	C	-	-	-	-	C	-	G	C	T	T	-	A	-	G	G	C	T	T	C	G	T	G	G	G	G	T	T	-
BAWANGBIAN 1::[B084]	B084		admix	0	A	BAWANGBIAN 1::[B084]	B084		admix	0	C	T	T	-	-	-	C	C	C	T	C	-	-	-	-	C	-	G	C	T	T	-	A	-	G	G	C	T	T	C	G	T	G	G	G	G	G	-	-
GONGJU 73::[B092]	B092		ind1A	0	A	GONGJU 73::[B092]	B092		ind1A	5	C	T	T	-	-	-	C	C	C	T	C	-	-	-	-	C	-	G	C	T	T	-	A	-	G	G	C	T	T	C	G	T	G	G	G	G	T	T	-
MAGUZI::[B102]	B102		temp	0	A	MAGUZI::[B102]	B102		temp	0	C	T	T	-	-	-	C	C	C	T	C	-	-	-	-	C	-	G	C	T	T	-	A	-	G	G	C	T	T	C	G	T	G	G	G	G	G	-	-
JIABALA::[B104]	B104		ind1A	0		JIABALA::[B104]	B104		ind1A	13	C	T	T	-	-	-	C	C	C	T	C	-	-	-	-	C	-	G	C	T	T	-	A	-	G	G	C	T	T	C	G	T	G	G	G	G	T	T	-
LENGSHUIGU 2::[B109]	B109		japx	0	A	LENGSHUIGU 2::[B109]	B109		japx	0.5	C	T	T	-	-	-	C	C	C	T	C	-	-	-	-	C	-	G	C	T	T	-	A	-	G	G	C	T	T	C	G	T	G	G	G	G	G	-	-
LIUSHA 1::[B112]	B112		ind1A	0	A	LIUSHA 1::[B112]	B112		ind1A	4	C	T	T	-	-	-	C	C	C	T	C	-	-	-	-	C	-	G	C	T	T	-	A	-	G	G	C	T	T	C	G	T	G	G	G	G	G	-	-
CHENGDUAI 3::[B114]	B114		ind1A	0	A	CHENGDUAI 3::[B114]	B114		ind1A	1	C	T	T	-	-	-	C	C	C	T	C	-	-	-	-	C	-	G	C	T	T	-	A	-	G	G	C	T	T	C	G	T	G	G	G	G	G	-	-
LIXINGENG::[B117]	B117		temp	0	A	LIXINGENG::[B117]	B117		temp	0	C	T	T	-	-	-	C	C	C	T	C	-	-	-	-	C	-	G	C	T	T	-			G	G	C	T	T	C							G	-	-
XIANGWANXIAN 3::[B125]	B125		indx	0	A	XIANGWANXIAN 3::[B125]	B125		indx	13	C	T	T	-	-	-	C	C	C	T	C	-	-	-	-	C	-	G	C	T	T	-	A	-	G	G	C	T	T	C	G	T	G	G	G	G	T	T	-
ZAOXIAN 240::[B126]	B126		ind1A	0	A	ZAOXIAN 240::[B126]	B126		ind1A	4	C	T	T	-	-	-	C	C	C	T	C	-	-	-	-	C	-	G	C	T	T	-	A	-	G	G	C	T	T	C	G	T	G	G	G	G	G	-	-
DANGYU 5::[B127]	B127		ind1A	0	A	DANGYU 5::[B127]	B127		ind1A	4	C	T	T	-	-	-	C	C	C	T	C	-	-	-	-	C	-	G	C	T	T	-	A	-	G	G	C	T	T	C	G	T	G	G	G	G	G	-/T	-
XISHI 15::[B134]	B134		subtrop	0	A	XISHI 15::[B134]	B134		subtrop	1	C	T	T	-	-	-	C	C	C	T	C	-	-	-	-	C	-	G	C	T	T	-	A	-	G	G	C	T	T	C	G	T	G	G	G	G	G	-	-
PEI C122::[B140]	B140		ind1A	0	A	PEI C122::[B140]	B140		ind1A	5	C	T	T	-	-	-	C	C	C	T	C	-	-	-	-	C	-	G	C	T	T	-	A	-	G	G	C	T	T	C	G	T	G	G	G	G	T	T	-
NINGHUI 21::[B142]	B142		admix	0	A	NINGHUI 21::[B142]	B142		admix	0	C	T	T	-	-	-	C	C	C	T	C	-	-	-	-	C	-	G	C	T	T	-	A	-	G	G	C	T	T	C	G	T	G	G	G	G	G	-	-
HUHUI 628::[B144]	B144		japx	0	A	HUHUI 628::[B144]	B144		japx	1	C	T	T	-	-	-	C	C	C	T	C	-	-	-	-	C	-	G	C	T	T	-	A	-	G	G	C	T	T	C	G	T	G	G	G	G	G	-	-
JINNANTE 43B::[B151]	B151		ind1A	0	A	JINNANTE 43B::[B151]	B151		ind1A	4	C	T	T	-	-	-	C	C	C	T	C	-	-	-	-	C	-	G	C	T	T	-	A	-	G	G	C	T	T	C	G	T	G	G	G	G	T	T	-
ZAOSHUNONGHU 6::[B152]	B152		temp	0		ZAOSHUNONGHU 6::[B152]	B152		temp	0	C	T	T	-	-	-	C	C	C	T	C	-	-	-	-	C	-	G	C	T	T	-	A	-	G	G	C	T	T	C	G	T	G	G	G	G	G	-	-
G ZHENSHAN 97B::[B156]	B156		ind1A	0	A	G ZHENSHAN 97B::[B156]	B156		ind1A	13	C	T	T	-	-	-	C	C	C	T	C	-	-	-	-	C	-	G	C	T	T	-	A	-	G	G	C	T	T	C	G	T	G	G	G	G	T	T	-
88B::[B157]	B157		ind1A	0	A	88B::[B157]	B157		ind1A	12	C	T	T	-	-	-	C	C	C	T	C	-	-	-	-	C	-	G	C	T	T	-	A	-	G	G	C	T	T	C	G	T	G	G	G	G	G	-/T	-
TAIZHONG 65/TAIZHONGHR539::[B158]	B158		admix	0	A	TAIZHONG 65/TAIZHONGHR539::[B158]	B158		admix	10	C	T	T	-	-	-	C	C	C	T	C	-	-	-	-	C	-	G	C	T	T	-	A	-	G	G	C	T	T	C	G	T	G	G	G	G	T	T	-
SHUIYUAN 300LI::[B160]	B160		temp	0	A	SHUIYUAN 300LI::[B160]	B160		temp	0	C	T	T	-	-	-	C	C	C	T	C	-	-	-	-	C	-	G	C	T	T	-	A	-	G	G	C	T	T	C	G	T	G	G	G	G	G	-	-
YELICANGHUA::[B161]	B161		temp	0	A	YELICANGHUA::[B161]	B161		temp	1	C	T	T	-	-	-	C	C	C	T	C	-	-	-	-	C	-	G	C	T	T	-	A	-	G	G	C	T	T	C	G	T	G	G	G	G	G	-	-
BAIGEDAO::[B162]	B162		temp	0	A	BAIGEDAO::[B162]	B162		temp	0	C	T	T	-	-	-	C	C	C	T	C	-	-	-	-	C	-	G	C	T	T	-	A	-	G	G	C	T	T	C	G	T	G	G	G	G	G	-	-
ZHUYUAN::[B168]	B168	IRGC 136096	temp	0	A	ZHUYUAN::[B168]	B168	IRGC 136096	temp	0	C	T	T	-	-	-	C	C	C	T	C	-	-	-	-	C	-	G	C	T	T	-	A	-	G	G	C	T	T	C	G	T	G	G	G	G	G	-	-
HONGSE 90::[B170]	B170	IRGC 135905	temp	0	A	HONGSE 90::[B170]	B170	IRGC 135905	temp	0	C	T	T	-	-	-	C	C	C	T	C	-	-	-	-	C	-	G	C	T	T	-	A	-	G	G	C	T	T	C	G	T	G	G	G	G	G	-	-
BRC 25-146-2-1::[B176]	B176	IRGC 135850	indx	0	A	BRC 25-146-2-1::[B176]	B176	IRGC 135850	indx	0	C	T	T	-	-	-	C	C	C	T	C	-	-	-	-	C	-	G	C	T	T	-	A	-	G	G	C	T	T	C	G	T	G	G	G	G	G	-	-
KELUODUO B::[B179]	B179	IRGC 135966	temp	0	A	KELUODUO B::[B179]	B179	IRGC 135966	temp	1	C	T	T	-	-	-	C	C	C	T	C	-	-	-	-	C	-	G	C	T	T	-	A	-	G	G	C	T	T	C	G	T	G	G	G	G	G	-	-
71011::[B181]	B181	IRGC 135816	ind1A	0	A	71011::[B181]	B181	IRGC 135816	ind1A	3	C	T	T	-	-	-	C	C	C	T	C	-	-	-	-	C	-	G	C	T	T	-	A	-	G	G	C	T	T	C	G		G	G	G	G	G	-	-
QINGNUO KYOHATAMOCHI::[B183]	B183	IRGC 136030	temp	0	A	QINGNUO KYOHATAMOCHI::[B183]	B183	IRGC 136030	temp	0	C	T	T	-	-	-	C	C	C	T	C	-	-	-	-	C	-	G	C	T	T	-	A	-	G	G	C	T	T	C	G	T	G	G	G	G	G	-	-
SLK 2-18-2::[B185]	B185	IRGC 136048	indx	0	A	SLK 2-18-2::[B185]	B185	IRGC 136048	indx	3	C	T	T	-	-	-	C	C	C	T	C	-	-	-	-	C	-	G	C	T	T	-	A	-	G	G	C	T	T	C	G	T	G	G	G	G	G	-	-
RP 1570-44-1::[B187]	B187	IRGC 136035	indx	0	A	RP 1570-44-1::[B187]	B187	IRGC 136035	indx	0	C	T	T	-	-	-	C	C	C	T	C	-	-	-	-	C	-	G	C	T	T	-	A	-	G	G	C	T	T	C	G	T	G	G	G	G	G	-	-
IRAT 36::[B188]	B188	IRGC 135944	trop	0	A	IRAT 36::[B188]	B188	IRGC 135944	trop	0	C	T	T	-	-	-	C	C	C	T	C	-	-	-	-	C	-	G	C	T	T	-	A	-	G	G	C	T	T	C	G	T	G	G	G	G	G	-	-
IRAT 669::[B189]	B189	IRGC 135945	trop	0	A	IRAT 669::[B189]	B189	IRGC 135945	trop	1	C	T	T	-	-	-	C	C	C	T	C	-	-	-	-	C	-	G	C	T	T	-	A	-	G	G	C	T	T	C	G	T	G	G	G	G	G	-	-
80A60YR71009-1-5::[B191]	B191	IRGC 135818	trop	0	A	80A60YR71009-1-5::[B191]	B191	IRGC 135818	trop	1	C	T	T	-	-	-	C	C	C	T	C	-	-	-	-	C	-	G	C	T	T	-	A	-	G	G	C	T	T	C	G	T	G	G	G	G	G	-	-
R42::[B192]	B192	IRGC 136033	admix	0	A	R42::[B192]	B192	IRGC 136033	admix	0	C	T	T	-	-	-	C	C	C	T	C	-	-	-	-	C	-	G	C	T	T	-	A	-	G	G	C	T	T	C	G	T	G	G	G	G	G	-	-
TAIDONGLUDAO::[B196]	B196		trop	0	A	TAIDONGLUDAO::[B196]	B196		trop	1	C	T	T	-	-	-	C	C	C	T	C	-	-	-	-	C	-	G	C	T	T	-	A	-	G	G	C	T	T	C	G	T	G	G	G	G	G	-	-
CHENGNONGSHUIJING::[B201]	B201		ind1B	0	A	CHENGNONGSHUIJING::[B201]	B201		ind1B	0	C	T	T	-	-	-	C	C	C	T	C	-	-	-	-	C	-	G	C	T	T	-	A	-	G	G	C	T	T	C	G	T	G	G	G	G	G	-	-
LONGHUAMAOHU::[B204]	B204		temp	0	A	LONGHUAMAOHU::[B204]	B204		temp	0	C	T	T	-	-	-	C	C	C	T	C	-	-	-	-	C	-	G	C	T	T	-	A	-	G	G	C	T	T	C	G	T	G	G	G	G	G	-	-
CUNSANLI::[B205]	B205		japx	0	A	CUNSANLI::[B205]	B205		japx	1	C	T	T	-	-	-	C	C	C	T	C	-	-	-	-	C	-	G	C	T	T	-	A	-	G	G	C	T	T	C	G	T	G	G	G	G	G	-	-
LUCAIHAO::[B208]	B208		ind1A	0	A	LUCAIHAO::[B208]	B208		ind1A	13	C	T	T	-	-	-	C	C	C	T	C	-	-	-	-	C	-	G	C	T	T	-	A	-	G	G	C	T	T	C	G	T	G	G	G	G	T	T	-
XUANENCHANGTANQINGZHAN::[B214]	B214		ind1B	0	A	XUANENCHANGTANQINGZHAN::[B214]	B214		ind1B	13	C	T	T	-	-	-	C	C	C	T	C	-	-	-	-	C	-	G	C	T	T	-	A	-	G	G	C	T	T	C	G	T	G	G	G	G	T	T	-
HONGQI 5::[B215]	B215	IRGC 135904	temp	0	A	HONGQI 5::[B215]	B215	IRGC 135904	temp	2	C	T	T	-	-	-	C	C	C	T	C	-	-	-	-	C	-	G	C	T	T	-	A	-	G	G	C	T	T	C	G	T	G	G	G	G	G	-	-
HANMADAO4::[B216]	B216		ind1A	0	A	HANMADAO4::[B216]	B216		ind1A	12			T	-	-	-	C	C	C	T	C	-	-	-	-	C	-	G	C	T	T	-	A	-	G	G	C	T	T	C	G	T	G	G	G	G	G	-/T	-
HEIMANGDAO::[B226]	B226		temp	0	A	HEIMANGDAO::[B226]	B226		temp	0	C	T	T	-	-	-	C	C	C	T	C	-	-	-	-	C	-	G	C	T	T	-	A	-	G	G	C	T	T	C	G	T	G	G	G	G	G	-	-
AITUOGU 151::[B234]	B234		ind1A	0	A	AITUOGU 151::[B234]	B234		ind1A	13	C	T	T	-	-	-	C	C	C	T	C	-	-	-	-	C	-	G	C	T	T	-	A	-	G	G	C	T	T	C	G	T	G	G	G	G	T	T	-
ZHONGHUA 8::[B235]	B235		temp	0	A	ZHONGHUA 8::[B235]	B235		temp	0	C	T	T	-	-	-	C	C	C	T	C	-	-	-	-	C	-	G	C	T	T	-	A	-	G	G	C	T	T	C	G	T	G	G	G	G	G	-	-
JINDAO 1::[B236]	B236	IRGC 135957	temp	0	A	JINDAO 1::[B236]	B236	IRGC 135957	temp	0	C	T	T	-	-	-	C	C	C	T	C	-	-	-	-	C	-	G	C	T	T	-	A	-	G	G	C	T	T	C	G	T	G		G	G	G	-	-
ZHENDAO 232::[B239]	B239	IRGC 136091	ind1A	0	A	ZHENDAO 232::[B239]	B239	IRGC 136091	ind1A	0	C	T	T	-	-	-	C	C	C	T	C	-	-	-	-	C	-	G	C	T	T	-	A	-	G	G	C	T	T	C	G	T	G	G	G	G	G	-	-
ZHENGDAO 5::[B240]	B240		temp	0	A	ZHENGDAO 5::[B240]	B240		temp	0	C	T	T	-	-	-	C	C	C	T	C	-	-	-	-	C	-	G	C	T	T	-	A	-	G	G	C	T	T	C	G	T	G	G	G	G	G	-	-
LAMUJIA::[B241]	B241		subtrop	0	A	LAMUJIA::[B241]	B241		subtrop	1	C	T	T	-	-	-	C	C	C	T	C	-	-	-	-	C	-	G	C	T	T	-	A	-	G	G	C	T	T	C	G	T	G	G	G	G	G	-	-
GUI 630::[B242]	B242		indx	0	A	GUI 630::[B242]	B242		indx	0	C	T	T	-	-	-	C	C	C	T	C	-	-	-	-	C	-	G	C	T	T	-	A	-	G	G	C	T	T	C	G	T	G	G	G	G	G	-	-
XIANGDAO::[B244]	B244		ind1A	0	A	XIANGDAO::[B244]	B244		ind1A	5	C	T	T	-	-	-	C	C	C	T	C	-	-	-	-	C	-	G	C	T	T	-	A	-	G	G	C	T	T	C	G	T	G	G	G	G	T	T	-
SHANJIUGU::[B245]	B245		subtrop	0	A	SHANJIUGU::[B245]	B245		subtrop	1	C	T	T	-	-	-	C	C	C	T	C	-	-	-	-	C	-	G	C	T	T	-	A	-	G	G	C	T	T	C	G	T	G	G	G	G	G	-	-
ZHUZHEN B::[B248]	B248		ind1A	0	A	ZHUZHEN B::[B248]	B248		ind1A	4	C	T	T	-	-	-	C	C	C	T	C	-	-	-	-	C	-	G	C	T	T	-	A	-	G	G	C	T	T	C	G	T	G	G	G	G	G	-	-
CHAOYANGYIHAO B::[B249]	B249		ind1A	0	A	CHAOYANGYIHAO B::[B249]	B249		ind1A	12	C	T	T	-	-	-	C	C	C	T	C	-	-	-	-	C	-	G	C	T	T	-	A	-	G	G	C	T	T	C	G	T	G	G	G	G	G	-	-
JIANGNONGZAO 1 B::[B253]	B253		indx	0	A	JIANGNONGZAO 1 B::[B253]	B253		indx	13	C	T	T	-	-	-	C	C	C	T	C	-	-	-	-	C	-	G	C	T	T	-	A	-	G	G	C	T	T	C	G	T	G	G	G	G	T	T	-
JINGHU3 B::[B254]	B254		indx	0	A	JINGHU3 B::[B254]	B254		indx	13	C	T	T	-	-	-	C	C	C	T	C	-	-	-	-	C	-	G	C	T	T	-	A	-	G	G	C	T	T	C	G	T	G	G	G	G	T	T	-
XINGGUO::[B258]	B258		temp	0	A	XINGGUO::[B258]	B258		temp	0	C	T	T	-	-	-	C	C	C	T	C	-	-	-	-	C	-	G	C	T	T	-	A	-	G	G	C	T	T	C	G	T	G	G	G	G	G	-	-
MAMAGU::[B260]	B260		ind1A	0	A	MAMAGU::[B260]	B260		ind1A	9	C	T	T	-	-	-	C	C	C	T	C	-	-	-	-	C	-	G	C	T	T	-	A	-	G	G	C	T	T	C	G	T	G	G	G	G	G	-	-
SANBAILI::[B264]	B264		ind1A	0	A	SANBAILI::[B264]	B264		ind1A	13	C	T	T	-	-	-	C	C	C	T	C	-	-	-	-	C	-	G	C	T	T	-	A	-	G	G	C	T	T	C	G	T	G	G	G	G	T	T	-
YUEFU::[B269]	B269	IRGC 136083	temp	0	A	YUEFU::[B269]	B269	IRGC 136083	temp	0	C	T	T	-	-	-	C	C	C	T	C	-	-	-	-	C	-	G	C	T	T	-	A	-	G	G	C	T	T	C	G	T	G	G	G	G	G	-	-
GANG 46B::[CX10]	CX10	IRGC 135890	ind1A	0	A	GANG 46B::[CX10]	CX10	IRGC 135890	ind1A	13	C	T	T	-	-	-	C	C	C	T	C	-	-	-	-	C	-	G	C	T	T	-	A	-	G	G	C	T	T	C	G	T	G	G	G	G	T	T	-
PALUNG 2::[CX100]	CX100	IRGC 136020	ind1B	0	A	PALUNG 2::[CX100]	CX100	IRGC 136020	ind1B	1	C	T	T	-	-	-	C	C	C	T	C	-	-	-	-	C	-	G	C	T	T	-	A	-	G	G	C	T	T	C	G	T	G	G	G	G	G	-	-
HEI MI CHAN::[CX101]	CX101	IRGC 135902	ind1A	0	A	HEI MI CHAN::[CX101]	CX101	IRGC 135902	ind1A	13	C	T	T	-	-	-	C	C	C	T	C	-	-	-	-	C	-	G	C	T	T	-	A	-	G	G	C	T	T	C	G	T	G	G	G	G	T	T	-
GUMEI 2::[CX11]	CX11		japx	0	A	GUMEI 2::[CX11]	CX11		japx	0	C	T	T	-	-	-	C	C	C	T	C	-	-	-	-	C	-	G	C	T	T	-	A	-	G	G	C	T	T	C	G	T	G	G	G	G	G	-	-
GIZA14::[CX111]	CX111	IRGC 135894	trop	0	A	GIZA14::[CX111]	CX111	IRGC 135894	trop	0	C	T	T	-	-	-	C	C	C	T	C	-	-	-	-	C	-	G	C	T	T	-	A	-	G	G	C	T	T	C	G	T	G	G	G	G	G	-	-
BINIAPAN::[CX113]	CX113	IRGC 135846	trop	0	A	BINIAPAN::[CX113]	CX113	IRGC 135846	trop	1	C	T	T	-	-	-	C	C	C	T	C	-	-	-	-	C	-	G	C	T	T	-	A	-	G	G	C	T	T	C	G	T	G	G	G	G	G	-	-
GUANG LU AI 4::[CX114]	CX114		ind1A	0	A	GUANG LU AI 4::[CX114]	CX114		ind1A	5	C	T	T	-	-	-	C	C	C	T	C	-	-	-	-	C	-	G	C	T	T	-	A	-	G	G	C	T	T	C	G	T	G	G	G	G	T	T	-
WUDADAOZHONG::[CX116]	CX116	IRGC 136070	temp	0	A	WUDADAOZHONG::[CX116]	CX116	IRGC 136070	temp	0	C	T	T	-	-	-	C	C	C	T	C	-	-	-	-	C	-	G	C	T	T	-	A	-	G	G	C	T	T	C	G	T	G	G	G	G	G	-	-
IR65600-27-1-2-2::[CX117]	CX117	IRGC 135930	indx	0	A	IR65600-27-1-2-2::[CX117]	CX117	IRGC 135930	indx	5	C	T	T	-	-	-	C	C	C	T	C	-	-	-	-	C	-	G	C	T	T	-	A	-	G	G	C	T	T	C	G	T	G	G	G	G	T	T	-
GAJALE::[CX128]	CX128	IRGC 135889	indx	0	A	GAJALE::[CX128]	CX128	IRGC 135889	indx	4	C	T	T	-	-	-	C	C	C	T	C	-	-	-	-	C	-	G	C	T	T	-	A	-	G	G	C	T	T	C	G	T	G	G	G	G	G	-	-
MOLOK::[CX129]	CX129	IRGC 135986	trop	0	A	MOLOK::[CX129]	CX129	IRGC 135986	trop	0	C	T	T	-	-	-	C	C	C	T	C	-	-	-	-	C	-	G	C	T	T	-	A	-	G	G	C	T	T	C	G	T	G	G	G	G	G	-	-
ZALE::[CX131]	CX131	IRGC 136087	ind1A	0	A	ZALE::[CX131]	CX131	IRGC 136087	ind1A	5	C	T	T	-	-	-	C	C	C	T	C	-	-	-	-	C	-	G	C	T	T	-	A	-	G	G	C	T	T	C	G	T	G	G	G	G	T	T	-
AP423::[CX132]	CX132	IRGC 135830	trop	0	A	AP423::[CX132]	CX132	IRGC 135830	trop	0	C	T	T	-	-	-	C	C	C	T	C	-	-	-	-	C	-	G	C	T	T	-	A	-	G	G	C	T	T	C	G	T	G	G	G	G	G	-	-
ZHENGSHAN97::[CX133]	CX133		ind1A	0	A	ZHENGSHAN97::[CX133]	CX133		ind1A	5	C	T	T	-	-	-	C	C	C	T	C	-	-	-	-	C	-	G	C	T	T	-	A	-	G	G	C	T	T	C	G	T	G	G	G	G	T	T	-
QD_441::[CX138]	CX138		japx	0	A	QD_441::[CX138]	CX138		japx	1	C	T	T	-	-	-	C	C	C	T	C	-	-	-	-	C	-	G	C	T	T	-	A	-	G	G	C	T	T	C	G	T	G	G	G	G	G	-	-
CHENNONG 265::[CX14]	CX14		temp	0	A	CHENNONG 265::[CX14]	CX14		temp	0	C	T	T	-	-	-	C	C	C	T	C	-	-	-	-	C	-	G	C	T	T	-	A	-	G	G	C	T	T	C	G	T	G	G	G	G	G	-	-
NIPPONBARE::[CX140]	CX140	IRGC 136196	temp	0	A	NIPPONBARE::[CX140]	CX140	IRGC 136196	temp	0	C	T	T	-	-	-	C	C	C	T	C	-	-	-	-	C	-	G	C	T	T	-	A	-	G	G	C	T	T	C	G	T	G	G	G	G	G	-	-
AI YEH LU::[CX142]	CX142	IRGC 135823	japx	0	A	AI YEH LU::[CX142]	CX142	IRGC 135823	japx	0	C	T	T	-	-	-	C	C	C	T	C	-	-	-	-	C	-	G	C	T	T	-	A	-	G	G	C	T	T	C	G	T	G	G	G	G	G	-	-
MINGHUI 63::[CX145]	CX145	IRGC 117271	indx	0	A	MINGHUI 63::[CX145]	CX145	IRGC 117271	indx	1	C	T	T	-	-	-	C	C	C	T	C	-	-	-	-	C	-	G	C	T	T	-	A	-	G	G	C	T	T	C	G	T	G	G	G	G	G	-	-
Y134::[CX15]	CX15	IRGC 136077	ind1B	0	A	Y134::[CX15]	CX15	IRGC 136077	ind1B	0	C	T	T	-	-	-	C	C	C	T	C	-	-	-	-	C	-	G	C	T	T	-	A	-	G	G	C	T	T	C	G	T	G	G	G	G	G	-	-
AZUCENA::[CX151]	CX151	IRGC 117264	trop	0	A	AZUCENA::[CX151]	CX151	IRGC 117264	trop	2	C	T	T	-	-	-	C	C	C	T	C	-	-	-	-	C	-	G	C	T	T	-	A	-	G	G	C	T	T	C	G	T	G	G	G	G	G	-	-
YUAN JING 7::[CX16]	CX16		temp	0	A	YUAN JING 7::[CX16]	CX16		temp	0	C	T	T	-	-	-	C	C	C	T	C	-	-	-	-	C	-	G	C	T	T	-	A	-	G	G	C	T	T	C	G	T	G	G	G	G	G	-	-
W1263::[CX160]	CX160	IRGC 136066	ind2	0	A	W1263::[CX160]	CX160	IRGC 136066	ind2	15.5	C	T	T	-	-	-	C	C	C	T	C	-	-	-	-	C	-	G	C	T	T	-	A	-	G	G	C	T	T	C	G	T	G	G	G	G	T	T	-
TN1::[CX162]	CX162		ind1A	0	A	TN1::[CX162]	CX162		ind1A	13	C	T	T	-	-	-	C	C	C	T	C	-	-	-	-	C	-	G	C	T	T	-	A	-	G	G	C	T	T	C	G	T	G	G	G	G	T	T	-
YUEXIANGZHAN::[CX17]	CX17		indx	0	A	YUEXIANGZHAN::[CX17]	CX17		indx	4	C	T	T	-	-	-	C	C	C	T	C	-	-	-	-	C	-	G	C	T	T	-	A	-	G	G	C	T	T	C	G	T	G	G	G	G	T	T	-
ZAOXIAN 14::[CX18]	CX18	IRGC 136089	ind1A	0	A	ZAOXIAN 14::[CX18]	CX18	IRGC 136089	ind1A	12	C	T	T	-	-	-	C	C	C	T	C	-	-	-	-	C	-	G	C	T	T	-	A	-	G	G	C	T	T	C	G	T	G	G	G	G	G	-	-
BR11::[CX2]	CX2	IRGC 135847	indx	0	A	BR11::[CX2]	CX2	IRGC 135847	indx	5	C	T	T	-	-	-	C	C	C	T	C	-	-	-	-	C	-	G	C	T	T	-	A	-	G	G	C	T	T	C	G	T	G	G	G	G	T	T	-
IR2061-522-6-9::[CX206]	CX206	IRGC 135918	ind1B	0	A	IR2061-522-6-9::[CX206]	CX206	IRGC 135918	ind1B	15	C	T	T	-	-	-	C	C	C	T	C	-	-	-	-	C	-	G	C	T	T	-	A	-	G	G	C	T	T	C	G	T	G	G	G	G	G	-/T	-
GAOZI::[CX207]	CX207		indx	0	A	GAOZI::[CX207]	CX207		indx	4	C	T	T	-	-	-	C	C	C	T	C	-	-	-	-	C	-	G	C	T	T	-	A	-	G	G	C	T	T	C	G	T	G	G	G	G	G	-	-
M3122::[CX211]	CX211		temp	0	A	M3122::[CX211]	CX211		temp	0	C	T	T	-	-	-	C	C	C	T	C	-	-	-	-	C	-	G	C	T	T	-	A	-	G	G	C	T	T	C	G	T	G	G	G	G	G	-	-
BRAZIL NUODAO::[CX214]	CX214	IRGC 135849	trop	0	A	BRAZIL NUODAO::[CX214]	CX214	IRGC 135849	trop	0	C	T	T	-	-	-	C	C	C	T	C	-	-	-	-	C	-	G	C	T	T	-	A	-	G	G	C	T	T	C	G	T	G	G	G	G	G	-	-
FL478::[CX219]	CX219	IRGC 135888	indx	0	A	FL478::[CX219]	CX219	IRGC 135888	indx	14	C	T	T	-	-	-	C	C	C	T	C	-	-	-	-	C	-	G	C	T	T	-	A	-	G	G	C	T	T	C	G	T	G	G	G	G	T	T	-
IRAT109::[CX220]	CX220	IRGC 135941	trop	0	A	IRAT109::[CX220]	CX220	IRGC 135941	trop	0	C	T	T	-	-	-	C	C	C	T	C	-	-	-	-	C	-	G	C	T	T	-	A	-	G	G	C	T	T	C	G	T	G	G	G	G	G	-	-
KASALATH::[CX227]	CX227	IRGC 117617	aus	0	A	KASALATH::[CX227]	CX227	IRGC 117617	aus	10.5	C	T	T	-	-	-	C	C	C	T	C	-	-	-	-	C	-	G	C	T	T	-	A	-	G	G	C	T		C				G			G	-	-
BALA::[CX228]	CX228	IRGC 135836	indx	0	A	BALA::[CX228]	CX228	IRGC 135836	indx	13	C	T	T	-	-	-	C	C	C	T	C	-	-	-	-	C	-	G	C	T	T	-	A	-	G	G	C	T	T	C	G	T	G	G	G	G	T	T	-
B6136-3-TB-0-1-5::[CX237]	CX237	IRGC 135834	ind1B	0	A	B6136-3-TB-0-1-5::[CX237]	CX237	IRGC 135834	ind1B	13	C	T	T	-	-	-	C	C	C	T	C	-	-	-	-	C	-	G	C	T	T	-	A	-	G	G	C	T	T	C	G	T	G	G	G	G	T	T	-
BW311-9::[CX238]	CX238	IRGC 135854	ind1B	0	A	BW311-9::[CX238]	CX238	IRGC 135854	ind1B	12	C	T	T	-	-	-	C	C	C	T	C	-	-	-	-	C	-	G	C	T	T	-	A	-	G	G	C	T	T	C	G	T	G	G	G	G	T	T	-
KINANDANGPATONG::[CX248]	CX248	IRGC 135970	trop	0	A	KINANDANGPATONG::[CX248]	CX248	IRGC 135970	trop	0	C	T	T	-	-	-	C	C	C	T	C	-	-	-	-	C	-	G	C	T	T	-	A	-	G	G	C	T	T	C	G	T	G	G	G	G	G	-	-
XUDAO 4::[CX251]	CX251		temp	0	A	XUDAO 4::[CX251]	CX251		temp	0	C	T	T	-	-	-	C	C	C	T	C	-	-	-	-	C	-	G	C	T	T	-	A	-	G	G	C	T	T	C	G	T	G	G	G	G	G	-	-
IAC3::[CX262]	CX262	IRGC 135912	trop	0	A	IAC3::[CX262]	CX262	IRGC 135912	trop	1	C	T	T	-	-	-	C	C	C	T	C	-	-	-	-	C	-	G	C	T	T	-	A	-	G	G	C	T	T	C	G	T	G	G	G	G	G	-	-
PADISENEMOK::[CX263]	CX263	IRGC 136018	indx	0	A	PADISENEMOK::[CX263]	CX263	IRGC 136018	indx	13	C	T	T	-	-	-	C	C	C	T	C	-	-	-	-	C	-	G	C	T	T	-	A	-	G	G	C	T	T	C	G	T	G	G	G	G	T	T	-
MONOLAYA::[CX265]	CX265	IRGC 135988	indx	0	A	MONOLAYA::[CX265]	CX265	IRGC 135988	indx	13	C	T	T	-	-	-	C	C	C	T	C	-	-	-	-	C	-	G	C	T	T	-	A	-	G	G	C	T	T	C	G	T	G	G	G	G	T	T	-
IET1444::[CX267]	CX267	IRGC 135914	indx	0	A	IET1444::[CX267]	CX267	IRGC 135914	indx	12	C	T	T	-	-	-	C	C	C	T	C	-	-	-	-	C	-	G	C	T	T	-	A	-	G	G	C	T	T	C	G	T	G	G	G	G	G	-	-
ARROZVERMELHO::[CX268]	CX268	IRGC 135831	indx	0	A	ARROZVERMELHO::[CX268]	CX268	IRGC 135831	indx	5	C	T	T	-	-	-	C	C	C	T	C	-	-	-	-	C	-	G	C	T	T	-	A	-	G	G	C	T	T	C	G	T	G	G	G	G	T	T	-
TAICHUNGNATIVE1::[CX270]	CX270		ind1A	0	A	TAICHUNGNATIVE1::[CX270]	CX270		ind1A	4	C	T	T	-	-	-	C	C	C	T	C	-	-	-	-	C	-	G	C	T	T	-	A	-	G	G	C	T	T	C	G	T	G	G	G	G	G	-	-
IR8192-200-3-3-1-1::[CX276]	CX276	IRGC 135939	ind1B	0	A	IR8192-200-3-3-1-1::[CX276]	CX276	IRGC 135939	ind1B	16	C	T	T	-	-	-	C	C	C	T	C	-	-	-	-	C	-	G	C	T	T	-	A	-	G	G	C	T	T	C	G	T	G	G	G	G	T	T	-
02428-IL::[CX277]	CX277	IRGC 135810	japx	0	A	02428-IL::[CX277]	CX277	IRGC 135810	japx	1	C	T	T	-	-	-	C	C	C	T	C	-	-	-	-	C	-	G	C	T	T	-	A	-	G	G	C	T	T	C	G	T	G	G	G	G	G	-	-
IR68897B::[CX281]	CX281	IRGC 135934	ind1B	0	A	IR68897B::[CX281]	CX281	IRGC 135934	ind1B	16	C	T	T	-	-	-	C	C	C	T	C	-	-	-	-	C	-	G	C	T	T	-	A	-	G	G	C	T	T	C	G	T	G	G	G	G	T	T	-
NONGLINNUO::[CX285]	CX285	IRGC 136010	trop	0	A	NONGLINNUO::[CX285]	CX285	IRGC 136010	trop	1	C	T	T	-	-	-	C	C	C	T	C	-	-	-	-	C	-	G	C	T	T	-	A	-	G	G	C	T	T	C	G	T	G	G	G	G	G	-	-
C349::[CX286]	CX286		admix	0	A	C349::[CX286]	CX286		admix	0	C	T	T	-	-	-	C	C	C	T	C	-	-	-	-	C	-	G	C	T	T	-	A	-	G	G	C	T	T	C	G	T	G	G	G	G	G	-	-
D11::[CX288]	CX288	IRGC 135874	indx	0	A	D11::[CX288]	CX288	IRGC 135874	indx	5	C	T	T	-	-	-	C	C	C	T	C	-	-	-	-	C	-	G	C	T	T	-	A	-	G	G	C	T	T	C	G	T	G	G	G	G	T	T	-
MILYANG23::[CX29]	CX29	IRGC 135984	admix	0	A	MILYANG23::[CX29]	CX29	IRGC 135984	admix	4	C	T	T	-	-	-	C	C	C	T	C	-	-	-	-	C	-	G	C	T	T	-	A	-	G	G	C	T	T	C	G	T	G	G	G	G	G	-	-
DUO 57::[CX290]	CX290		ind1B	0	A	DUO 57::[CX290]	CX290		ind1B	1	C	T	T	-	-	-	C	C	C	T	C	-	-	-	-	C	-	G	C	T	T	-	A	-	G	G	C	T	T	C	G	T	G	G	G	G	G	-	-
D15::[CX291]	CX291	IRGC 135875	indx	0	A	D15::[CX291]	CX291	IRGC 135875	indx	1	C	T	T	-	-	-	C	C	C	T	C	-	-	-	-	C	-	G	C	T	T	-	A	-	G	G	C	T	T	C	G	T	G	G	G	G	G	-	-
IR74::[CX296]	CX296	IRGC 135937	indx	0	A	IR74::[CX296]	CX296	IRGC 135937	indx	13	C	T	T	-	-	-	C	C	C	T	C	-	-	-	-	C	-	G	C	T	T	-	A	-	G	G	C	T	T	C	G	T	G	G	G	G	T	T	-
BR24::[CX3]	CX3	IRGC 117623	ind1A	0	A	BR24::[CX3]	CX3	IRGC 117623	ind1A	13	C	T	T	-	-	-	C	C	C	T	C	-	-	-	-	C	-	G	C	T	T	-	A	-	G	G	C	T	T	C	G	T	G	G	G	G	T	T	-
R106::[CX313]	CX313		indx	0	A	R106::[CX313]	CX313		indx	1	C	T	T	-	-	-	C	C	C	T	C	-	-	-	-	C	-	G	C	T	T	-	A	-	G	G	C	T	T	C	G	T	G	G	G	G	G	-	-
ZIDAO::[CX315]	CX315	IRGC 136097	temp	0	A	ZIDAO::[CX315]	CX315	IRGC 136097	temp	2	C	T	T	-	-	-	C	C	C	T	C	-	-	-	-	C	-	G	C	T	T	-	A	-	G	G	C	T	T	C	G	T	G	G	G	G	G	-	-
MR39::[CX316]	CX316	IRGC 135993	admix	0	A	MR39::[CX316]	CX316	IRGC 135993	admix	0	C	T	T	-	-	-	C	C	C	T	C	-	-	-	-	C	-	G	C	T	T	-	A	-	G	G	C	T	T	C	G	T	G	G	G	G	G	-	-
MR19::[CX317]	CX317	IRGC 135992	temp	0	A	MR19::[CX317]	CX317	IRGC 135992	temp	0.5	C	T	T	-	-	-	C	C	C	T	C	-	-	-	-	C	-	G	C	T	T	-	A	-	G	G	C	T	T	C	G	T	G	G	G	G	G	-	-
MANAUTHUKHA::[CX32]	CX32	IRGC 135980	japx	0	A	MANAUTHUKHA::[CX32]	CX32	IRGC 135980	japx	0	C	T	T	-	-	-	C	C	C	T	C	-	-	-	-	C	-	G	C	T	T	-	A	-	G	G	C	T	T	C	G	T	G	G	G	G	G	-	-
BAOXUAN 21 B::[CX328]	CX328		ind1A	0	A	BAOXUAN 21 B::[CX328]	CX328		ind1A	12	C	T	T	-	-	-	C	C	C	T	C	-	-	-	-	C	-	G	C	T	T	-	A	-	G	G	C	T	T	C	G	T	G	G	G	G	T	T	-
JINCHUANYIHAO::[CX329]	CX329	IRGC 135956	temp	0	A	JINCHUANYIHAO::[CX329]	CX329	IRGC 135956	temp	0	C	T	T	-	-	-	C	C	C	T	C	-	-	-	-	C	-	G	C	T	T	-	A	-	G	G	C	T	T	C	G	T	G	G	G	G	G	-	-
SHWE THWE YIN HYV::[CX33]	CX33	IRGC 136045	ind1B	0	A	SHWE THWE YIN HYV::[CX33]	CX33	IRGC 136045	ind1B	4	C	T	T	-	-	-	C	C	C	T	C	-	-	-	-	C	-	G	C	T	T	-	A	-	G	G	C	T	T	C	G	T	G	G	G	G	G	-	-
YUEGUANG::[CX330]	CX330	IRGC 136084	temp	0	A	YUEGUANG::[CX330]	CX330	IRGC 136084	temp	0	C	T	T	-	-	-	C	C	C	T	C	-	-	-	-	C	-	G	C	T	T	-	A	-	G	G	C	T	T	C	G	T	G	G	G	G	G	-	-
WANXIAN 763::[CX342]	CX342	IRGC 136068	indx	0	A	WANXIAN 763::[CX342]	CX342	IRGC 136068	indx	1	C	T	T	-	-	-	C	C	C	T	C	-	-	-	-	C	-	G	C	T	T	-	A	-	G	G	C	T	T	C	G	T	G	G		G	G	-	-
YUNGENG 23::[CX345]	CX345		temp	0	A	YUNGENG 23::[CX345]	CX345		temp	1	C	T	T	-	-	-	C	C	C	T	C	-	-	-	-	C	-	G	C	T	T	-	A	-	G	G	C	T	T	C	G	T	G	G	G	G	G	-	-
053A-3::[CX351]	CX351	IRGC 135811	temp	0	A	053A-3::[CX351]	CX351	IRGC 135811	temp	1	C	T	T	-	-	-	C	C	C	T	C	-	-	-	-	C	-	G	C	T	T	-	A	-	G	G	C	T	T	C	G	T	G	G	G	G	G	-	-
BD007::[CX352]	CX352	IRGC 135839	trop	0	A	BD007::[CX352]	CX352	IRGC 135839	trop	0	C	T	T	-	-	-	C	C	C	T	C	-	-	-	-	C	-	G	C	T	T	-	A	-	G	G	C	T	T	C	G	T	G	G	G	G	G	-	-
YUNLU 102::[CX355]	CX355	IRGC 136085	trop	0	A	YUNLU 102::[CX355]	CX355	IRGC 136085	trop	1	C	T	T	-	-	-	C	C	C	T	C	-	-	-	-	C	-	G	C	T	T	-	A	-	G	G	C	T	T	C	G	T	G	G	G	G	G	-	-
YANDAO 8::[CX356]	CX356		temp	0	A	YANDAO 8::[CX356]	CX356		temp	2	C	T	T	-	-	-	C	C	C	T	C	-	-	-	-	C	-	G	C	T	T	-	A	-	G	G	C	T	T	C	G	T	G	G	G	G	G	-	-
YUNLU 103::[CX359]	CX359		trop	0	A	YUNLU 103::[CX359]	CX359		trop	0	C	T	T	-	-	-	C	C	C	T	C	-	-	-	-	C	-	G	C	T	T	-	A	-	G	G	C	T	T	C	G	T	G	G	G	G	G	-	-
NERICA 1::[CX371]	CX371	IRGC 136000	trop	0	A	NERICA 1::[CX371]	CX371	IRGC 136000	trop	0	C	T	T	-	-	-	C	C	C	T	C	-	-	-	-	C	-	G	C	T	T	-	A	-	G	G	C	T	T	C	G	T	G	G	G	G	G	-	-
NERICA 2::[CX372]	CX372	IRGC 136001	trop	0	A	NERICA 2::[CX372]	CX372	IRGC 136001	trop	0	C	T	T	-	-	-	C	C	C	T	C	-	-	-	-	C	-	G	C	T	T	-	A	-	G	G	C	T	T	C	G	T	G	G	G	G	G	-	-
NERICA 8::[CX373]	CX373	IRGC 136002	trop	0	A	NERICA 8::[CX373]	CX373	IRGC 136002	trop	1	C	T	T	-	-	-	C	C	C	T	C	-	-	-	-	C	-	G	C	T	T	-	A	-	G	G	C	T	T	C	G	T	G	G	G	G	G	-	-
NERICA 9::[CX374]	CX374	IRGC 136003	trop	0	A	NERICA 9::[CX374]	CX374	IRGC 136003	trop	1	C	T	T	-	-	-	C	C	C	T	C	-	-	-	-	C	-	G	C	T	T	-	A	-	G	G	C	T	T	C	G	T	G	G	G	G	G	-	-
HONGZA::[CX383]	CX383		temp	0	A	HONGZA::[CX383]	CX383		temp	0	C	T	T	-	-	-	C	C	C	T	C	-	-	-	-	C	-	G	C	T	T	-	A	-	G	G	C	T	T	C	G	T	G	G	G	G	G	-	-
FENGZA::[CX384]	CX384		temp	0	A	FENGZA::[CX384]	CX384		temp	0	C	T	T	-	-	-	C	C	C	T	C	-	-	-	-	C	-	G	C	T	T	-	A	-	G	G	C	T	T	C	G	T	G	G	G	G	G	-	-
JINYUAN 85::[CX389]	CX389	IRGC 135960	temp	0	A	JINYUAN 85::[CX389]	CX389	IRGC 135960	temp	0	C	T	T	-	-	-	C	C	C	T	C	-	-	-	-	C	-	G	C	T	T	-	A	-	G	G	C	T	T	C	G	T	G	G	G	G	G	-	-
YJ30::[CX391]	CX391	IRGC 136079	temp	0	A	YJ30::[CX391]	CX391	IRGC 136079	temp	1	C	T	T	-	-	-	C	C	C	T	C	-	-	-	-	C	-	G	C	T	T	-	A	-	G	G	C	T	T	C	G	T	G	G	G	G	G	-	-
GUANDONG 194 (SOFT RICE)::[CX396]	CX396	IRGC 135898	temp	0	A	GUANDONG 194 (SOFT RICE)::[CX396]	CX396	IRGC 135898	temp	0	C	T	T	-	-	-	C	C	C	T	C	-	-	-	-	C	-	G	C	T	T	-	A	-	G	G	C	T	T	C	G	T	G	G	G	G	G	-	-
NANGENG 46 (SOFT RICE)::[CX397]	CX397		temp	0	A	NANGENG 46 (SOFT RICE)::[CX397]	CX397		temp	0	C	T	T	-	-	-	C	C	C	T	C	-	-	-	-	C	-	G	C	T	T	-	A	-	G	G	C	T	T	C	G	T	G	G	G	G	G	-	-
CX427::[CX427]	CX427		temp	0	A	CX427::[CX427]	CX427		temp	0	C	T	T	-	-	-	C	C	C	T	C	-	-	-	-	C	-	G	C	T	T	-	A	-	G	G	C	T	T	C	G	T	G	G	G	G	G	-	-
CX428::[CX428]	CX428		temp	0	A	CX428::[CX428]	CX428		temp	0	C	T	T	-	-	-	C	C	C	T	C	-	-	-	-	C	-	G	C	T	T	-	A	-	G	G	C	T	T	C	G	T	G	G	G	G	G	-	-
CX429::[CX429]	CX429		temp	0	A	CX429::[CX429]	CX429		temp	0	C	T	T	-	-	-	C	C	C	T	C	-	-	-	-	C	-	G	C	T	T	-	A	-	G	G	C	T	T	C	G	T	G		G	G	G	-	-
IR66897B::[CX43]	CX43	IRGC 135931	ind1B	0	A	IR66897B::[CX43]	CX43	IRGC 135931	ind1B	16	C	T	T	-	-	-	C	C	C	T	C	-	-	-	-	C	-	G	C	T	T	-	A	-	G	G	C	T	T	C	G	T	G	G	G	G	T	T	-
PT60::[CX48]	CX48		indx	0	A	PT60::[CX48]	CX48		indx	1	C	T	T	-	-	-	C	C	C	T	C	-	-	-	-	C	-	G	C	T	T	-	A	-	G	G	C	T	T	C	G	T	G	G	G	G	G	-	-
AI ZI DAO::[CX50]	CX50		ind1B	0	A	AI ZI DAO::[CX50]	CX50		ind1B	4	C	T	T	-	-	-	C	C	C	T	C	-	-	-	-	C	-	G	C	T	T	-	A	-	G	G	C	T	T	C	G	T	G	G	G	G	G	-	-
ZHONGJIAN 100::[CX548]	CX548	IRGC 136094	indx	0	A	ZHONGJIAN 100::[CX548]	CX548	IRGC 136094	indx	9	C	T	T	-	-	-	C	C	C	T	C	-	-	-	-	C	-	G	C	T	T	-	A	-	G	G	C	T	T	C	G	T	G	G	G	G	G	-	-
PENGSHANTIEGANZHAN::[CX55]	CX55		ind1A	0	A	PENGSHANTIEGANZHAN::[CX55]	CX55		ind1A	4	C	T	T	-	-	-	C	C	C	T	C	-	-	-	-	C	-	G	C	T	T	-	A	-	G	G	C	T	T	C	G	T	G	G	G	G	G	-	-
C418::[CX6]	CX6		admix	0	A	C418::[CX6]	CX6		admix	0	C	T	T	-	-	-	C	C	C	T	C	-	-	-	-	C	-	G	C	T	T	-	A	-	G	G	C	T	T	C	G	T	G	G	G	G	G	-	-
BHAVANI::[CX61]	CX61	IRGC 135844	ind1A	0	A	BHAVANI::[CX61]	CX61	IRGC 135844	ind1A	4	C	T	T	-	-	-	C	C	C	T	C	-	-	-	-	C	-	G	C	T	T	-	A	-	G	G	C	T	T	C	G	T	G	G	G	G	G	-	-
LEMONT::[CX77]	CX77	IRGC 117802	trop	0	A	LEMONT::[CX77]	CX77	IRGC 117802	trop	0	C	T	T	-	-	-	C	C	C	T	C	-	-	-	-	C	-	G	C	T	T	-	A	-	G	G	C	T	T	C	G	T	G	G	G	G	G	-	-
CHENGHUI 448::[CX8]	CX8		indx	0	A	CHENGHUI 448::[CX8]	CX8		indx	0	C	T	T	-	-	-	C	C	C	T	C	-	-	-	-	C	-	G	C	T	T	-	A	-	G	G	C	T	T	C	G	T	G	G	G	G	G	-	-
CHHOMROMG::[CX90]	CX90	IRGC 135863	ind1B	0	A	CHHOMROMG::[CX90]	CX90	IRGC 135863	ind1B	1	C	T	T	-	-	-	C	C	C	T	C	-	-	-	-	C	-	G	C	T	T	-	A	-	G	G	C	T	T	C	G	T	G	G	G	G	G	-	-
TGMS29::[CX93]	CX93	IRGC 136054	indx	0	A	TGMS29::[CX93]	CX93	IRGC 136054	indx	1	C	T	T	-	-	-	C	C	C	T	C	-	-	-	-	C	-	G	C	T	T	-	A	-	G	G	C	T	T	C	G	T	G	G	G	G	G	-/T	-
SWARNA::[CX94]	CX94	IRGC 117278	indx	0	A	SWARNA::[CX94]	CX94	IRGC 117278	indx	13	C	T	T	-	-	-	C	C	C	T	C	-	-	-	-	C	-	G	C	T	T	-	A	-	G	G	C	T	T	C	G	T	G	G	G	G	T	T	-
SANT ANDREA::IRGC 65732-1::[IRIS 313-10014]	IRIS 313-10014	IRGC 125898	temp	0	A	SANT ANDREA::IRGC 65732-1::[IRIS 313-10014]	IRIS 313-10014	IRGC 125898	temp	0	C	T	T	-	-	-	C	C	C	T	C	-	-	-	-	C	-	G	C	T	T	-	A	-	G	G	C	T	T	C	G	T	G	G	G	G	G	-	-
HODARAWALA::IRGC 67631-1::[IRIS 313-10020]	IRIS 313-10020	IRGC 120968	aus	0	A	HODARAWALA::IRGC 67631-1::[IRIS 313-10020]	IRIS 313-10020	IRGC 120968	aus	13	C	T	T	-	-	-	C	C	C	T	C	-	-	-	-	C	-	G	C	T	T	-	A	-	G	G	C	T	T	C	G	T	G	G	G	G	T	T	-
KALAPATLE::IRGC 68500-1::[IRIS 313-10025]	IRIS 313-10025	IRGC 125790	admix	0	A	KALAPATLE::IRGC 68500-1::[IRIS 313-10025]	IRIS 313-10025	IRGC 125790	admix	0	C	T	T	-	-	-	C	C	C	T	C	-	-	-	-	C	-	G	C	T	T	-	A	-	G	G	C	T	T	C	G	T	G	G	G	G	G	-	-
RIZ TYPE SORGHO::IRGC 69015-1::[IRIS 313-10035]	IRIS 313-10035	IRGC 125887	ind2	0	A	RIZ TYPE SORGHO::IRGC 69015-1::[IRIS 313-10035]	IRIS 313-10035	IRGC 125887	ind2	0	C	T	T	-	-	-	C	C	C	T	C	-	-	-	-	C	-	G	C	T	T	-	A	-	G	G	C	T	T	C	G	T	G	G	G	G	G	-	-
BOTOHAVANA MENA::IRGC 69349-1::[IRIS 313-10041]	IRIS 313-10041	IRGC 126049	trop	0	A	BOTOHAVANA MENA::IRGC 69349-1::[IRIS 313-10041]	IRIS 313-10041	IRGC 126049	trop	0	C	T	T	-	-	-	C	C	C	T	C	-	-	-	-	C	-	G	C	T	T	-	A	-	G	G	C	T	T	C	G	T	G	G	G	G	G	-	-
EX MARABA GURUKU::IRGC 69582-1::[IRIS 313-10047]	IRIS 313-10047	IRGC 125737	ind1A	0	A	EX MARABA GURUKU::IRGC 69582-1::[IRIS 313-10047]	IRIS 313-10047	IRGC 125737	ind1A	4	C	T	T	-	-	-	C	C	C	T	C	-	-	-	-	C	-	G	C	T	T	-	A	-	G	G	C	T	T	C	G	T	G	G	G	G	G	-	-
TSIVIMBININA::IRGC 69890-1::[IRIS 313-10051]	IRIS 313-10051	IRGC 127067	trop	0	A	TSIVIMBININA::IRGC 69890-1::[IRIS 313-10051]	IRIS 313-10051	IRGC 127067	trop	0	C	T	T	-	-	-	C	C	C	T	C	-	-	-	-	C	-	G	C	T	T	-	A	-	G	G	C	T	T	C	G	T	G	G	G	G	G	-	-
HOKURIKU 52::IRGC 72491-1::[IRIS 313-10056]	IRIS 313-10056	IRGC 125763	subtrop	0	A	HOKURIKU 52::IRGC 72491-1::[IRIS 313-10056]	IRIS 313-10056	IRGC 125763	subtrop	1	C	T	T	-	-	-	C	C	C	T	C	-	-	-	-	C	-	G	C	T	T	-	A	-	G	G	C	T	T	C	G	T	G	G	G	G	G	-	-
CHUGOKU 68 HEN::IRGC 72514-1::[IRIS 313-10057]	IRIS 313-10057	IRGC 125707	temp	0	A	CHUGOKU 68 HEN::IRGC 72514-1::[IRIS 313-10057]	IRIS 313-10057	IRGC 125707	temp	0	C	T	T	-	-	-	C	C	C	T	C	-	-	-	-	C	-	G	C	T	T	-	A	-	G	G	C	T	T	C	G	T	G	G	G	G	G	-	-
ESTRELA A::IRGC 72918-1::[IRIS 313-10061]	IRIS 313-10061	IRGC 125733	japx	0	A	ESTRELA A::IRGC 72918-1::[IRIS 313-10061]	IRIS 313-10061	IRGC 125733	japx	0	C	T	T	-	-	-	C	C	C	T	C	-	-	-	-	C	-	G	C	T	T	-	A	-	G	G	C	T	T	C	G	T	G	G	G	G	G	-	-
JAERAERYUKDO::IRGC 73053-1::[IRIS 313-10065]	IRIS 313-10065	IRGC 127055	trop	0	A	JAERAERYUKDO::IRGC 73053-1::[IRIS 313-10065]	IRIS 313-10065	IRGC 127055	trop	1	C	T	T	-	-	-	C	C	C	T	C	-	-	-	-	C	-	G	C	T	T	-	A	-	G	G	C	T	T	C	G	T	G	G	G	G	G	-	-
JEONBUKGUNGWEONNA::IRGC 73055-1::[IRIS 313-10067]	IRIS 313-10067	IRGC 125783	trop	0	A	JEONBUKGUNGWEONNA::IRGC 73055-1::[IRIS 313-10067]	IRIS 313-10067	IRGC 125783	trop	1	C	T	T	-	-	-	C	C	C	T	C	-	-	-	-	C	-	G	C	T	T	-	A	-	G	G	C	T	T	C	G	T	G	G	G	G	G	-	-
CHIYODA WASE::IRGC 74467-1::[IRIS 313-10071]	IRIS 313-10071	IRGC 125705	trop	0	A	CHIYODA WASE::IRGC 74467-1::[IRIS 313-10071]	IRIS 313-10071	IRGC 125705	trop	1	C	T	T	-	-	-	C	C	C	T	C	-	-	-	-	C	-	G	C	T	T	-	A	-	G	G	C	T	T	C	G	T	G	G	G	G	G	-	-
OWARI MOCHI::IRGC 74513-1::[IRIS 313-10073]	IRIS 313-10073	IRGC 125864	trop	0	A	OWARI MOCHI::IRGC 74513-1::[IRIS 313-10073]	IRIS 313-10073	IRGC 125864	trop	1	C	T	T	-	-	-	C	C	C	T	C	-	-	-	-	C	-	G	C	T	T	-	A	-	G	G	C	T	T	C	G	T	G	G	G	G	G	-	-
RIKU AIKOKU::IRGC 74514-1::[IRIS 313-10074]	IRIS 313-10074	IRGC 125884	trop	0	A	RIKU AIKOKU::IRGC 74514-1::[IRIS 313-10074]	IRIS 313-10074	IRGC 125884	trop	1	C	T	T	-	-	-	C	C	C	T	C	-	-	-	-	C	-	G	C	T	T	-	A	-	G	G	C	T	T	C	G	T	G	G	G	G	G	-	-
SANGOKU::IRGC 74518-1::[IRIS 313-10075]	IRIS 313-10075	IRGC 125895	trop	0	A	SANGOKU::IRGC 74518-1::[IRIS 313-10075]	IRIS 313-10075	IRGC 125895	trop	1	C	T	T	-	-	-	C	C	C	T	C	-	-	-	-	C	-	G	C	T	T	-	A	-	G	G	C	T	T	C	G	T	G	G	G	G	G	-	-
SHINA MOCHI::IRGC 74523-1::[IRIS 313-10076]	IRIS 313-10076	IRGC 125900	trop	0	A	SHINA MOCHI::IRGC 74523-1::[IRIS 313-10076]	IRIS 313-10076	IRGC 125900	trop	1	C	T	T	-	-	-	C	C	C	T	C	-	-	-	-	C	-	G	C	T	T	-	A	-	G	G	C	T	T	C	G	T	G	G	G	G	G	-	-
YOSHINO MOCHI::IRGC 74550-1::[IRIS 313-10078]	IRIS 313-10078	IRGC 125947	trop	0	A	YOSHINO MOCHI::IRGC 74550-1::[IRIS 313-10078]	IRIS 313-10078	IRGC 125947	trop	1	C	T	T	-	-	-	C	C	C	T	C	-	-	-	-	C	-	G	C	T	T	-	A	-	G	G	C	T	T	C	G	T	G	G	G	G	G	-	-
DANGO MOCHI::IRGC 74551-1::[IRIS 313-10079]	IRIS 313-10079	IRGC 125722	trop	0	A	DANGO MOCHI::IRGC 74551-1::[IRIS 313-10079]	IRIS 313-10079	IRGC 125722	trop	1	C	T	T	-	-	-	C	C	C	T	C	-	-	-	-	C	-	G	C	T	T	-	A	-	G	G	C	T	T	C	G	T	G	G	G	G	G	-	-
HIRAKAWA OKUTE::IRGC 74554-1::[IRIS 313-10080]	IRIS 313-10080	IRGC 125762	trop	0	A	HIRAKAWA OKUTE::IRGC 74554-1::[IRIS 313-10080]	IRIS 313-10080	IRGC 125762	trop	1	C	T	T	-	-	-	C	C	C	T	C	-	-	-	-	C	-	G	C	T	T	-	A	-	G	G	C	T	T	C	G	T	G	G	G	G	G	-	-
KYUUSHUU::IRGC 74558-1::[IRIS 313-10082]	IRIS 313-10082	IRGC 125816	trop	0	A	KYUUSHUU::IRGC 74558-1::[IRIS 313-10082]	IRIS 313-10082	IRGC 125816	trop	1	C	T	T	-	-	-	C	C	C	T	C	-	-	-	-	C	-	G	C	T	T	-	A	-	G	G	C	T	T	C	G	T	G	G	G	G	G	-	-
BETIS::IRGC 74581-1::[IRIS 313-10083]	IRIS 313-10083	IRGC 125679	temp	0	A	BETIS::IRGC 74581-1::[IRIS 313-10083]	IRIS 313-10083	IRGC 125679	temp	0	C	T	T	-	-	-	C	C	C	T	C	-	-	-	-	C	-	G	C	T	T	-	A	-	G	G	C	T	T	C	G	T	G	G	G	G	G	-	-
SENIA::IRGC 74582-1::[IRIS 313-10084]	IRIS 313-10084	IRGC 125899	temp	0	A	SENIA::IRGC 74582-1::[IRIS 313-10084]	IRIS 313-10084	IRGC 125899	temp	0	C	T	T	-	-	-	C	C	C	T	C	-	-	-	-	C	-	G	C	T	T	-	A	-	G	G	C	T	T	C	G	T	G	G	G	G	G	-	-
KALIN::IRGC 77312-1::[IRIS 313-10089]	IRIS 313-10089	IRGC 125791	temp	0	A	KALIN::IRGC 77312-1::[IRIS 313-10089]	IRIS 313-10089	IRGC 125791	temp	0	C	T	T	-	-	-	C	C	C	T	C	-	-	-	-	C	-	G	C	T	T	-	A	-	G	G	C	T	T	C	G	T	G	G	G	G	G	-	-
CHEONJUDO::IRGC 77644-1::[IRIS 313-10093]	IRIS 313-10093	IRGC 125700	temp	0	A	CHEONJUDO::IRGC 77644-1::[IRIS 313-10093]	IRIS 313-10093	IRGC 125700	temp	0	C	T	T	-	-	-	C	C	C	T	C	-	-	-	-	C	-	G	C	T	T	-	A	-	G	G	C	T	T	C	G	T	G	G	G	G	G	-	-
GAWICHAL::IRGC 77653-1::[IRIS 313-10094]	IRIS 313-10094	IRGC 125750	trop	0	A	GAWICHAL::IRGC 77653-1::[IRIS 313-10094]	IRIS 313-10094	IRGC 125750	trop	1	C	T	T	-	-	-	C	C	C	T	C	-	-	-	-	C	-	G	C	T	T	-	A	-	G	G	C	T	T	C	G	T	G	G	G	G	G	-	-
MAEKJO::IRGC 77666-1::[IRIS 313-10097]	IRIS 313-10097	IRGC 125830	temp	0	A	MAEKJO::IRGC 77666-1::[IRIS 313-10097]	IRIS 313-10097	IRGC 125830	temp	1	C	T	T	-	-	-	C	C	C	T	C	-	-	-	-	C	-	G	C	T	T	-	A	-	G	G	C	T	T	C	G	T	G	G	G		G	-	-
MANONGAZATO::IRGC 77876-1::[IRIS 313-10099]	IRIS 313-10099	IRGC 126303	trop	0	A	MANONGAZATO::IRGC 77876-1::[IRIS 313-10099]	IRIS 313-10099	IRGC 126303	trop	1	C	T	T	-	-	-	C	C	C	T	C	-	-	-	-	C	-	G	C	T	T	-	A	-	G	G	C	T	T	C	G	T	G	G	G	G	G	-	-
KELIRENY::IRGC 78426-1::[IRIS 313-10102]	IRIS 313-10102	IRGC 127056	ind2	0	A	KELIRENY::IRGC 78426-1::[IRIS 313-10102]	IRIS 313-10102	IRGC 127056	ind2	4	C	T	T	-	-	-	C	C	C	T	C	-	-	-	-	C	-	G	C	T	T	-	A	-	G	G	C	T	T	C	G	T	G	G	G	G	G	-	-
GITANO::IRGC 82424-1::[IRIS 313-10119]	IRIS 313-10119	IRGC 125752	japx	0		GITANO::IRGC 82424-1::[IRIS 313-10119]	IRIS 313-10119	IRGC 125752	japx	0	C	T	T	-	-	-	C	C	C	T	C	-	-	-	-	C	-	G	C	T	T	-	A	-	G	G	C	T	T	C	G	T	G	G	G	G	G	-	-
GALSAEGSSAL SHAREI::IRGC 82881-1::[IRIS 313-10124]	IRIS 313-10124		temp	0	A	GALSAEGSSAL SHAREI::IRGC 82881-1::[IRIS 313-10124]	IRIS 313-10124		temp	2	C	T	T	-	-	-	C	C	C	T	C	-	-	-	-	C	-	G	C	T	T	-	A	-	G	G	C	T	T	C	G	T	G	G	G	G	G	-	-
CAUVERY::IRGC 45255-1::[IRIS 313-10148]	IRIS 313-10148	IRGC 125695	indx	0	A	CAUVERY::IRGC 45255-1::[IRIS 313-10148]	IRIS 313-10148	IRGC 125695	indx	4	C	T	T	-	-	-	C	C	C	T	C	-	-	-	-	C	-	G	C	T	T	-	A	-	G	G	C	T	T	C	G	T	G	G	G	G	G	-	-
HAN NUO::IRGC 59591-1::[IRIS 313-10164]	IRIS 313-10164	IRGC 125757	temp	0	A	HAN NUO::IRGC 59591-1::[IRIS 313-10164]	IRIS 313-10164	IRGC 125757	temp	0	C	T	T	-	-	-	C	C	C	T	C	-	-	-	-	C	-	G	C	T	T	-	A	-	G	G	C	T	T	C	G	T	G	G	G	G	G	-	-
MIN ZAO 6::IRGC 63772-1::[IRIS 313-10170]	IRIS 313-10170	IRGC 125842	ind1A	0	A	MIN ZAO 6::IRGC 63772-1::[IRIS 313-10170]	IRIS 313-10170	IRGC 125842	ind1A	4	C	T	T	-	-	-	C	C	C	T	C	-	-	-	-	C	-	G	C	T	T	-	A	-	G	G	C	T	T	C	G	T	G	G	G	G	G	-	-
MIN KE ZHAN::IRGC 72230-1::[IRIS 313-10191]	IRIS 313-10191	IRGC 125841	ind1A	0	A	MIN KE ZHAN::IRGC 72230-1::[IRIS 313-10191]	IRIS 313-10191	IRGC 125841	ind1A	4	C	T	T	-	-	-	C	C	C	T	C	-	-	-	-	C	-	G	C	T	T	-	A	-	G	G	C	T	T	C	G	T	G	G	G	G	T	T	-
GUO DI HEI::IRGC 72697-1::[IRIS 313-10196]	IRIS 313-10196		trop	0	A	GUO DI HEI::IRGC 72697-1::[IRIS 313-10196]	IRIS 313-10196		trop	0	C	T	T	-	-	-	C	C	C	T	C	-	-	-	-	C	-	G	C	T	T	-	A	-	G	G	C	T	T	C	G	T	G	G	G	G
BULI INIA::IRGC 116961-1::[IRIS 313-10258]	IRIS 313-10258	IRGC 126050	temp	0	A	BULI INIA::IRGC 116961-1::[IRIS 313-10258]	IRIS 313-10258	IRGC 126050	temp	0	C	T	T	-	-	-	C	C	C	T	C	-	-	-	-	C	-	G	C	T	T	-	A	-	G	G	C	T	T	C	G	T	G	G	G	G	G	-	-
PDR 34-2-1-2::IRGC 117020-1::[IRIS 313-10295]	IRIS 313-10295	IRGC 127065	admix	0	A	PDR 34-2-1-2::IRGC 117020-1::[IRIS 313-10295]	IRIS 313-10295	IRGC 127065	admix	0	C	T	T	-	-	-	C	C	C	T	C	-	-	-	-	C	-	G	C	T	T	-	A	-	G	G	C	T	T	C	G	T	G	G	G	G	G	-	-
B 6136-3-TB-0-1-5::IRGC 117312-1::[IRIS 313-10333]	IRIS 313-10333	IRGC 125951	ind1B	0	A	B 6136-3-TB-0-1-5::IRGC 117312-1::[IRIS 313-10333]	IRIS 313-10333	IRGC 125951	ind1B	13	C	T	T	-	-	-	C	C	C	T	C	-	-	-	-	C	-	G	C	T	T	-	A	-	G	G	C	T	T	C	G	T	G	G	G	G	T	T	-
B 6136 E-3-TB-0-1-5::IRGC 117311-1::[IRIS 313-10334]	IRIS 313-10334	IRGC 125952	ind1B	0	A	B 6136 E-3-TB-0-1-5::IRGC 117311-1::[IRIS 313-10334]	IRIS 313-10334	IRGC 125952	ind1B	3	C	T	T	-	-	-	C	C	C	T	C	-	-	-	-	C	-	G	C	T	T	-	A	-	G	G	C	T	T	C	G	T	G	G	G	G	G	-	-
B 6144-MR-6-0-0::IRGC 117371-1::[IRIS 313-10336]	IRIS 313-10336		trop	0	A	B 6144-MR-6-0-0::IRGC 117371-1::[IRIS 313-10336]	IRIS 313-10336		trop	1	C	T	T	-	-	-	C	C	C	T	C	-	-	-	-	C	-	G	C	T	T	-	A	-	G	G	C	T	T	C	G	T	G	G	G	G	G	-	-
BR 4973-34-6-6::IRGC 117317-1::[IRIS 313-10340]	IRIS 313-10340	IRGC 127040	indx	0	A	BR 4973-34-6-6::IRGC 117317-1::[IRIS 313-10340]	IRIS 313-10340	IRGC 127040	indx	5	C	T	T	-	-	-	C	C	C	T	C	-	-	-	-	C	-	G	C	T	T	-	A	-	G	G	C	T	T	C	G	T	G	G	G	G	T	T	-
IR 68333-R-R-B-19::IRGC 117381-1::[IRIS 313-10373]	IRIS 313-10373	IRGC 126027	temp	0	A	IR 68333-R-R-B-19::IRGC 117381-1::[IRIS 313-10373]	IRIS 313-10373	IRGC 126027	temp	0	C	T	T	-	-	-	C	C	C	T	C	-	-	-	-	C	-	G	C	T	T	-	A	-	G	G	C	T	T	C	G	T	G		G	G	G	-	-
IR 73688-57-2::IRGC 117383-1::[IRIS 313-10379]	IRIS 313-10379	IRGC 125980	temp	0	A	IR 73688-57-2::IRGC 117383-1::[IRIS 313-10379]	IRIS 313-10379	IRGC 125980	temp	0	C	T	T	-	-	-	C	C	C	T	C	-	-	-	-	C	-	G	C	T	T	-	A	-	G	G	C	T	T	C	G	T	G	G	G	G	G	-	-
TAICHUNG 150::IRGC 80-1::[IRIS 313-10429]	IRIS 313-10429	IRGC 127834	temp	0	A	TAICHUNG 150::IRGC 80-1::[IRIS 313-10429]	IRIS 313-10429	IRGC 127834	temp	0	C	T	T	-	-	-	C	C	C	T	C	-	-	-	-	C	-	G	C	T	T	-	A	-	G	G	C	T	T	C	G	T	G	G	G	G	G	-	-
GINMASARI::IRGC 242-1::[IRIS 313-10430]	IRIS 313-10430	IRGC 128299	temp	0	A	GINMASARI::IRGC 242-1::[IRIS 313-10430]	IRIS 313-10430	IRGC 128299	temp	0	C	T	T	-	-	-	C	C	C	T	C	-	-	-	-	C	-	G	C	T	T	-	A	-	G	G	C	T	T	C	G	T	G	G	G	G	G	-	-
CASIBON::IRGC 589-2::[IRIS 313-10441]	IRIS 313-10441	IRGC 132327	indx	0	A	CASIBON::IRGC 589-2::[IRIS 313-10441]	IRIS 313-10441	IRGC 132327	indx	27.5	C	T	T	-	-	-	C	C	C	T	C	-	-	-	-	C	-	G	C	T	T	-	A	-	G	G	C	T		C	G/A	T/C	G/A	G			G	-	-
FORTUNA COLORADO::IRGC 703-1::[IRIS 313-10444]	IRIS 313-10444	IRGC 127371	trop	0	A	FORTUNA COLORADO::IRGC 703-1::[IRIS 313-10444]	IRIS 313-10444	IRGC 127371	trop	1	C	T	T	-	-	-	C	C	C	T	C	-	-	-	-	C	-	G	C	T	T	-	A	-	G	G	C	T	T	C	G	T	G	G	G	G	G	-	-
CI 7061::IRGC 968-1::[IRIS 313-10449]	IRIS 313-10449	IRGC 128264	ind1A	0	A	CI 7061::IRGC 968-1::[IRIS 313-10449]	IRIS 313-10449	IRGC 128264	ind1A	0	C	T	T	-	-	-	C	C	C	T	C	-	-	-	-	C	-	G	C	T	T	-	A	-	G	G	C	T	T	C	G	T	G	G	G	G	G	-	-
CHAN KU::IRGC 1069-1::[IRIS 313-10450]	IRIS 313-10450	IRGC 127258	ind1A	0	A	CHAN KU::IRGC 1069-1::[IRIS 313-10450]	IRIS 313-10450	IRGC 127258	ind1A	0	C	T	T	-	-	-	C	C	C	T	C	-	-	-	-	C	-	G	C	T	T	-	A	-	G	G	C	T	T	C	G	T	G	G	G	G	G	-	-
LU TAO 2::IRGC 1175-1::[IRIS 313-10453]	IRIS 313-10453	IRGC 128371	japx	0	A	LU TAO 2::IRGC 1175-1::[IRIS 313-10453]	IRIS 313-10453	IRGC 128371	japx	1	C	T	T	-	-	-	C	C	C	T	C	-	-	-	-	C	-	G	C	T	T	-	A	-	G	G	C	T	T	C	G	T	G	G	G	G	G	-	-
PI 160862-1::IRGC 1452-1::[IRIS 313-10459]	IRIS 313-10459		japx	0	A	PI 160862-1::IRGC 1452-1::[IRIS 313-10459]	IRIS 313-10459		japx	0	C	T	T	-	-	-	C	C	C	T	C	-	-	-	-	C	-	G	C	T	T	-	A	-	G	G	C	T	T	C	G	T	G	G	G	G	G	-	-
PILIT (7480) SELN (CI 12007)::IRGC 3758-1::[IRIS 313-10484]	IRIS 313-10484	IRGC 127729	ind1A	0	A	PILIT (7480) SELN (CI 12007)::IRGC 3758-1::[IRIS 313-10484]	IRIS 313-10484	IRGC 127729	ind1A	0	C	T	T	-	-	-	C	C	C	T	C	-	-	-	-	C	-	G	C	T	T	-	A	-	G	G	C	T	T	C	G	T	G		G	G	G	-	-
CATIBOS::IRGC 3762-1::[IRIS 313-10485]	IRIS 313-10485	IRGC 127248	trop	0	A	CATIBOS::IRGC 3762-1::[IRIS 313-10485]	IRIS 313-10485	IRGC 127248	trop	1	C	T	T	-	-	-	C	C	C	T	C	-	-	-	-	C	-	G	C	T	T	-	A	-	G	G	C	T	T	C	G	T	G	G	G	G	G	-	-
MOROPOTOL::IRGC 3909-1::[IRIS 313-10489]	IRIS 313-10489	IRGC 127630	trop	0	A	MOROPOTOL::IRGC 3909-1::[IRIS 313-10489]	IRIS 313-10489	IRGC 127630	trop	0	C	T	T	-	-	-	C	C	C	T	C	-	-	-	-	C	-	G	C	T	T	-	A	-	G	G	C	T	T	C	G	T	G	G	G	G	G	-	-
CE IN TSAN::IRGC 4362-1::[IRIS 313-10497]	IRIS 313-10497	IRGC 127249	ind1A	0	A	CE IN TSAN::IRGC 4362-1::[IRIS 313-10497]	IRIS 313-10497	IRGC 127249	ind1A	0	C	T	T	-	-	-	C	C	C	T	C	-	-	-	-	C	-	G	C	T	T	-	A	-	G	G	C	T	T	C	G	T	G	G	G	G	G	-	-
HSIANG TSENF TAO::IRGC 5008-1::[IRIS 313-10507]	IRIS 313-10507	IRGC 128311	trop	0	A	HSIANG TSENF TAO::IRGC 5008-1::[IRIS 313-10507]	IRIS 313-10507	IRGC 128311	trop	1	C	T	T	-	-	-	C	C	C	T	C	-	-	-	-	C	-	G	C	T	T	-	A	-	G	G	C	T	T	C	G	T	G	G	G	G	G	-	-
TAICHUNG WOO GEN 2::IRGC 5525-1::[IRIS 313-10515]	IRIS 313-10515	IRGC 127836	ind1A	0	A	TAICHUNG WOO GEN 2::IRGC 5525-1::[IRIS 313-10515]	IRIS 313-10515	IRGC 127836	ind1A	5	C	T	T	-	-	-	C	C	C	T	C	-	-	-	-	C	-	G	C	T	T	-	A	-	G	G	C	T	T	C	G	T	G	G	G	G	T	T	-
NATURAL HYBRID C 33-8::IRGC 5929-1::[IRIS 313-10520]	IRIS 313-10520		indx	0	A	NATURAL HYBRID C 33-8::IRGC 5929-1::[IRIS 313-10520]	IRIS 313-10520		indx	5	C	T	T	-	-	-	C	C	C	T	C	-	-	-	-	C	-	G	C	T	T	-	A	-	G	G	C	T	T	C	G	T	G	G	G	G	T	T	-
D 204-1::IRGC 6445-1::[IRIS 313-10534]	IRIS 313-10534	IRGC 127290	aus	0	A	D 204-1::IRGC 6445-1::[IRIS 313-10534]	IRIS 313-10534	IRGC 127290	aus	14	C	T	T	-	-	-	C	C	C	T	C	-	-	-	-	C	-	G	C	T	T	-	A	-	G	G	C	T	T	C	G	T	G	G	G	G	T	T	-
KALAMON 113::IRGC 6534-1::[IRIS 313-10537]	IRIS 313-10537		admix	0	A	KALAMON 113::IRGC 6534-1::[IRIS 313-10537]	IRIS 313-10537		admix	6	C	T	T	-	-	-	C	C	C	T	C	-	-	-	-	C	-	G	C	T	T	-	A	-	G	G	C	T	T	C	G	T	G		G	G
IACA ESCURO::IRGC 6636-1::[IRIS 313-10541]	IRIS 313-10541	IRGC 131990	trop	0	A	IACA ESCURO::IRGC 6636-1::[IRIS 313-10541]	IRIS 313-10541	IRGC 131990	trop	1	C	T	T	-	-	-	C	C	C	T	C	-	-	-	-	C	-	G	C	T	T	-	A	-	G	G	C	T	T	C	G	T	G	G	G	G	G	-	-
DODGUI::IRGC 6666-1::[IRIS 313-10543]	IRIS 313-10543	IRGC 128281	aus	0	A	DODGUI::IRGC 6666-1::[IRIS 313-10543]	IRIS 313-10543	IRGC 128281	aus	4	C	T	T	-	-	-	C	C	C	T	C	-	-	-	-	C	-	G	C	T	T	-	A	-	G	G	C	T	T	C	G	T	G	G	G	G	G	-	-
KARIA::IRGC 6702-1::[IRIS 313-10545]	IRIS 313-10545	IRGC 127492	aus	0	A	KARIA::IRGC 6702-1::[IRIS 313-10545]	IRIS 313-10545	IRGC 127492	aus	3	C	T	T	-	-	-	C	C	C	T	C	-	-	-	-			G	C	T	T	-	A	-	G	G	C	T	T	C	G	T	G	G	G	G	G	-	-
RATUA 81::IRGC 6829-1::[IRIS 313-10549]	IRIS 313-10549	IRGC 132039	aus	0	A	RATUA 81::IRGC 6829-1::[IRIS 313-10549]	IRIS 313-10549	IRGC 132039	aus	5	C	T	T	-	-	-	C	C	C	T	C	-	-	-	-	C	-	G	C	T	T	-	A	-	G	G	C	T	T	C	G	T	G	G	G	G	T	T	-
LITCHIKIANG::IRGC 7287-1::[IRIS 313-10558]	IRIS 313-10558	IRGC 128367	temp	0	A	LITCHIKIANG::IRGC 7287-1::[IRIS 313-10558]	IRIS 313-10558	IRGC 128367	temp	0	C	T	T	-	-	-	C	C	C	T	C	-	-	-	-	C	-	G	C	T	T	-	A	-	G	G	C	T	T	C	G	T	G	G	G	G	G	-	-
FI LAI FENG::IRGC 7288-1::[IRIS 313-10559]	IRIS 313-10559	IRGC 127369	temp	0	A	FI LAI FENG::IRGC 7288-1::[IRIS 313-10559]	IRIS 313-10559	IRGC 127369	temp	0	C	T	T	-	-	-	C	C	C	T	C	-	-	-	-	C	-	G	C	T	T	-	A	-	G	G	C	T	T	C	G	T	G	G	G	G	G	-	-
TA PAI MAUNG::IRGC 7292-1::[IRIS 313-10560]	IRIS 313-10560	IRGC 127848	ind1A	0	A	TA PAI MAUNG::IRGC 7292-1::[IRIS 313-10560]	IRIS 313-10560	IRGC 127848	ind1A	4	C	T	T	-	-	-	C	C	C	T	C	-	-	-	-	C	-	G	C	T	T	-	A	-	G	G	C	T	T	C	G	T	G	G	G	G	G	-	-
NAN TEO 14::IRGC 7304-1::[IRIS 313-10561]	IRIS 313-10561	IRGC 127645	ind1A	0	A	NAN TEO 14::IRGC 7304-1::[IRIS 313-10561]	IRIS 313-10561	IRGC 127645	ind1A	12	C	T	T	-	-	-	C	C	C	T	C	-	-	-	-	C	-	G	C	T	T	-	A	-	G	G	C	T	T	C	G	T	G	G	G	G	G	-	-
SHA TIAO TSAO::IRGC 7339-1::[IRIS 313-10563]	IRIS 313-10563	IRGC 128469	temp	0	A	SHA TIAO TSAO::IRGC 7339-1::[IRIS 313-10563]	IRIS 313-10563	IRGC 128469	temp	1	C	T	T	-	-	-	C	C	C	T	C	-	-	-	-	C	-	G	C	T	T	-	A	-	G	G	C	T	T	C	G	T	G	G	G	G	G	-	-
250 KUNGANI 1::IRGC 7370-1::[IRIS 313-10564]	IRIS 313-10564	IRGC 128209	temp	0	A	250 KUNGANI 1::IRGC 7370-1::[IRIS 313-10564]	IRIS 313-10564	IRGC 128209	temp	0	C	T	T	-	-	-	C	C	C	T	C	-	-	-	-	C	-	G	C	T	T	-	A	-	G	G	C	T	T	C	G	T	G	G	G	G	G	-	-
BEN KEI::IRGC 7769-1::[IRIS 313-10569]	IRIS 313-10569	IRGC 128240	temp	0	A	BEN KEI::IRGC 7769-1::[IRIS 313-10569]	IRIS 313-10569	IRGC 128240	temp	0	C	T	T	-	-	-	C	C	C	T	C	-	-	-	-	C	-	G	C	T	T	-	A	-	G	G	C	T	T	C	G	T	G	G	G	G	G	-	-
CHUSEI HONEN::IRGC 7777-1::[IRIS 313-10570]	IRIS 313-10570	IRGC 128263	temp	0	A	CHUSEI HONEN::IRGC 7777-1::[IRIS 313-10570]	IRIS 313-10570	IRGC 128263	temp	0	C	T	T	-	-	-	C	C	C	T	C	-	-	-	-	C	-	G	C	T	T	-	A	-	G	G	C	T	T	C	G	T	G	G	G	G	G	-	-
PARAY QIKUG KABAYUH::IRGC 8059-1::[IRIS 313-10578]	IRIS 313-10578	IRGC 132028	trop	0	A	PARAY QIKUG KABAYUH::IRGC 8059-1::[IRIS 313-10578]	IRIS 313-10578	IRGC 132028	trop	2	C	T	T	-	-	-	C	C	C	T	C	-	-	-	-	C	-	G	C	T	T	-	A	-	G	G	C	T	T	C	G	T	G	G	G	G	G	-	-
PARAY KINARABAW::IRGC 8083-1::[IRIS 313-10580]	IRIS 313-10580	IRGC 127718	trop	0	A	PARAY KINARABAW::IRGC 8083-1::[IRIS 313-10580]	IRIS 313-10580	IRGC 127718	trop	0	C	T	T	-	-	-	C	C	C	T	C	-	-	-	-	C	-	G	C	T	T	-	A	-	G	G	C	T	T	C	G	T	G	G	G	G	G	-	-
TSAO SIAO PEH TAO::IRGC 8265-2::[IRIS 313-10583]	IRIS 313-10583	IRGC 128194	temp	0	A	TSAO SIAO PEH TAO::IRGC 8265-2::[IRIS 313-10583]	IRIS 313-10583	IRGC 128194	temp	0	C	T	T	-	-	-	C	C	C	T	C	-	-	-	-	C	-	G	C	T	T	-	A	-	G	G	C	T	T	C	G	T	G	G	G	G	G	-	-
UKON NISHIKI::IRGC 8314-1::[IRIS 313-10585]	IRIS 313-10585	IRGC 128494	admix	0	A	UKON NISHIKI::IRGC 8314-1::[IRIS 313-10585]	IRIS 313-10585	IRGC 128494	admix	0	C	T	T	-	-	-	C	C	C	T	C	-	-	-	-	C	-	G	C	T	T	-	A	-	G	G	C	T	T	C	G	T	G	G	G	G	G	-	-
DJ 47::IRGC 8497-1::[IRIS 313-10593]	IRIS 313-10593	IRGC 127323	aus	0	A	DJ 47::IRGC 8497-1::[IRIS 313-10593]	IRIS 313-10593	IRGC 127323	aus	4	C	T	T	-	-	-	C	C	C	T	C	-	-	-	-	C	-	G	C	T	T	-	A	-	G	G	C	T	T	C	G	T	G	G	G	G	G	-	-
DM 49::IRGC 8775-1::[IRIS 313-10602]	IRIS 313-10602	IRGC 127329	aus	0	A	DM 49::IRGC 8775-1::[IRIS 313-10602]	IRIS 313-10602	IRGC 127329	aus	6	C	T	T	-	-	-	C	C	C	T	C	-	-	-	-	C	-	G	C	T	T	-	A	-	G	G	C	T	T	C	G	T	G	G	G	G	T	T	-
UCP 122::IRGC 8794-1::[IRIS 313-10603]	IRIS 313-10603	IRGC 127871	aus	0	A	UCP 122::IRGC 8794-1::[IRIS 313-10603]	IRIS 313-10603	IRGC 127871	aus	14	C	T	T	-	-	-	C	C	C	T	C	-	-	-	-	C	-	G	C	T	T	-	A	-	G	G	C	T	T	C	G	T	G	G	G	G	T	T	-
DV 86::IRGC 8840-1::[IRIS 313-10605]	IRIS 313-10605	IRGC 127348	aus	0	A	DV 86::IRGC 8840-1::[IRIS 313-10605]	IRIS 313-10605	IRGC 127348	aus	3	C	T	T	-	-	-	C	C	C	T	C	-	-	-	-	C	-	G	C	T	T	-	A	-	G	G	C	T	T	C	G	T	G	G	G	G	G	-	-
T 21::IRGC 8892-1::[IRIS 313-10608]	IRIS 313-10608	IRGC 127832	aus	0	A	T 21::IRGC 8892-1::[IRIS 313-10608]	IRIS 313-10608	IRGC 127832	aus	5	C	T	T	-	-	-	C	C	C	T	C	-	-	-	-	C	-	G	C	T	T	-	A	-	G	G	C	T	T	C	G	T	G	G	G	G	G	-	-
MATHOLUWA::IRGC 8901-1::[IRIS 313-10609]	IRIS 313-10609	IRGC 127612	indx	0	A	MATHOLUWA::IRGC 8901-1::[IRIS 313-10609]	IRIS 313-10609	IRGC 127612	indx	20	C	T	T	-	-	-	C	C	C	T	C	-	-	-	-	C	-	G	C	T	T	-	A	-	G	G	C	T	T	C	G	T	G	G	G	G	T	T	-
HAM MOON::IRGC 9135-2::[IRIS 313-10614]	IRIS 313-10614	IRGC 128049	indx	0	A	HAM MOON::IRGC 9135-2::[IRIS 313-10614]	IRIS 313-10614	IRGC 128049	indx	4	C	T	T	-	-	-	C	C	C	T	C	-	-	-	-	C	-	G	C	T	T	-	A	-	G	G	C	T	T	C	G	T	G	G	G	G	G	-	-
CHINES::IRGC 9316-1::[IRIS 313-10618]	IRIS 313-10618	IRGC 128261	temp	0	A	CHINES::IRGC 9316-1::[IRIS 313-10618]	IRIS 313-10618	IRGC 128261	temp	0	C	T	T	-	-	-	C	C	C	T	C	-	-	-	-	C	-	G	C	T	T	-	A	-	G	G	C	T	T	C	G	T	G	G	G	G	G	-	-
R 27::IRGC 9498-1::[IRIS 313-10620]	IRIS 313-10620	IRGC 128443	trop	0	A	R 27::IRGC 9498-1::[IRIS 313-10620]	IRIS 313-10620	IRGC 128443	trop	0	C	T	T	-	-	-	C	C	C	T	C	-	-	-	-	C	-	G	C	T	T	-	A	-	G	G	C	T	T	C	G	T	G	G	G	G	G	-	-
SIDALI::IRGC 9567-1::[IRIS 313-10623]	IRIS 313-10623	IRGC 127804	aus	0	A	SIDALI::IRGC 9567-1::[IRIS 313-10623]	IRIS 313-10623	IRGC 127804	aus	4	C	T	T	-	-	-	C	C	C	T	C	-	-	-	-	C	-	G	C	T	T	-	A	-	G	G	C	T	T	C	G	T	G	G	G	G	G	-	-
SHINCHIKU IKU 97::IRGC 10429-1::[IRIS 313-10631]	IRIS 313-10631	IRGC 127798	temp	0	A	SHINCHIKU IKU 97::IRGC 10429-1::[IRIS 313-10631]	IRIS 313-10631	IRGC 127798	temp	0	C	T	T	-	-	-	C	C	C	T	C	-	-	-	-	C	-	G	C	T	T	-	A	-	G	G	C	T	T	C	G	T	G	G	G	G	G	-	-
SACHIKAZE::IRGC 10891-1::[IRIS 313-10642]	IRIS 313-10642	IRGC 128455	temp	0	A	SACHIKAZE::IRGC 10891-1::[IRIS 313-10642]	IRIS 313-10642	IRGC 128455	temp	0	C	T	T	-	-	-	C	C	C	T	C	-	-	-	-	C	-	G	C	T	T	-	A	-	G	G	C	T	T	C	G	T	G	G	G	G	G	-	-
LENKIBE-N::IRGC 11216-1::[IRIS 313-10645]	IRIS 313-10645	IRGC 128359	trop	0	A	LENKIBE-N::IRGC 11216-1::[IRIS 313-10645]	IRIS 313-10645	IRGC 128359	trop	0	C	T	T	-	-	-	C	C	C	T	C	-	-	-	-	C	-	G	C	T	T	-	A	-	G	G	C	T	T	C	G	T	G	G	G	G	G	-	-
EA HOUM::IRGC 11783-1::[IRIS 313-10655]	IRIS 313-10655	IRGC 128285	indx	0	A	EA HOUM::IRGC 11783-1::[IRIS 313-10655]	IRIS 313-10655	IRGC 128285	indx	2	C	T	T	-	-	-	C	C	C	T	C	-	-	-	-	C	-	G	C	T	T	-	A	-	G	G	C	T	T	C	G	T	G	G	G	G	G	-	-
THANGONE::IRGC 11816-1::[IRIS 313-10657]	IRIS 313-10657	IRGC 135801	subtrop	0	A	THANGONE::IRGC 11816-1::[IRIS 313-10657]	IRIS 313-10657	IRGC 135801	subtrop	1	C	T	T	-	-	-	C	C	C	T	C	-	-	-	-	C	-	G	C	T	T	-	A	-	G	G	C	T	T	C	G	T	G	G	G	G	G	-	-
LEP HED::IRGC 11917-1::[IRIS 313-10660]	IRIS 313-10660	IRGC 128360	subtrop	0	A	LEP HED::IRGC 11917-1::[IRIS 313-10660]	IRIS 313-10660	IRGC 128360	subtrop	1	C	T	T	-	-	-	C	C	C	T	C	-	-	-	-	C	-	G	C	T	T	-	A	-	G	G	C	T	T	C	G	T	G	G	G	G	G	-	-
ARC 10581::IRGC 12514-1::[IRIS 313-10671]	IRIS 313-10671	IRGC 127128	indx	0	A	ARC 10581::IRGC 12514-1::[IRIS 313-10671]	IRIS 313-10671	IRGC 127128	indx	0	C	T	T	-	-	-	C	C	C	T	C	-	-	-	-	C	-	G	C	T	T	-	A	-	G	G	C	T	T	C	G	T	G	G	G	G	G	-	-
ARC 10843::IRGC 12653-1::[IRIS 313-10673]	IRIS 313-10673	IRGC 127130	aus	0	A	ARC 10843::IRGC 12653-1::[IRIS 313-10673]	IRIS 313-10673	IRGC 127130	aus	5	C	T	T	-	-	-	C	C	C	T	C	-	-	-	-	C	-	G	C	T	T	-	A	-	G	G	C	T	T	C	G	T	G	G	G	G	G	-	-
ARC 10916::IRGC 12673-1::[IRIS 313-10676]	IRIS 313-10676	IRGC 127133	admix	0	A	ARC 10916::IRGC 12673-1::[IRIS 313-10676]	IRIS 313-10676	IRGC 127133	admix	13	C	T	T	-	-	-	C	C	C	T	C	-	-	-	-	C	-	G	C	T	T	-	A	-	G	G	C	T	T	C	G	T	G	G	G	G	G	-	-
DEWAMINORI::IRGC 12743-1::[IRIS 313-10677]	IRIS 313-10677	IRGC 128277	temp	0	A	DEWAMINORI::IRGC 12743-1::[IRIS 313-10677]	IRIS 313-10677	IRGC 128277	temp	0	C	T	T	-	-	-	C	C	C	T	C	-	-	-	-	C	-	G	C	T	T	-	A	-	G	G	C	T	T	C	G	T	G	G	G	G	G	-	-
MAK NAM::IRGC 12940-2::[IRIS 313-10680]	IRIS 313-10680	IRGC 132354	ind3	0	A	MAK NAM::IRGC 12940-2::[IRIS 313-10680]	IRIS 313-10680	IRGC 132354	ind3	1	C	T	T	-	-	-	C	C	C	T	C	-	-	-	-	C	-	G	C	T	T	-	A	-	G	G	C	T	T	C	G	T	G	G	G	G
KHAN THAI DO::IRGC 12990-1::[IRIS 313-10681]	IRIS 313-10681	IRGC 128338	ind3	0	A	KHAN THAI DO::IRGC 12990-1::[IRIS 313-10681]	IRIS 313-10681	IRGC 128338	ind3	4	C	T	T	-	-	-	C	C	C	T	C	-	-	-	-	C	-	G	C	T	T	-	A	-	G	G	C	T	T	C	G	T	G	G	G	G	G	-	-
SIKEP BATU::IRGC 13514-2::[IRIS 313-10689]	IRIS 313-10689	IRGC 128165	trop	0	A	SIKEP BATU::IRGC 13514-2::[IRIS 313-10689]	IRIS 313-10689	IRGC 128165	trop	0	C	T	T	-	-	-	C	C	C	T	C	-	-	-	-	C	-	G	C	T	T	-	A	-	G	G	C	T	T	C	G	T	G	G	G	G	G	-	-
PADI ADONG DUMARAT::IRGC 14356-1::[IRIS 313-10703]	IRIS 313-10703	IRGC 128418	trop	0	A	PADI ADONG DUMARAT::IRGC 14356-1::[IRIS 313-10703]	IRIS 313-10703	IRGC 128418	trop	0	C	T	T	-	-	-	C	C	C	T	C	-	-	-	-	C	-	G	C	T	T	-	A	-	G	G	C	T	T	C	G	T	G	G	G	G	G	-	-
B 6311 A 5553-16-2::IRGC 14541-1::[IRIS 313-10708]	IRIS 313-10708	IRGC 128233	trop	0	A	B 6311 A 5553-16-2::IRGC 14541-1::[IRIS 313-10708]	IRIS 313-10708	IRGC 128233	trop	0	C	T	T	-	-	-	C	C	C	T	C	-	-	-	-	C	-	G	C	T	T	-	A	-	G	G	C	T	T	C	G	T	G	G	G	G	G	-	-
PINDE GOGO WIERIE::IRGC 14795-2::[IRIS 313-10710]	IRIS 313-10710	IRGC 128135	trop	0	A	PINDE GOGO WIERIE::IRGC 14795-2::[IRIS 313-10710]	IRIS 313-10710	IRGC 128135	trop	1	C	T	T	-	-	-	C	C	C	T	C	-	-	-	-	C	-	G	C	T	T	-	A	-	G	G	C	T	T	C	G	T	G	G	G	G	G	-	-
KOTO OURA S 5::IRGC 15155-1::[IRIS 313-10712]	IRIS 313-10712	IRGC 128354	trop	0	A	KOTO OURA S 5::IRGC 15155-1::[IRIS 313-10712]	IRIS 313-10712	IRGC 128354	trop	1	C	T	T	-	-	-	C	C	C	T	C	-	-	-	-	C	-	G	C	T	T	-	A	-	G	G	C	T	T	C	G	T	G	G	G	G	G	-	-
KARUTHA SEENATI::IRGC 15515-2::[IRIS 313-10718]	IRIS 313-10718	IRGC 128073	aus	0	A	KARUTHA SEENATI::IRGC 15515-2::[IRIS 313-10718]	IRIS 313-10718	IRGC 128073	aus	14	C	T	T	-	-	-	C	C	C	T	C	-	-	-	-	C	-	G	C	T	T	-	A	-	G	G	C	T	T	C	G	T	G	G	G	G	T	T	-
GODAWEL::IRGC 15750-1::[IRIS 313-10722]	IRIS 313-10722	IRGC 128301	trop	0	A	GODAWEL::IRGC 15750-1::[IRIS 313-10722]	IRIS 313-10722	IRGC 128301	trop	1	C	T	T	-	-	-	C	C	C	T	C	-	-	-	-	C	-	G	C	T	T	-	A	-	G	G	C	T	T	C	G	T	G	G	G	G	G	-	-
MOUSOIR::IRGC 15866-1::[IRIS 313-10724]	IRIS 313-10724		ind3	1	C	MOUSOIR::IRGC 15866-1::[IRIS 313-10724]	IRIS 313-10724		ind3	12	C	T	T	-	-	-	C	C	C	T	C	-	-	-	-	C	-	G	C	T	T	-	A	-	G	G	C	T	T	C	G	T	G	G	G	G	G	-	-
NANIBRE::IRGC 16102-2::[IRIS 313-10730]	IRIS 313-10730	IRGC 132258	trop	0	A	NANIBRE::IRGC 16102-2::[IRIS 313-10730]	IRIS 313-10730	IRGC 132258	trop	1	C	T	T	-	-	-	C	C	C	T	C	-	-	-	-	C	-	G	C	T	T	-	A	-	G	G	C	T	T	C	G	T	G	G	G	G	G	-	-
BARKHE TAULI::IRGC 16116-1::[IRIS 313-10731]	IRIS 313-10731	IRGC 127212	ind1A	0	A	BARKHE TAULI::IRGC 16116-1::[IRIS 313-10731]	IRIS 313-10731	IRGC 127212	ind1A	4	C	T	T	-	-	-	C	C	C	T	C	-	-	-	-	C	-	G	C	T	T	-	A	-	G	G	C	T	T	C	G	T	G	G	G	G	G	-	-
DEVARASI::IRGC 16173-1::[IRIS 313-10734]	IRIS 313-10734	IRGC 127315	aus	0	A	DEVARASI::IRGC 16173-1::[IRIS 313-10734]	IRIS 313-10734	IRGC 127315	aus	2	C	T	T	-	-	-	C	C	C	T	C	-	-	-	-	C	-	G	C	T	T	-	A	-	G	G	C	T	T	C	G	T	G	G	G	G	G	-	-
LAL SAR::IRGC 16185-1::[IRIS 313-10735]	IRIS 313-10735	IRGC 127546	aus	0	A	LAL SAR::IRGC 16185-1::[IRIS 313-10735]	IRIS 313-10735	IRGC 127546	aus	6	C	T	T	-	-	-	C	C	C	T	C	-	-	-	-	C	-	G	C	T	T	-	A	-	G	G	C	T	T	C	G	T	G	G	G	G	T	T	-
RERM BILASH::IRGC 16273-2::[IRIS 313-10736]	IRIS 313-10736	IRGC 128149	aus	0	A	RERM BILASH::IRGC 16273-2::[IRIS 313-10736]	IRIS 313-10736	IRGC 128149	aus	5	C	T	T	-	-	-	C	C	C	T	C	-	-	-	-	C	-	G	C	T	T	-	A	-	G	G	C	T	T	C	G	T	G	G	G	G	T	T	-
SIPON::IRGC 16570-1::[IRIS 313-10744]	IRIS 313-10744	IRGC 127811	trop	0	A	SIPON::IRGC 16570-1::[IRIS 313-10744]	IRIS 313-10744	IRGC 127811	trop	0	C	T	T	-	-	-	C	C	C	T	C	-	-	-	-	C	-	G	C	T	T	-	A	-	G	G	C	T	T	C	G	T	G	G	G	G	G	-	-
TJEMPO KREMBUNG::IRGC 16603-1::[IRIS 313-10746]	IRIS 313-10746		trop	0	A	TJEMPO KREMBUNG::IRGC 16603-1::[IRIS 313-10746]	IRIS 313-10746		trop	0	C	T	T	-	-	-	C	C	C	T	C	-	-	-	-	C	-	G	C	T	T	-	A	-	G	G	C	T	T	C	G	T	G	G	G	G	G	-	-
TJOKRON::IRGC 16653-2::[IRIS 313-10747]	IRIS 313-10747	IRGC 136111	trop	0	A	TJOKRON::IRGC 16653-2::[IRIS 313-10747]	IRIS 313-10747	IRGC 136111	trop	1	C	T	T	-	-	-	C	C	C	T	C	-	-	-	-	C	-	G	C	T	T	-	A	-	G	G	C	T	T	C	G	T	G	G	G	G	G	-	-
O. SATIVA::IRGC 16898-1::[IRIS 313-10752]	IRIS 313-10752	IRGC 128415	trop	0	A	O. SATIVA::IRGC 16898-1::[IRIS 313-10752]	IRIS 313-10752	IRGC 128415	trop	0	C	T	T	-	-	-	C	C	C	T	C	-	-	-	-	C	-	G	C	T	T	-	A	-	G	G	C	T	T	C	G	T	G	G	G	G	G	-	-
KH 998::IRGC 16948-2::[IRIS 313-10754]	IRIS 313-10754	IRGC 128081	indx	0	A	KH 998::IRGC 16948-2::[IRIS 313-10754]	IRIS 313-10754	IRGC 128081	indx	5	C	T	T	-	-	-	C	C	C	T	C	-	-	-	-	C	-	G	C	T	T	-	A	-	G	G	C	T	T	C	G	T	G	G	G	G	T	T	-
ANDEL::IRGC 17153-2::[IRIS 313-10759]	IRIS 313-10759	IRGC 127927	trop	0	A	ANDEL::IRGC 17153-2::[IRIS 313-10759]	IRIS 313-10759	IRGC 127927	trop	1	C	T	T	-	-	-	C	C	C	T	C	-	-	-	-	C	-	G	C	T	T	-	A	-	G	G	C	T	T	C	G	T	G	G	G	G	G	-	-
CERE KAWAT::IRGC 17401-2::[IRIS 313-10765]	IRIS 313-10765	IRGC 128010	trop	0	A	CERE KAWAT::IRGC 17401-2::[IRIS 313-10765]	IRIS 313-10765	IRGC 128010	trop	0	C	T	T	-	-	-	C	C	C	T	C	-	-	-	-	C	-	G	C	T	T	-	A	-	G	G	C	T	T	C	G	T	G	G	G	G	G	-	-
KABADOKA::IRGC 17775-2::[IRIS 313-10776]	IRIS 313-10776	IRGC 132343	trop	0	A	KABADOKA::IRGC 17775-2::[IRIS 313-10776]	IRIS 313-10776	IRGC 132343	trop	0	C	T	T	-	-	-	C	C	C	T	C	-	-	-	-	C	-	G	C	T	T	-	A	-	G	G	C	T	T	C	G	T	G	G	G	G	G	-	-
KETAN LALER::IRGC 17897-1::[IRIS 313-10780]	IRIS 313-10780	IRGC 127505	trop	0	A	KETAN LALER::IRGC 17897-1::[IRIS 313-10780]	IRIS 313-10780	IRGC 127505	trop	0	C	T	T	-	-	-	C	C	C	T	C	-	-	-	-	C	-	G	C	T	T	-	A	-	G	G	C	T	T	C	G	T	G	G	G	G	G	-	-
LEMUNGSIR::IRGC 18116-1::[IRIS 313-10788]	IRIS 313-10788	IRGC 135769	trop	0	A	LEMUNGSIR::IRGC 18116-1::[IRIS 313-10788]	IRIS 313-10788	IRGC 135769	trop	0	C	T	T	-	-	-	C	C	C	T	C	-	-	-	-	C	-	G	C	T	T	-	A	-	G	G	C	T	T	C	G	T	G	G	G	G	G	-	-
MLATI::IRGC 18278-1::[IRIS 313-10795]	IRIS 313-10795	IRGC 128389	trop	0	A	MLATI::IRGC 18278-1::[IRIS 313-10795]	IRIS 313-10795	IRGC 128389	trop	9	C	T	T	-	-	-	C	C	C	T	C	-	-	-	-	C	-	G	C	T	T	-	A	-	G	G	C	T	T	C	G	T	G	G	G	G	G	-	-
NOGO BELE 2::IRGC 18328-2::[IRIS 313-10798]	IRIS 313-10798	IRGC 135640	trop	0	A	NOGO BELE 2::IRGC 18328-2::[IRIS 313-10798]	IRIS 313-10798	IRGC 135640	trop	0	C	T	T	-	-	-	C	C	C	T	C	-	-	-	-	C	-	G	C	T	T	-	A	-	G	G	C	T	T	C	G	T	G	G	G	G	G	-	-
PARE BUWUN::IRGC 18456-2::[IRIS 313-10801]	IRIS 313-10801	IRGC 132378	trop	0	A	PARE BUWUN::IRGC 18456-2::[IRIS 313-10801]	IRIS 313-10801	IRGC 132378	trop	1	C	T	T	-	-	-	C	C	C	T	C	-	-	-	-	C	-	G	C	T	T	-	A	-	G	G	C	T	T	C	G	T	G	G	G	G	G	-	-
SAMPANG KUNING::IRGC 18678-2::[IRIS 313-10809]	IRIS 313-10809	IRGC 128158	trop	0	A	SAMPANG KUNING::IRGC 18678-2::[IRIS 313-10809]	IRIS 313-10809	IRGC 128158	trop	0	C	T	T	-	-	-	C	C	C	T	C	-	-	-	-	C	-	G	C	T	T	-	A	-	G	G	C	T	T	C	G	T	G	G	G	G	G	-	-
SLAMET::IRGC 18900-1::[IRIS 313-10817]	IRIS 313-10817	IRGC 135796	trop	0	A	SLAMET::IRGC 18900-1::[IRIS 313-10817]	IRIS 313-10817	IRGC 135796	trop	0	C	T	T	-	-	-	C	C	C	T	C	-	-	-	-	C	-	G	C	T	T	-	A	-	G	G	C	T	T	C	G	T	G	G	G	G	G	-	-
BINARITOS::IRGC 19391-1::[IRIS 313-10827]	IRIS 313-10827	IRGC 128242	trop	0	A	BINARITOS::IRGC 19391-1::[IRIS 313-10827]	IRIS 313-10827	IRGC 128242	trop	1	C	T	T	-	-	-	C	C	C	T	C	-	-	-	-	C	-	G	C	T	T	-	A	-	G	G	C	T	T	C	G	T	G	G	G	G	G	-	-
IKOGAN::IRGC 19412-1::[IRIS 313-10828]	IRIS 313-10828	IRGC 128319	trop	0	A	IKOGAN::IRGC 19412-1::[IRIS 313-10828]	IRIS 313-10828	IRGC 128319	trop	0	C	T	T	-	-	-	C	C	C	T	C	-	-	-	-	C	-	G	C	T	T	-	A	-	G	G	C	T	T	C	G	T	G	G	G	G	G	-	-
INAMBOG::IRGC 19415-1::[IRIS 313-10829]	IRIS 313-10829	IRGC 128320	trop	0	A	INAMBOG::IRGC 19415-1::[IRIS 313-10829]	IRIS 313-10829	IRGC 128320	trop	0	C	T	T	-	-	-	C	C	C	T	C	-	-	-	-	C	-	G	C	T	T	-	A	-	G	G	C	T	T	C	G	T	G	G	G	G	G	-	-
INAPORAONAN::IRGC 19418-1::[IRIS 313-10830]	IRIS 313-10830	IRGC 127429	trop	0	A	INAPORAONAN::IRGC 19418-1::[IRIS 313-10830]	IRIS 313-10830	IRGC 127429	trop	1	C	T	T	-	-	-	C	C	C	T	C	-	-	-	-	C	-	G	C	T	T	-	A	-	G	G	C	T	T	C	G	T	G	G	G	G	G	-	-
MALANDI 2::IRGC 19454-2::[IRIS 313-10831]	IRIS 313-10831	IRGC 132355	trop	0	A	MALANDI 2::IRGC 19454-2::[IRIS 313-10831]	IRIS 313-10831	IRGC 132355	trop	1	C	T	T	-	-	-	C	C	C	T	C	-	-	-	-	C	-	G	C	T	T	-	A	-	G	G	C	T	T	C	G	T	G	G	G	G	G	-	-
MALASAY::IRGC 19456-1::[IRIS 313-10832]	IRIS 313-10832	IRGC 128377	trop	0	A	MALASAY::IRGC 19456-1::[IRIS 313-10832]	IRIS 313-10832	IRGC 128377	trop	1	C	T	T	-	-	-	C	C	C	T	C	-	-	-	-	C	-	G	C	T	T	-	A	-	G	G	C	T	T	C	G	T	G	G	G		G	-	-
IARI 11387::IRGC 19573-1::[IRIS 313-10834]	IRIS 313-10834	IRGC 128314	subtrop	0	A	IARI 11387::IRGC 19573-1::[IRIS 313-10834]	IRIS 313-10834	IRGC 128314	subtrop	1	C	T	T	-	-	-	C	C	C	T	C	-	-	-	-	C	-	G	C	T	T	-	A	-	G	G	C	T	T	C	G	T	G	G	G	G	G	-	-
BACK KYUNG ZO::IRGC 19698-2::[IRIS 313-10837]	IRIS 313-10837	IRGC 132323	temp	0	A	BACK KYUNG ZO::IRGC 19698-2::[IRIS 313-10837]	IRIS 313-10837	IRGC 132323	temp	0	C	T	T	-	-	-	C	C	C	T	C	-	-	-	-	C	-	G	C	T	T	-	A	-	G	G	C	T	T	C	G	T	G	G	G	G	G	-	-
SSAL BYEO::IRGC 19867-2::[IRIS 313-10838]	IRIS 313-10838	IRGC 132370	temp	0	A	SSAL BYEO::IRGC 19867-2::[IRIS 313-10838]	IRIS 313-10838	IRGC 132370	temp	0	C	T	T	-	-	-	C	C	C	T	C	-	-	-	-	C	-	G	C	T	T	-	A	-	G	G	C	T	T	C	G	T	G	G	G	G	G	-	-
TAE GU NA::IRGC 19875-2::[IRIS 313-10839]	IRIS 313-10839	IRGC 132270	temp	0	A	TAE GU NA::IRGC 19875-2::[IRIS 313-10839]	IRIS 313-10839	IRGC 132270	temp	0	C	T	T	-	-	-	C	C	C	T	C	-	-	-	-	C	-	G	C	T	T	-	A	-	G	G	C	T	T	C	G	T	G	G	G	G	G	-	-
YE ZO::IRGC 19888-1::[IRIS 313-10840]	IRIS 313-10840	IRGC 128507	temp	0	A	YE ZO::IRGC 19888-1::[IRIS 313-10840]	IRIS 313-10840	IRGC 128507	temp	1	C	T	T	-	-	-	C	C	C	T	C	-	-	-	-	C	-	G	C	T	T	-	A	-	G	G	C	T	T	C	G	T	G	G	G	G	G	-	-
ARC 6188::IRGC 20370-1::[IRIS 313-10848]	IRIS 313-10848	IRGC 131968	subtrop	0	A	ARC 6188::IRGC 20370-1::[IRIS 313-10848]	IRIS 313-10848	IRGC 131968	subtrop	1	C	T	T	-	-	-	C	C	C	T	C	-	-	-	-	C	-	G	C	T	T	-	A	-	G	G	C	T	T	C	G	T	G	G	G	G	G	-	-
ARC 7001::IRGC 20436-1::[IRIS 313-10849]	IRIS 313-10849	IRGC 127166	aus	0	A	ARC 7001::IRGC 20436-1::[IRIS 313-10849]	IRIS 313-10849	IRGC 127166	aus	1	C	T	T	-	-	-	C	C	C	T	C	-	-	-	-	C	-	G	C	T	T	-	A	-	G	G	C	T	T	C	G	T	G	G	G	G	G	-	-
ARC 7336::IRGC 20606-1::[IRIS 313-10852]	IRIS 313-10852	IRGC 127169	aus	0	A	ARC 7336::IRGC 20606-1::[IRIS 313-10852]	IRIS 313-10852	IRGC 127169	aus	6	C	T	T	-	-	-	C	C	C	T	C	-	-	-	-	C	-	G	C	T	T	-	A	-	G	G	C	T	T	C	G	T	G	G	G	G	T	T	-
ARC 10028::IRGC 20656-2::[IRIS 313-10853]	IRIS 313-10853	IRGC 132239	japx	0	A	ARC 10028::IRGC 20656-2::[IRIS 313-10853]	IRIS 313-10853	IRGC 132239	japx	1	C	T	T	-	-	-	C	C	C	T	C	-	-	-	-	C	-	G	C	T	T	-	A	-	G	G	C	T	T	C	G	T	G	G	G	G	G	-	-
ARC 11281::IRGC 21283-1::[IRIS 313-10862]	IRIS 313-10862	IRGC 127135	japx	0	A	ARC 11281::IRGC 21283-1::[IRIS 313-10862]	IRIS 313-10862	IRGC 127135	japx	1	C	T	T	-	-	-	C	C	C	T	C	-	-	-	-	C	-	G	C	T	T	-	A	-	G	G	C	T	T	C	G	T	G	G	G	G	G	-	-
ARC 11424::IRGC 21380-2::[IRIS 313-10865]	IRIS 313-10865	IRGC 127938	subtrop	0	A	ARC 11424::IRGC 21380-2::[IRIS 313-10865]	IRIS 313-10865	IRGC 127938	subtrop	1	C	T	T	-	-	-	C	C	C	T	C	-	-	-	-	C	-	G	C	T	T	-	A	-	G	G	C	T	T	C	G	T	G	G			G	-	-
ARC 11478::IRGC 21418-1::[IRIS 313-10866]	IRIS 313-10866	IRGC 128221	subtrop	0	A	ARC 11478::IRGC 21418-1::[IRIS 313-10866]	IRIS 313-10866	IRGC 128221	subtrop	1	C	T	T	-	-	-	C	C	C	T	C	-	-	-	-	C	-	G	C	T	T	-	A	-	G	G	C	T	T	C	G	T	G	G	G	G	G	-	-
ARC 11751::IRGC 21614-1::[IRIS 313-10869]	IRIS 313-10869	IRGC 127138	aus	0	A	ARC 11751::IRGC 21614-1::[IRIS 313-10869]	IRIS 313-10869	IRGC 127138	aus	5	C	T	T	-	-	-	C	C	C	T	C	-	-	-	-	C	-	G	C	T	T	-	A	-	G	G	C	T	T	C	G	T	G	G	G	G	G	-	-
ARC 11768::IRGC 21630-1::[IRIS 313-10870]	IRIS 313-10870	IRGC 131966	subtrop	0	A	ARC 11768::IRGC 21630-1::[IRIS 313-10870]	IRIS 313-10870	IRGC 131966	subtrop	1	C	T	T	-	-	-	C	C	C	T	C	-	-	-	-	C	-	G	C	T	T	-	A	-	G	G	C	T	T	C	G	T	G	G	G	G	G	-	-
ARC 11802::IRGC 21662-2::[IRIS 313-10872]	IRIS 313-10872	IRGC 132421	japx	0	A	ARC 11802::IRGC 21662-2::[IRIS 313-10872]	IRIS 313-10872	IRGC 132421	japx	0.5	C	T	T	-	-	-	C	C	C	T	C	-	-	-	-	C	-	G	C	T	T	-	A	-	G	G	C	T	T	C	G	T	G	G	G	G	G	-	-
ARC 11946::IRGC 21768-2::[IRIS 313-10874]	IRIS 313-10874	IRGC 132318	subtrop	0	A	ARC 11946::IRGC 21768-2::[IRIS 313-10874]	IRIS 313-10874	IRGC 132318	subtrop	0	C	T	T	-	-	-	C	C	C	T	C	-	-	-	-	C	-	G	C	T	T	-	A	-	G	G	C	T	T	C	G	T	G	G	G	G	G	-	-
ARC 12021::IRGC 21837-1::[IRIS 313-10875]	IRIS 313-10875	IRGC 127141	aus	0	A	ARC 12021::IRGC 21837-1::[IRIS 313-10875]	IRIS 313-10875	IRGC 127141	aus	5	C	T	T	-	-	-	C	C	C	T	C	-	-	-	-	C	-	G	C	T	T	-	A	-	G	G	C	T	T	C	G	T	G	G	G	G	G	-	-
ARC 12490::IRGC 22095-1::[IRIS 313-10883]	IRIS 313-10883	IRGC 128224	admix	0	A	ARC 12490::IRGC 22095-1::[IRIS 313-10883]	IRIS 313-10883	IRGC 128224	admix	1	C	T	T	-	-	-	C	C	C	T	C	-	-	-	-	C	-	G	C	T	T	-	A	-	G	G	C	T	T	C	G	T	G	G	G	G	G	-	-
ARC 12493::IRGC 22098-1::[IRIS 313-10884]	IRIS 313-10884	IRGC 128225	subtrop	0	A	ARC 12493::IRGC 22098-1::[IRIS 313-10884]	IRIS 313-10884	IRGC 128225	subtrop	4	C	T	T	-	-	-	C	C	C	T	C	-	-	-	-	C	-	G	C	T	T	-	A	-	G	G	C	T	T	C	G	T	G	G	G	G	G	-	-
ARC 12730::IRGC 22291-1::[IRIS 313-10889]	IRIS 313-10889		subtrop	0	A	ARC 12730::IRGC 22291-1::[IRIS 313-10889]	IRIS 313-10889		subtrop	1	C	T	T	-	-	-	C	C	C	T	C	-	-	-	-	C	-	G	C	T	T	-	A	-	G	G	C	T	T	C	G	T	G	G	G	G	G	-	-
ARC 12861::IRGC 22395-1::[IRIS 313-10890]	IRIS 313-10890		subtrop	0	A	ARC 12861::IRGC 22395-1::[IRIS 313-10890]	IRIS 313-10890		subtrop	1	C	T	T	-	-	-	C	C	C	T	C	-	-	-	-	C	-	G	C	T	T	-	A	-	G	G	C	T	T	C	G	T	G		G	G	G	-	-
ARC 13156::IRGC 22514-1::[IRIS 313-10893]	IRIS 313-10893	IRGC 128226	subtrop	0	A	ARC 13156::IRGC 22514-1::[IRIS 313-10893]	IRIS 313-10893	IRGC 128226	subtrop	1	C	T	T	-	-	-	C	C	C	T	C	-	-	-	-	C	-	G	C	T	T	-	A	-	G	G	C	T	T	C	G	T	G	G	G	G	G	-	-
ARC 13257::IRGC 22608-1::[IRIS 313-10895]	IRIS 313-10895	IRGC 127151	subtrop	0	A	ARC 13257::IRGC 22608-1::[IRIS 313-10895]	IRIS 313-10895	IRGC 127151	subtrop	1	C	T	T	-	-	-	C	C	C	T	C	-	-	-	-	C	-	G	C	T	T	-	A	-	G	G	C	T	T	C	G	T	G	G	G	G	G	-	-
NEANG SAATH K 45::IRGC 23109-2::[IRIS 313-10912]	IRIS 313-10912		ind3	0	A	NEANG SAATH K 45::IRGC 23109-2::[IRIS 313-10912]	IRIS 313-10912		ind3	6	C	T	T	-	-	-	C	C	C	T	C	-	-	-	-	C	-	G	C	T	T	-	A	-	G	G	C	T	T	C	G	T	G	G	G	G	T	T	T
SRAU SLAP::IRGC 23267-2::[IRIS 313-10916]	IRIS 313-10916		temp	0	A	SRAU SLAP::IRGC 23267-2::[IRIS 313-10916]	IRIS 313-10916		temp	0	C	T	T	-	-	-	C	C	C	T	C	-	-	-	-	C	-	G	C	T	T	-	A	-	G	G	C	T	T	C	G	T	G	G	G	G	G	-	-
T Q QI QINYUHAYUHA::IRGC 23342-1::[IRIS 313-10918]	IRIS 313-10918	IRGC 135803	trop	0	A	T Q QI QINYUHAYUHA::IRGC 23342-1::[IRIS 313-10918]	IRIS 313-10918	IRGC 135803	trop	0	C	T	T	-	-	-	C	C	C	T	C	-	-	-	-	C	-	G	C	T	T	-	A	-	G	G	C	T	T	C	G	T	G	G	G	G	G	-	-
KHAO PHAE HOM::IRGC 23518-2::[IRIS 313-10921]	IRIS 313-10921	IRGC 132427	indx	0	A	KHAO PHAE HOM::IRGC 23518-2::[IRIS 313-10921]	IRIS 313-10921	IRGC 132427	indx	4	C	T	T	-	-	-	C	C	C	T	C	-	-	-	-	C	-	G	C	T	T	-	A	-	G	G	C	T	T	C	G	T	G	G	G	G	G	-	-
KAMULI::IRGC 23928-1::[IRIS 313-10925]	IRIS 313-10925	IRGC 127485	aus	0	A	KAMULI::IRGC 23928-1::[IRIS 313-10925]	IRIS 313-10925	IRGC 127485	aus	6	C	T	T	-	-	-	C	C	C	T	C	-	-	-	-	C	-	G	C	T	T	-	A	-	G	G	C	T	T	C	G	T	G	G	G	G	T	T	-
SUGA PANKHA::IRGC 24054-1::[IRIS 313-10927]	IRIS 313-10927	IRGC 127828	aus	0	A	SUGA PANKHA::IRGC 24054-1::[IRIS 313-10927]	IRIS 313-10927	IRGC 127828	aus	7	C	T	T	-	-	-	C	C	C	T	C	-	-	-	-	C	-	G	C	T	T	-	A	-	G	G	C	T	T	C	G	T	G	G	G	G	T	T	-
PANKHIRAJ::IRGC 24139-1::[IRIS 313-10930]	IRIS 313-10930	IRGC 127714	aus	0	A	PANKHIRAJ::IRGC 24139-1::[IRIS 313-10930]	IRIS 313-10930	IRGC 127714	aus	15	C	T	T	-	-	-	C	C	C	T	C	-	-	-	-	C	-	G	C	T	T	-	A	-	G	G	C	T	T	C	G	T	G	G	G	G	T	T	-
PAKWALAN::IRGC 24156-1::[IRIS 313-10931]	IRIS 313-10931	IRGC 132025	trop	0	A	PAKWALAN::IRGC 24156-1::[IRIS 313-10931]	IRIS 313-10931	IRGC 132025	trop	0	C	T	T	-	-	-	C	C	C	T	C	-	-	-	-	C	-	G	C	T	T	-	A	-	G	G	C	T	T	C	G	T	G	G	G	G	G	-	-
CHINA 1039 MUTANT (DWARF)::IRGC 24168-2::[IRIS 313-10932]	IRIS 313-10932	IRGC 128014	ind1A	0	A	CHINA 1039 MUTANT (DWARF)::IRGC 24168-2::[IRIS 313-10932]	IRIS 313-10932	IRGC 128014	ind1A	4	C	T	T	-	-	-	C	C	C	T	C	-	-	-	-	C	-	G	C	T	T	-	A	-	G	G	C	T	T	C	G	T	G	G	G	G	G	-	-
BULAK::IRGC 24884-1::[IRIS 313-10945]	IRIS 313-10945	IRGC 128247	trop	0	A	BULAK::IRGC 24884-1::[IRIS 313-10945]	IRIS 313-10945	IRGC 128247	trop	1	C	T	T	-	-	-	C	C	C	T	C	-	-	-	-	C	-	G	C	T	T	-	A	-	G	G	C	T	T	C	G	T	G	G	G	G	G	-	-
MANGGE::IRGC 25019-1::[IRIS 313-10946]	IRIS 313-10946	IRGC 128380	trop	0	A	MANGGE::IRGC 25019-1::[IRIS 313-10946]	IRIS 313-10946	IRGC 128380	trop	1	C	T	T	-	-	-	C	C	C	T	C	-	-	-	-	C	-	G	C	T	T	-	A	-	G	G	C	T	T	C	G	T	G	G	G	G	G	-	-
TEKALAK::IRGC 25154-1::[IRIS 313-10949]	IRIS 313-10949	IRGC 127851	trop	0	A	TEKALAK::IRGC 25154-1::[IRIS 313-10949]	IRIS 313-10949	IRGC 127851	trop	1	C	T	T	-	-	-	C	C	C	T	C	-	-	-	-	C	-	G	C	T	T	-	A	-	G	G	C	T	T	C	G	T	G		G	G	G	-	-
KILANG MEDU::IRGC 25442-1::[IRIS 313-10952]	IRIS 313-10952	IRGC 132003	trop	0	A	KILANG MEDU::IRGC 25442-1::[IRIS 313-10952]	IRIS 313-10952	IRGC 132003	trop	1	C	T	T	-	-	-	C	C	C	T	C	-	-	-	-	C	-	G	C	T	T	-	A	-	G	G	C	T		C	G	T	G	G	G	G	G	-	-
PADI ABUNG KUNING::IRGC 25469-1::[IRIS 313-10953]	IRIS 313-10953	IRGC 128417	trop	0	A	PADI ABUNG KUNING::IRGC 25469-1::[IRIS 313-10953]	IRIS 313-10953	IRGC 128417	trop	1	C	T	T	-	-	-	C	C	C	T	C	-	-	-	-	C	-	G	C	T	T	-	A	-	G	G	C	T	T	C	G	T	G	G	G	G	G	-	-
RANGKAI KEPEL::IRGC 25640-1::[IRIS 313-10957]	IRIS 313-10957	IRGC 128446	trop	0	A	RANGKAI KEPEL::IRGC 25640-1::[IRIS 313-10957]	IRIS 313-10957	IRGC 128446	trop	1	C	T	T	-	-	-	C	C	C	T	C	-	-	-	-			G	C	T	T	-	A	-	G	G	C	T	T	C	G	T	G	G	G	G
RENIK BELITI::IRGC 25648-1::[IRIS 313-10958]	IRIS 313-10958	IRGC 128450	trop	0	A	RENIK BELITI::IRGC 25648-1::[IRIS 313-10958]	IRIS 313-10958	IRGC 128450	trop	1	C	T	T	-	-	-	C	C	C	T	C	-	-	-	-	C	-	G	C	T	T	-	A	-	G	G	C	T	T	C	G	T	G	G	G	G	G	-	-
SUNGKAI::IRGC 25812-1::[IRIS 313-10960]	IRIS 313-10960	IRGC 132042	trop	0	A	SUNGKAI::IRGC 25812-1::[IRIS 313-10960]	IRIS 313-10960	IRGC 132042	trop	1	C	T	T	-	-	-	C	C	C	T	C	-	-	-	-	C	-	G	C	T	T	-	A	-	G	G	C	T	T	C	G	T	G	G	G	G	G	-	-
SADUMONI::IRGC 25919-1::[IRIS 313-10964]	IRIS 313-10964	IRGC 127777	aus	0	A	SADUMONI::IRGC 25919-1::[IRIS 313-10964]	IRIS 313-10964	IRGC 127777	aus	1	C	T	T	-	-	-	C	C	C	T	C	-	-	-	-	C	-	G	C	T	T	-	A	-	G	G	C	T	T	C	G	T	G	G	G	G
IAS 22-8 PALMAR::IRGC 26058-1::[IRIS 313-10967]	IRIS 313-10967	IRGC 128315	temp	0	A	IAS 22-8 PALMAR::IRGC 26058-1::[IRIS 313-10967]	IRIS 313-10967	IRGC 128315	temp	0	C	T	T	-	-	-	C	C	C	T	C	-	-	-	-	C	-	G	C	T	T	-	A	-	G	G	C	T	T	C	G	T	G	G	G	G	G	-	-
INDIA DULAR (NO ORDEM 7)::IRGC 26070-1::[IRIS 313-10969]	IRIS 313-10969	IRGC 127430	aus	0	A	INDIA DULAR (NO ORDEM 7)::IRGC 26070-1::[IRIS 313-10969]	IRIS 313-10969	IRGC 127430	aus	11	C	T	T	-	-	-	C	C	C	T	C	-	-	-	-	C	-	G	C	T	T	-	A	-	G	G	C	T	T	C	G	T	G	G	G	G	T	T	-
LAKHSMI DIGHA::IRGC 26390-2::[IRIS 313-10976]	IRIS 313-10976	IRGC 132348	aus	0	A	LAKHSMI DIGHA::IRGC 26390-2::[IRIS 313-10976]	IRIS 313-10976	IRGC 132348	aus	2	C	T	T	-	-	-	C	C	C	T	C	-	-	-	-	C	-	G	C	T	T	-	A	-	G	G	C	T	T	C	G	T	G	G	G	G	G	-	-
PANI TORONG::IRGC 26411-1::[IRIS 313-10978]	IRIS 313-10978	IRGC 127713	indx	0	A	PANI TORONG::IRGC 26411-1::[IRIS 313-10978]	IRIS 313-10978	IRGC 127713	indx	5	C	T	T	-	-	-	C	C	C	T	C	-	-	-	-	C	-	G	C	T	T	-	A	-	G	G	C	T	T	C	G	T	G	G	G	G	T	T	-
BORA DIGA::IRGC 26439-1::[IRIS 313-10979]	IRIS 313-10979		aus	0	A	BORA DIGA::IRGC 26439-1::[IRIS 313-10979]	IRIS 313-10979		aus	6	C	T	T	-	-	-	C	C	C	T	C	-	-	-	-	C	-	G	C	T	T	-	A	-	G	G	C	T	T	C	G	T	G	G	G	G	T	T	-
JHUL DIGA::IRGC 26478-1::[IRIS 313-10981]	IRIS 313-10981	IRGC 127456	aus	0	A	JHUL DIGA::IRGC 26478-1::[IRIS 313-10981]	IRIS 313-10981	IRGC 127456	aus	5	C	T	T	-	-	-	C	C	C	T	C	-	-	-	-	C	-	G	C	T	T	-	A	-	G	G	C	T	T	C	G	T	G	G		G	G	-	-
GINATOS::IRGC 26876-1::[IRIS 313-10991]	IRIS 313-10991	IRGC 128298	trop	0	A	GINATOS::IRGC 26876-1::[IRIS 313-10991]	IRIS 313-10991	IRGC 128298	trop	0	C	T	T	-	-	-	C	C	C	T	C	-	-	-	-	C	-	G	C	T	T	-	A	-	G	G	C	T	T	C	G	T	G	G	G	G	G	-	-
PILIT TAPUL::IRGC 26887-1::[IRIS 313-10992]	IRIS 313-10992	IRGC 127730	trop	0	A	PILIT TAPUL::IRGC 26887-1::[IRIS 313-10992]	IRIS 313-10992	IRGC 127730	trop	0	C	T	T	-	-	-	C	C	C	T	C	-	-	-	-	C	-	G	C	T	T	-	A	-	G	G	C	T	T	C	G	T	G	G	G	G	G	-	-
LANNAB::IRGC 26936-2::[IRIS 313-10993]	IRIS 313-10993	IRGC 132349	trop	0	A	LANNAB::IRGC 26936-2::[IRIS 313-10993]	IRIS 313-10993	IRGC 132349	trop	0	C	T	T	-	-	-	C	C	C	T	C	-	-	-	-	C	-	G	C	T	T	-	A	-	G	G	C	T	T	C	G	T	G	G	G	G	G	-	-
LANDEO::IRGC 27164-1::[IRIS 313-10999]	IRIS 313-10999	IRGC 127550	trop	0	A	LANDEO::IRGC 27164-1::[IRIS 313-10999]	IRIS 313-10999	IRGC 127550	trop	0	C	T	T	-	-	-	C	C	C	T	C	-	-	-	-	C	-	G	C	T	T	-	A	-	G	G	C	T	T	C	G	T	G	G	G	G	G	-	-
TELURIKAN::IRGC 27478-1::[IRIS 313-11012]	IRIS 313-11012	IRGC 132046	admix	0	A	TELURIKAN::IRGC 27478-1::[IRIS 313-11012]	IRIS 313-11012	IRGC 132046	admix	8.5	C	T	T	-	-	-	C	C	C	T	C	-	-	-	-	C	-				T	-	A	-	G	G	C	T	T	C	G	T					G	-	-
CHAKILA::IRGC 27540-1::[IRIS 313-11014]	IRIS 313-11014	IRGC 127253	aus	0	A	CHAKILA::IRGC 27540-1::[IRIS 313-11014]	IRIS 313-11014	IRGC 127253	aus	5	C	T	T	-	-	-	C	C	C	T	C	-	-	-	-	C	-	G	C	T	T	-	A	-	G	G	C	T	T	C	G	T	G	G	G	G	G	-	-
HANPA::IRGC 27547-2::[IRIS 313-11015]	IRIS 313-11015	IRGC 128050	aus	0	A	HANPA::IRGC 27547-2::[IRIS 313-11015]	IRIS 313-11015	IRGC 128050	aus	6	C	T	T	-	-	-	C	C	C	T	C	-	-	-	-	C	-	G	C	T	T	-	A	-	G	G	C	T	T	C	G	T	G	G	G	G	T	T	-
KACHILON::IRGC 27555-1::[IRIS 313-11016]	IRIS 313-11016	IRGC 128328	aus	0	A	KACHILON::IRGC 27555-1::[IRIS 313-11016]	IRIS 313-11016	IRGC 128328	aus	14	C	T	T	-	-	-	C	C	C	T	C	-	-	-	-	C	-	G	C	T	T	-	A	-	G	G	C	T	T	C	G	T	G	G	G	G	T	T	-
PORANG::IRGC 27577-1::[IRIS 313-11019]	IRIS 313-11019	IRGC 128436	aus	0	A	PORANG::IRGC 27577-1::[IRIS 313-11019]	IRIS 313-11019	IRGC 128436	aus	3	C	T	T	-	-	-	C	C	C	T	C	-	-	-	-	C	-	G	C	T	T	-	A	-	G	G	C	T	T	C	G	T	G	G	G	G	T	T	-
BAMLA SUFFAID 320::IRGC 27776-1::[IRIS 313-11020]	IRIS 313-11020	IRGC 128236	aus	0	A	BAMLA SUFFAID 320::IRGC 27776-1::[IRIS 313-11020]	IRIS 313-11020	IRGC 128236	aus	4	C	T	T	-	-	-	C	C	C	T	C	-	-	-	-	C	-	G	C	T	T	-	A	-	G	G	C	T	T	C	G	T	G	G	G	G	G	-	-
BEGMI 135::IRGC 27845-1::[IRIS 313-11024]	IRIS 313-11024	IRGC 127217	aus	0	A	BEGMI 135::IRGC 27845-1::[IRIS 313-11024]	IRIS 313-11024	IRGC 127217	aus	5	C	T	T	-	-	-	C	C	C	T	C	-	-	-	-	C	-	G	C	T	T	-	A	-	G	G	C	T	T	C	G	T	G	G	G	G	G	-	-
DHAN 263::IRGC 27926-2::[IRIS 313-11025]	IRIS 313-11025	IRGC 128030	aus	0	A	DHAN 263::IRGC 27926-2::[IRIS 313-11025]	IRIS 313-11025	IRGC 128030	aus	4	C	T	T	-	-	-	C	C	C	T	C	-	-	-	-	C	-	G	C	T	T	-	A	-	G	G	C	T	T	C	G	T	G	G	G	G	G	-	-
JHONA 101::IRGC 27976-1::[IRIS 313-11027]	IRIS 313-11027	IRGC 127454	aus	0	A	JHONA 101::IRGC 27976-1::[IRIS 313-11027]	IRIS 313-11027	IRGC 127454	aus	4	C	T	T	-	-	-	C	C	C	T	C	-	-	-	-	C	-	G	C	T	T	-	A	-	G	G	C	T	T	C	G	T	G	G	G	G	G	-	-
MUSHKAN 340 A::IRGC 28073-1::[IRIS 313-11029]	IRIS 313-11029	IRGC 127641	aus	0	A	MUSHKAN 340 A::IRGC 28073-1::[IRIS 313-11029]	IRIS 313-11029	IRGC 127641	aus	5	C	T	T	-	-	-	C	C	C	T	C	-	-	-	-	C	-	G	C	T	T	-	A	-	G	G	C	T	T	C	G	T	G	G	G	G	G	-	-
SANTHI 206::IRGC 28215-1::[IRIS 313-11034]	IRIS 313-11034	IRGC 127786	aus	0	A	SANTHI 206::IRGC 28215-1::[IRIS 313-11034]	IRIS 313-11034	IRGC 127786	aus	4	C	T	T	-	-	-	C	C	C	T	C	-	-	-	-	C	-	G	C	T	T	-	A	-	G	G	C	T	T	C	G	T	G	G	G	G	G	-	-
421::IRGC 28458-1::[IRIS 313-11037]	IRIS 313-11037	IRGC 128211	aus	0	A	421::IRGC 28458-1::[IRIS 313-11037]	IRIS 313-11037	IRGC 128211	aus	4	C	T	T	-	-	-	C	C	C	T	C	-	-	-	-	C	-	G	C	T	T	-	A	-	G	G	C	T	T	C	G	T	G	G	G	G	G	-	-
AI NAN TSAO 39::IRGC 28461-2::[IRIS 313-11038]	IRIS 313-11038	IRGC 127924	ind1A	0	A	AI NAN TSAO 39::IRGC 28461-2::[IRIS 313-11038]	IRIS 313-11038	IRGC 127924	ind1A	5	C	T	T	-	-	-	C	C	C	T	C	-	-	-	-	C	-	G	C	T	T	-	A	-	G	G	C	T	T	C	G	T	G	G	G	G	T	T	-
KWANG LU AI 4::IRGC 28480-2::[IRIS 313-11039]	IRIS 313-11039	IRGC 128093	ind1A	0	A	KWANG LU AI 4::IRGC 28480-2::[IRIS 313-11039]	IRIS 313-11039	IRGC 128093	ind1A	5	C	T	T	-	-	-	C	C	C	T	C	-	-	-	-	C	-	G	C	T	T	-	A	-	G	G	C	T	T	C	G	T	G	G	G	G	T	T	-
ENGKABANG::IRGC 28694-2::[IRIS 313-11045]	IRIS 313-11045	IRGC 128039	trop	0	A	ENGKABANG::IRGC 28694-2::[IRIS 313-11045]	IRIS 313-11045	IRGC 128039	trop	5	C	T	T	-	-	-	C	C	C	T	C	-	-	-	-	C	-	G	C	T	T	-	A	-	G	G	C	T	T	C	G	T	G	G	G	G	T	T	-
LALANGIT::IRGC 28715-1::[IRIS 313-11046]	IRIS 313-11046		trop	0	A	LALANGIT::IRGC 28715-1::[IRIS 313-11046]	IRIS 313-11046		trop	0	C	T	T	-	-	-	C	C	C	T	C	-	-	-	-	C	-	G	C	T	T	-	A	-	G	G	C	T	T	C	G	T	G	G	G	G	G	-	-
AUS 242::IRGC 29040-1::[IRIS 313-11051]	IRIS 313-11051	IRGC 127181	aus	0	A	AUS 242::IRGC 29040-1::[IRIS 313-11051]	IRIS 313-11051	IRGC 127181	aus	3	C	T	T	-	-	-	C	C	C	T	C	-	-	-	-	C	-	G	C	T	T	-	A	-	G	G	C	T	T	C	G	T	G	G	G	G	G	-	-
AUS 278::IRGC 29068-1::[IRIS 313-11052]	IRIS 313-11052	IRGC 127182	aus	0	A	AUS 278::IRGC 29068-1::[IRIS 313-11052]	IRIS 313-11052	IRGC 127182	aus	14	C	T	T	-	-	-	C	C	C	T	C	-	-	-	-	C	-	G	C	T	T	-	A	-	G	G	C	T	T	C	G	T	G	G	G	G	T	T	-
AUS 282::IRGC 29072-1::[IRIS 313-11053]	IRIS 313-11053	IRGC 127183	aus	0	A	AUS 282::IRGC 29072-1::[IRIS 313-11053]	IRIS 313-11053	IRGC 127183	aus	14	C	T	T	-	-	-	C	C	C	T	C	-	-	-	-	C	-	G	C	T	T	-	A	-	G	G	C	T	T	C	G	T	G	G	G	G	T	T	-
AUS 295::IRGC 29083-1::[IRIS 313-11054]	IRIS 313-11054	IRGC 127184	aus	0	A	AUS 295::IRGC 29083-1::[IRIS 313-11054]	IRIS 313-11054	IRGC 127184	aus	3	C	T	T	-	-	-	C	C	C	T	C	-	-	-	-	C	-	G	C	T	T	-	A	-	G	G	C	T	T	C	G	T	G	G	G	G	G	-	-
AUS 301::IRGC 29089-1::[IRIS 313-11056]	IRIS 313-11056	IRGC 127186	aus	0	A	AUS 301::IRGC 29089-1::[IRIS 313-11056]	IRIS 313-11056	IRGC 127186	aus	14	C	T	T	-	-	-	C	C	C	T	C	-	-	-	-	C	-	G	C	T	T	-	A	-	G	G	C	T	T	C	G	T	G	G	G	G	T	T	-
AUS 308::IRGC 29096-1::[IRIS 313-11057]	IRIS 313-11057	IRGC 127187	aus	0	A	AUS 308::IRGC 29096-1::[IRIS 313-11057]	IRIS 313-11057	IRGC 127187	aus	3	C	T	T	-	-	-	C	C	C	T	C	-	-	-	-	C	-	G	C	T	T	-	A	-	G	G	C	T	T	C	G	T	G	G	G	G	G	-	-
AUS 344::IRGC 29131-1::[IRIS 313-11059]	IRIS 313-11059	IRGC 127189	aus	0	A	AUS 344::IRGC 29131-1::[IRIS 313-11059]	IRIS 313-11059	IRGC 127189	aus	6	C	T	T	-	-	-	C	C	C	T	C	-	-	-	-	C	-	G	C	T	T	-	A	-	G	G	C	T	T	C	G	T	G	G	G	G	T	T	-
BEGUNBICHI 33::IRGC 29260-1::[IRIS 313-11062]	IRIS 313-11062	IRGC 127218	aro	0	A	BEGUNBICHI 33::IRGC 29260-1::[IRIS 313-11062]	IRIS 313-11062	IRGC 127218	aro	0	C	T	T	-	-	-	C	C	C	T	C	-	-	-	-	C	-	G	C	T	T	-	A	-	G	G	C	T	T	C	G	T	G	G	G	G	G	-	-
BORO 70-2::IRGC 29283-1::[IRIS 313-11063]	IRIS 313-11063	IRGC 135741	aus	0	A	BORO 70-2::IRGC 29283-1::[IRIS 313-11063]	IRIS 313-11063	IRGC 135741	aus	7	C	T	T	-	-	-	C	C	C	T	C	-	-	-	-	C	-	G	C	T	T	-	A	-	G	G	C	T	T	C	G	T	G	G	G	G	T	T	-
BORO 275::IRGC 29294-2::[IRIS 313-11064]	IRIS 313-11064	IRGC 132306	aus	0	A	BORO 275::IRGC 29294-2::[IRIS 313-11064]	IRIS 313-11064	IRGC 132306	aus	7	C	T	T	-	-	-	C	C	C	T	C	-	-	-	-	C	-	G	C	T	T	-	A	-	G	G	C	T	T	C	G	T	G	G	G	G	T	T	-
BORO 394::IRGC 29297-2::[IRIS 313-11065]	IRIS 313-11065	IRGC 132326	aus	0	A	BORO 394::IRGC 29297-2::[IRIS 313-11065]	IRIS 313-11065	IRGC 132326	aus	9	C	T	T	-	-	-	C	C	C	T	C	-	-	-	-	C	-	G	C	T	T	-	A	-	G	G	C	T	T	C							G	-	-
KALIBORO 600::IRGC 29367-1::[IRIS 313-11067]	IRIS 313-11067	IRGC 127481	aus	0	A	KALIBORO 600::IRGC 29367-1::[IRIS 313-11067]	IRIS 313-11067	IRGC 127481	aus	7	C	T	T	-	-	-	C	C	C	T	C	-	-	-	-	C	-	G	C	T	T	-	A	-	G	G	C	T	T	C	G	T	G	A	G	G	G	-	-
PANKAIT 31::IRGC 29377-1::[IRIS 313-11068]	IRIS 313-11068	IRGC 128426	aro	0	A	PANKAIT 31::IRGC 29377-1::[IRIS 313-11068]	IRIS 313-11068	IRGC 128426	aro	2	C	T	T	-	-	-	C	C	C	T	C	-	-	-	-			G	C	T	T	-	A	-	G	G	C	T		C	G	T	G	G	G	G	G	-	-
KHAO MAK KHAM::IRGC 29533-1::[IRIS 313-11074]	IRIS 313-11074		ind3	0	A	KHAO MAK KHAM::IRGC 29533-1::[IRIS 313-11074]	IRIS 313-11074		ind3	12	C	T	T	-	-	-	C	C	C	T	C	-	-	-	-	C	-	G	C	T	T	-	A	-	G	G	C	T	T	C	G	T	G	G	G	G	G	-	-
LAI HANG HMA::IRGC 29608-2::[IRIS 313-11077]	IRIS 313-11077	IRGC 128522	subtrop	0	A	LAI HANG HMA::IRGC 29608-2::[IRIS 313-11077]	IRIS 313-11077	IRGC 128522	subtrop	1	C	T	T	-	-	-	C	C	C	T	C	-	-	-	-	C	-	G	C	T	T	-	A	-	G	G	C	T	T	C	G	T	G	G	G	G	G	-	-
KHAO HAE::IRGC 29773-3::[IRIS 313-11085]	IRIS 313-11085	IRGC 132273	indx	0	A	KHAO HAE::IRGC 29773-3::[IRIS 313-11085]	IRIS 313-11085	IRGC 132273	indx	2	C	T	T	-	-	-	C	C	C	T	C	-	-	-	-	C	-	G	C	T	T	-	A	-	G	G	C	T	T	C	G	T	G	G	G	G	G	-	-
MAK BOUAP::IRGC 30106-3::[IRIS 313-11094]	IRIS 313-11094	IRGC 132274	subtrop	0	A	MAK BOUAP::IRGC 30106-3::[IRIS 313-11094]	IRIS 313-11094	IRGC 132274	subtrop	1	C	T	T	-	-	-	C	C	C	T	C	-	-	-	-	C	-	G	C	T	T	-	A	-	G	G	C	T	T	C	G	T	G	G	G	G	G	-	-
MAMON::IRGC 30792-1::[IRIS 313-11100]	IRIS 313-11100		trop	0	A	MAMON::IRGC 30792-1::[IRIS 313-11100]	IRIS 313-11100		trop	1	C	T	T	-	-	-	C	C	C	T	C	-	-	-	-	C	-	G	C	T	T	-	A	-	G	G	C	T	T	C	G	T	G	G	G	G	G	-	-
D 1-39::IRGC 30868-1::[IRIS 313-11102]	IRIS 313-11102		trop	0	A	D 1-39::IRGC 30868-1::[IRIS 313-11102]	IRIS 313-11102		trop	1	C	T	T	-	-	-	C	C	C	T	C	-	-	-	-	C	-	G	C	T	T	-	A	-	G	G	C	T	T	C	G	T	G	G	G	G	G	-	-
D 1-147::IRGC 30894-2::[IRIS 313-11103]	IRIS 313-11103	IRGC 132329	trop	0	A	D 1-147::IRGC 30894-2::[IRIS 313-11103]	IRIS 313-11103	IRGC 132329	trop	1	C	T	T	-	-	-	C	C	C	T	C	-	-	-	-	C	-	G	C	T	T	-	A	-	G	G	C	T	T	C	G	T	G	G	G	G	G	-	-
D 3-102::IRGC 30972-1::[IRIS 313-11104]	IRIS 313-11104	IRGC 131978	trop	0	A	D 3-102::IRGC 30972-1::[IRIS 313-11104]	IRIS 313-11104	IRGC 131978	trop	1	C	T	T	-	-	-	C	C	C	T	C	-	-	-	-	C	-	G	C	T	T	-	A	-	G	G	C	T	T	C	G	T	G	G	G	G	G	-	-
D 3-130::IRGC 30986-2::[IRIS 313-11105]	IRIS 313-11105	IRGC 132247	trop	0	A	D 3-130::IRGC 30986-2::[IRIS 313-11105]	IRIS 313-11105	IRGC 132247	trop	1	C	T	T	-	-	-	C	C	C	T	C	-	-	-	-	C	-	G	C	T	T	-	A	-	G	G	C	T	T	C	G	T	G	G	G	G	G	-	-
D 4-193::IRGC 31083-2::[IRIS 313-11106]	IRIS 313-11106	IRGC 132330	trop	0	A	D 4-193::IRGC 31083-2::[IRIS 313-11106]	IRIS 313-11106	IRGC 132330	trop	0	C	T	T	-	-	-	C	C	C	T	C	-	-	-	-	C	-	G	C	T	T	-	A	-	G	G	C	T	T	C	G	T	G	G	G	G	G	-	-
ZANTON::IRGC 31248-1::[IRIS 313-11107]	IRIS 313-11107	IRGC 132055	trop	0	A	ZANTON::IRGC 31248-1::[IRIS 313-11107]	IRIS 313-11107	IRGC 132055	trop	1	C	T	T	-	-	-	C	C	C	T						C	-	G	C	T	T	-	A	-	G	G	C	T	T	C	G	T	G	G	G	G	G	-	-
B 106::IRGC 31352-1::[IRIS 313-11109]	IRIS 313-11109	IRGC 128231	trop	0	A	B 106::IRGC 31352-1::[IRIS 313-11109]	IRIS 313-11109	IRGC 128231	trop	1	C	T	T	-	-	-	C	C	C	T	C	-	-	-	-	C	-	G	C	T	T	-	A	-	G	G	C	T	T	C	G	T	G	G	G	G	G	-	-
SAYAM::IRGC 31538-2::[IRIS 313-11110]	IRIS 313-11110	IRGC 128159	ind2	0	A	SAYAM::IRGC 31538-2::[IRIS 313-11110]	IRIS 313-11110	IRGC 128159	ind2	5	C	T	T	-	-	-	C	C	C	T	C	-	-	-	-	C	-	G	C	T	T	-	A	-	G	G	C	T	T	C	G	T	G	G	G	G	G	-	-
KORTIK KAIKA::IRGC 31841-1::[IRIS 313-11116]	IRIS 313-11116	IRGC 127532	aus	0	A	KORTIK KAIKA::IRGC 31841-1::[IRIS 313-11116]	IRIS 313-11116	IRGC 127532	aus	4	C	T	T	-	-	-	C	C	C	T	C	-	-	-	-			G	C	T	T	-	A	-	G	G	C	T	T	C	G	T	G	G	G	G	G	-	-
KAYELI KUNING::IRGC 31974-1::[IRIS 313-11117]	IRIS 313-11117	IRGC 127502	trop	0	A	KAYELI KUNING::IRGC 31974-1::[IRIS 313-11117]	IRIS 313-11117	IRGC 127502	trop	0	C	T	T	-	-	-	C	C	C	T	C	-	-	-	-	C	-	G	C	T	T	-			G	G	C	T	T	C	G	T	G	G	G	G	G	-	-
BAZAIL 975::IRGC 32816-2::[IRIS 313-11123]	IRIS 313-11123	IRGC 127990	aus	0	A	BAZAIL 975::IRGC 32816-2::[IRIS 313-11123]	IRIS 313-11123	IRGC 127990	aus	4	C	T	T	-	-	-	C	C	C	T	C	-	-	-	-	C	-	G	C	T	T	-	A	-	G	G	C	T	T	C	G	T	G	G	G	G	G	-	-
ANBAW::IRGC 32932-2::[IRIS 313-11126]	IRIS 313-11126	IRGC 127926	indx	0	A	ANBAW::IRGC 32932-2::[IRIS 313-11126]	IRIS 313-11126	IRGC 127926	indx	5	C	T	T	-	-	-	C	C	C	T	C	-	-	-	-	C	-	G	C	T	T	-	A	-	G	G	C	T	T	C	G	T	G	G	G	G	T	T	-
BUBAW::IRGC 32989-2::[IRIS 313-11127]	IRIS 313-11127	IRGC 132307	subtrop	0	A	BUBAW::IRGC 32989-2::[IRIS 313-11127]	IRIS 313-11127	IRGC 132307	subtrop	16	C	T	T	-	-	-	C	C	C	T	C	-	-	-	-	C	-	G	C	T	T	-	A	-	G	G	C	T	T	C	G	T	G	G	G	G	G	-	-
HAORU::IRGC 33090-2::[IRIS 313-11129]	IRIS 313-11129	IRGC 128051	indx	0	A	HAORU::IRGC 33090-2::[IRIS 313-11129]	IRIS 313-11129	IRGC 128051	indx	0	C	T	T	-	-	-	C	C	C	T	C	-	-	-	-	C	-	G	C	T	T	-	A	-	G	G	C	T	T	C	G	T	G	G	G	G	G	-	-
YEBAW::IRGC 33875-2::[IRIS 313-11148]	IRIS 313-11148	IRGC 128203	ind3	1	C	YEBAW::IRGC 33875-2::[IRIS 313-11148]	IRIS 313-11148	IRGC 128203	ind3	4	C	T	T	-	-	-	C	C	C	T	C	-	-	-	-	C	-	G	C	T	T	-	A	-	G	G	C	T	T	C	G	T	G	G	G	G	G	-	-
AC 74::IRGC 33967-1::[IRIS 313-11152]	IRIS 313-11152	IRGC 127103	ind1A	0	A	AC 74::IRGC 33967-1::[IRIS 313-11152]	IRIS 313-11152	IRGC 127103	ind1A	4	C	T	T	-	-	-	C	C	C	T	C	-	-	-	-			G	C	T	T	-	A	-	G	G	C	T	T	C	G	T	G	G	G	G	G	-	-
CT 45::IRGC 34027-2::[IRIS 313-11153]	IRIS 313-11153	IRGC 128517	temp	0	A	CT 45::IRGC 34027-2::[IRIS 313-11153]	IRIS 313-11153	IRGC 128517	temp	0	C	T	T	-	-	-	C	C	C	T	C	-	-	-	-	C	-	G	C	T	T	-	A	-	G	G	C	T	T	C	G	T	G	G	G	G	G	-	-
K 113::IRGC 34107-1::[IRIS 313-11155]	IRIS 313-11155	IRGC 128326	temp	0	A	K 113::IRGC 34107-1::[IRIS 313-11155]	IRIS 313-11155	IRGC 128326	temp	0	C	T	T	-	-	-	C	C	C	T	C	-	-	-	-	C	-	G	C	T	T	-	A	-	G	G	C	T	T						G	G	G	-	-
KHUDWANI ACC 202::IRGC 34154-1::[IRIS 313-11156]	IRIS 313-11156	IRGC 127522	japx	0	A	KHUDWANI ACC 202::IRGC 34154-1::[IRIS 313-11156]	IRIS 313-11156	IRGC 127522	japx	0	C	T	T	-	-	-	C	C	C	T	C	-	-	-	-	C	-	G	C	T	T	-			G	G	C	T	T	C	G	T	G	G	G	G	G	-	-
T KAUG PAO::IRGC 34182-1::[IRIS 313-11157]	IRIS 313-11157	IRGC 127863	ind1A	0	A	T KAUG PAO::IRGC 34182-1::[IRIS 313-11157]	IRIS 313-11157	IRGC 127863	ind1A	3	C	T	T	-	-	-	C	C	C	T	C	-	-	-	-	C	-	G	C	T	T	-	A	-	G	G	C	T	T	C	G	T	G	G	G	G	G	-	-
HYB 5-2-1-1-4::IRGC 34283-2::[IRIS 313-11159]	IRIS 313-11159	IRGC 132251	trop	0	A	HYB 5-2-1-1-4::IRGC 34283-2::[IRIS 313-11159]	IRIS 313-11159	IRGC 132251	trop	0	C	T	T	-	-	-	C	C	C	T	C	-	-	-	-	C	-	G	C	T	T	-	A	-	G	G	C	T	T	C	G	T	G	G	G	G	G	-	-
SADU::IRGC 34514-2::[IRIS 313-11161]	IRIS 313-11161	IRGC 132266	trop	0	A	SADU::IRGC 34514-2::[IRIS 313-11161]	IRIS 313-11161	IRGC 132266	trop	1	C	T	T	-	-	-	C	C	C	T	C	-	-	-	-	C	-	G	C	T	T	-	A	-	G	G	C	T	T	C	G	T	G	G	G	G	G	-	-
NATEL BORO::IRGC 34749-1::[IRIS 313-11163]	IRIS 313-11163	IRGC 127652	aus	0	A	NATEL BORO::IRGC 34749-1::[IRIS 313-11163]	IRIS 313-11163	IRGC 127652	aus	1	C	T	T	-	-	-	C	C	C	T	C	-	-	-	-	C	-	G	C	T	T	-	A	-	G	G	C	T	T	C	G	T	G	G	G	G	G	-	-
BAK TULSI::IRGC 34831-1::[IRIS 313-11164]	IRIS 313-11164	IRGC 127205	aus	0	A	BAK TULSI::IRGC 34831-1::[IRIS 313-11164]	IRIS 313-11164	IRGC 127205	aus	4	C	T	T	-	-	-	C	C	C	T	C	-	-	-	-	C	-	G	C	T	T	-	A	-	G	G	C	T	T	C	G	T	G	G	G	G	G	-	-
BHUT MURI::IRGC 34861-1::[IRIS 313-11166]	IRIS 313-11166	IRGC 127224	aus	0	A	BHUT MURI::IRGC 34861-1::[IRIS 313-11166]	IRIS 313-11166	IRGC 127224	aus	3	C	T	T	-	-	-	C	C	C	T	C	-	-	-	-	C	-	G	C	T	T	-	A	-	G	G	C	T	T	C	G	T	G	G	G	G	G	-	-
KADA CHOPA::IRGC 34954-1::[IRIS 313-11168]	IRIS 313-11168	IRGC 127473	aus	0	A	KADA CHOPA::IRGC 34954-1::[IRIS 313-11168]	IRIS 313-11168	IRGC 127473	aus	1	C	T	T	-	-	-	C	C	C	T	C	-	-	-	-	C	-	G	C	T	T	-	A	-	G	G	C	T	T	C	G	T	G	G	G	G	G	-	-
KANAI BASHI::IRGC 34967-1::[IRIS 313-11169]	IRIS 313-11169	IRGC 131997	aus	0	A	KANAI BASHI::IRGC 34967-1::[IRIS 313-11169]	IRIS 313-11169	IRGC 131997	aus	2	C	T	T	-	-	-	C	C	C	T	C	-	-	-	-	C	-	G	C	T	T	-	A	-	G	G	C	T	T	C	G	T	G	G	G	G	T	T	-
LAL TAURA::IRGC 35017-1::[IRIS 313-11170]	IRIS 313-11170	IRGC 127547	aus	0	A	LAL TAURA::IRGC 35017-1::[IRIS 313-11170]	IRIS 313-11170	IRGC 127547	aus	5	C	T	T	-	-	-	C	C	C	T	C	-	-	-	-	C	-	G	C	T	T	-	A	-	G	G	C	T	T	C	G	T	G	G	G	G	G	-	-
M 142::IRGC 35054-1::[IRIS 313-11171]	IRIS 313-11171	IRGC 127583	aus	0	A	M 142::IRGC 35054-1::[IRIS 313-11171]	IRIS 313-11171	IRGC 127583	aus	6	C	T	T	-	-	-	C	C	C	T	C	-	-	-	-	C	-	G	C	T	T	-	A	-	G	G	C	T	T	C	G	T	G	G	G	G	T	T	-
KETAN LEMBAYUNGAN::IRGC 35745-2::[IRIS 313-11183]	IRIS 313-11183	IRGC 132311	trop	0	A	KETAN LEMBAYUNGAN::IRGC 35745-2::[IRIS 313-11183]	IRIS 313-11183	IRGC 132311	trop	1	C	T	T	-	-	-	C	C	C	T	C	-	-	-	-	C	-	G	C	T	T	-	A	-	G	G	C	T	T	C	G	T	G	G	G	G	G	-	-
PAIZ AMBARBU::IRGC 36179-1::[IRIS 313-11189]	IRIS 313-11189	IRGC 128424	admix	0	A	PAIZ AMBARBU::IRGC 36179-1::[IRIS 313-11189]	IRIS 313-11189	IRGC 128424	admix	6	C	T	T	-	-	-	C	C	C	T	C	-	-	-	-	C	-	G	C	T	T	-	A	-	G	G	C	T	T	C	G	T	G	G	G	G	T	T	-
RANRUWAN::IRGC 36360-1::[IRIS 313-11191]	IRIS 313-11191	IRGC 127763	aus	0	A	RANRUWAN::IRGC 36360-1::[IRIS 313-11191]	IRIS 313-11191	IRGC 127763	aus	6	C	T	T	-	-	-	C	C	C	T	C	-	-	-	-	C	-	G	C	T	T	-	A	-	G	G	C	T	T	C	G	T	G	G	G	G	T	T	-
CHING HSI 15::IRGC 36852-1::[IRIS 313-11201]	IRIS 313-11201	IRGC 135564	temp	0	A	CHING HSI 15::IRGC 36852-1::[IRIS 313-11201]	IRIS 313-11201	IRGC 135564	temp	0	C	T	T	-	-	-	C	C	C	T	C	-	-	-	-	C	-	G	C	T	T	-	A	-	G	G	C	T	T	C	G	T	G	G	G	G	G	-	-
4583::IRGC 36894-2::[IRIS 313-11202]	IRIS 313-11202	IRGC 127920	temp	0	A	4583::IRGC 36894-2::[IRIS 313-11202]	IRIS 313-11202	IRGC 127920	temp	1	C	T	T	-	-	-	C	C	C	T	C	-	-	-	-	C	-	G	C	T	T	-	A	-	G	G	C	T	T	C	G	T	G	G	G	G	G	-	-
ZARBASAIL::IRGC 37346-1::[IRIS 313-11210]	IRIS 313-11210	IRGC 127911	aus	0	A	ZARBASAIL::IRGC 37346-1::[IRIS 313-11210]	IRIS 313-11210	IRGC 127911	aus	5	C	T	T	-	-	-	C	C	C	T	C	-	-	-	-	C	-	G	C	T	T	-	A	-	G	G	C	T	T	C	G	T	G	G	G	G	T	T	-
KHAMA 1183::IRGC 37685-2::[IRIS 313-11216]	IRIS 313-11216	IRGC 128082	aus	0	A	KHAMA 1183::IRGC 37685-2::[IRIS 313-11216]	IRIS 313-11216	IRGC 128082	aus	6	C	T	T	-	-	-	C	C	C	T	C	-	-	-	-	C	-	G	C	T	T	-	A	-	G	G	C	T	T	C	G	T	G		G	G	T	T	-
LAL AMAN 207::IRGC 37754-1::[IRIS 313-11217]	IRIS 313-11217		aro	0	A	LAL AMAN 207::IRGC 37754-1::[IRIS 313-11217]	IRIS 313-11217		aro	8	C	T	T	-	-	-	C	C	C	T	C	-	-	-	-	C	-	G	C	T	T	-	A	-	G	G	C	T	T	C	G	T	G	G	G	G	T	T	-
BADSHABHOG 4-60::IRGC 37793-2::[IRIS 313-11218]	IRIS 313-11218	IRGC 127982	aro	0	A	BADSHABHOG 4-60::IRGC 37793-2::[IRIS 313-11218]	IRIS 313-11218	IRGC 127982	aro	2	C	T	T	-	-	-	C	C	C	T	C	-	-	-	-	C	-	G	C	T	T	-	A	-	G	G	C	T	T	C	G	T	G	G	G	G	G	-	-
R 146::IRGC 38606-1::[IRIS 313-11232]	IRIS 313-11232	IRGC 128442	aus	0	A	R 146::IRGC 38606-1::[IRIS 313-11232]	IRIS 313-11232	IRGC 128442	aus	5	C	T	T	-	-	-	C	C	C	T	C	-	-	-	-	C	-	G	C	T	T	-	A	-	G	G	C	T	T	C	G	T	G	G	G	G	G	-	-
RATNAGIRI 45-2::IRGC 39709-1::[IRIS 313-11243]	IRIS 313-11243	IRGC 127765	admix	0	A	RATNAGIRI 45-2::IRGC 39709-1::[IRIS 313-11243]	IRIS 313-11243	IRGC 127765	admix	9.5	C	T	T	-	-	-	C	C	C	T	C	-	-	-	-	C	-	G	C	T	T	-	A	-	G	G	C	T	T	C	G	T	G	G	G	G	G	-	-
W 1014-162::IRGC 39871-1::[IRIS 313-11244]	IRIS 313-11244		indx	0	A	W 1014-162::IRGC 39871-1::[IRIS 313-11244]	IRIS 313-11244		indx	13	C	T	T	-	-	-	C	C	C	T	C	-	-	-	-	C	-	G	C	T	T	-	A	-	G	G	C	T	T	C	G	T	G	G	G	G	T	T	-
RP 20-12::IRGC 40031-2::[IRIS 313-11245]	IRIS 313-11245	IRGC 128151	indx	0	A	RP 20-12::IRGC 40031-2::[IRIS 313-11245]	IRIS 313-11245	IRGC 128151	indx	13	C	T	T	-	-	-	C	C	C	T	C	-	-	-	-	C	-	G	C	T	T	-	A	-	G	G	C	T	T	C	G	T	G	G	G	G	T	T	-
7516-14::IRGC 40090-3::[IRIS 313-11246]	IRIS 313-11246	IRGC 132271	temp	0	A	7516-14::IRGC 40090-3::[IRIS 313-11246]	IRIS 313-11246	IRGC 132271	temp	0	C	T	T	-	-	-	C	C	C	T	C	-	-	-	-	C	-	G	C	T	T	-	A	-	G	G	C	T	T	C	G	T	G	G	G	G	G	-	-
RP 1153-20-14::IRGC 40131-2::[IRIS 313-11247]	IRIS 313-11247	IRGC 132431	indx	0	A	RP 1153-20-14::IRGC 40131-2::[IRIS 313-11247]	IRIS 313-11247	IRGC 132431	indx	5	C	T	T	-	-	-	C	C	C	T	C	-	-	-	-	C	-	G	C	T	T	-	A	-	G	G	C	T	T	C	G	T	G	G	G	G	T	T	-
NIAW KHAMIN::IRGC 40222-1::[IRIS 313-11248]	IRIS 313-11248	IRGC 127676	trop	0	A	NIAW KHAMIN::IRGC 40222-1::[IRIS 313-11248]	IRIS 313-11248	IRGC 127676	trop	0	C	T	T	-	-	-	C	C	C	T	C	-	-	-	-	C	-	G	C	T	T	-	A	-	G	G	C	T	T	C	G	T	G	G	G	G	G	-	-
ARC 14150::IRGC 41435-2::[IRIS 313-11265]	IRIS 313-11265	IRGC 132242	aus	0	A	ARC 14150::IRGC 41435-2::[IRIS 313-11265]	IRIS 313-11265	IRGC 132242	aus	13	C	T	T	-	-	-	C	C	C	T	C	-	-	-	-	C	-	G	C	T	T	-	A	-	G	G	C	T	T	C	G	T	G	G	G	G	G	-/T	-
ARC 7425::IRGC 42538-1::[IRIS 313-11291]	IRIS 313-11291	IRGC 127170	aus	0	A	ARC 7425::IRGC 42538-1::[IRIS 313-11291]	IRIS 313-11291	IRGC 127170	aus	5	C	T	T	-	-	-	C	C	C	T	C	-	-	-	-	C	-	G	C	T	T	-	A	-	G	G	C	T	T	C	G	T	G	G	G	G	G	-	-
CICIH KAPUK::IRGC 43377-1::[IRIS 313-11311]	IRIS 313-11311	IRGC 135745	trop	0	A	CICIH KAPUK::IRGC 43377-1::[IRIS 313-11311]	IRIS 313-11311	IRGC 135745	trop	0	C	T	T	-	-	-	C	C	C	T	C	-	-	-	-	C	-	G	C	T	T	-	A	-	G	G	C	T	T	C	G	T	G	G	G	G	G	-	-
PADI RENDAH::IRGC 43515-1::[IRIS 313-11313]	IRIS 313-11313	IRGC 128420	trop	0	A	PADI RENDAH::IRGC 43515-1::[IRIS 313-11313]	IRIS 313-11313	IRGC 128420	trop	1	C	T	T	-	-	-	C	C	C	T	C	-	-	-	-	C	-	G	C	T	T	-	A	-	G	G	C	T	T	C	G	T	G	G	G	G	G	-	-
PELAU::IRGC 43538-2::[IRIS 313-11314]	IRIS 313-11314	IRGC 132379	trop	0	A	PELAU::IRGC 43538-2::[IRIS 313-11314]	IRIS 313-11314	IRGC 132379	trop	0	C	T	T	-	-	-	C	C	C	T	C	-	-	-	-	C	-	G	C	T	T	-	A	-	G	G	C	T	T	C	G	T	G	G	G	G	G	-	-
JHORA::IRGC 43862-1::[IRIS 313-11323]	IRIS 313-11323	IRGC 127455	aus	0	A	JHORA::IRGC 43862-1::[IRIS 313-11323]	IRIS 313-11323	IRGC 127455	aus	2	C	T	T	-	-	-	C	C	C	T	C	-	-	-	-	C	-	G	C	T	T	-	A	-	G	G	C	T	T	C	G	T	G	G	G	G	G	-	-
BLM 70::IRGC 43989-1::[IRIS 313-11325]	IRIS 313-11325	IRGC 135739	indx	0	A	BLM 70::IRGC 43989-1::[IRIS 313-11325]	IRIS 313-11325	IRGC 135739	indx	7	C	T	T	-	-	-	C	C	C	T	C	-	-	-	-	C	-	G	C	T	T	-	A	-	G	G	C	T	T	C	G	T	G	G	G	G	G	-	-
LAWA AN::IRGC 44544-2::[IRIS 313-11337]	IRIS 313-11337	IRGC 132255	trop	0	A	LAWA AN::IRGC 44544-2::[IRIS 313-11337]	IRIS 313-11337	IRGC 132255	trop	5	C	T	T	-	-	-	C	C	C	T	C	-	-	-	-	C	-	G	C	T	T	-	A	-	G	G	C	T	T	C	G	T	G	G	G	G	T	T	-
MILAGROSA::IRGC 44634-2::[IRIS 313-11339]	IRIS 313-11339	IRGC 128109	ind2	0	A	MILAGROSA::IRGC 44634-2::[IRIS 313-11339]	IRIS 313-11339	IRGC 128109	ind2	6	C	T	T	-	-	-	C	C	C	T	C	-	-	-	-	C	-	G	C	T	T	-	A	-	G	G	C	T	T	C	G	T	G	G	G	G	T	T	-
MINANOK::IRGC 44637-2::[IRIS 313-11340]	IRIS 313-11340	IRGC 135639	trop	0	A	MINANOK::IRGC 44637-2::[IRIS 313-11340]	IRIS 313-11340	IRGC 135639	trop	0	C	T	T	-	-	-	C	C	C	T	C	-	-	-	-	C	-	G	C	T	T	-	A	-	G	G	C	T	T	C	G	T	G	G	G	G	G	-	-
SAMON::IRGC 44735-2::[IRIS 313-11344]	IRIS 313-11344	IRGC 128157	ind3	0	A	SAMON::IRGC 44735-2::[IRIS 313-11344]	IRIS 313-11344	IRGC 128157	ind3	3	C	T	T	-	-	-	C	C	C	T	C	-	-	-	-	C	-	G	C	T	T	-	A	-	G	G	C	T	T	C	G	T	G	G	G	G	G	-	-
AUS PADDY (RED)::IRGC 44978-1::[IRIS 313-11348]	IRIS 313-11348	IRGC 127192	aus	0	A	AUS PADDY (RED)::IRGC 44978-1::[IRIS 313-11348]	IRIS 313-11348	IRGC 127192	aus	5	C	T	T	-	-	-	C	C	C	T	C	-	-	-	-	C	-	G	C	T	T	-	A	-	G	G	C	T	T	C	G	T	G	G	G	G	G	-	-
BUCHI::IRGC 45237-2::[IRIS 313-11352]	IRIS 313-11352	IRGC 128004	aro	0	A	BUCHI::IRGC 45237-2::[IRIS 313-11352]	IRIS 313-11352	IRGC 128004	aro	4	C	T	T	-	-	-	C	C	C	T	C	-	-	-	-	C	-	G	C	T	T	-	A	-	G	G	C	T	T	C	G	T	G	G	G	G	G	-	-
CHILE BORO::IRGC 45297-2::[IRIS 313-11353]	IRIS 313-11353	IRGC 128013	aus	0	A	CHILE BORO::IRGC 45297-2::[IRIS 313-11353]	IRIS 313-11353	IRGC 128013	aus	2	C	T	T	-	-	-	C	C	C	T	C	-	-	-	-	C	-	G	C	T	T	-	A	-	G	G	C	T	T	C	G	T	G	G	G	G
CN 44-40-7::IRGC 45368-1::[IRIS 313-11355]	IRIS 313-11355	IRGC 127286	indx	0	A	CN 44-40-7::IRGC 45368-1::[IRIS 313-11355]	IRIS 313-11355	IRGC 127286	indx	5	C	T	T	-	-	-	C	C	C	T	C	-	-	-	-	C	-	G	C	T	T	-	A	-	G	G	C	T	T	C	G	T	G	G	G	G	T	T	-
JALADHI 1::IRGC 45858-2::[IRIS 313-11360]	IRIS 313-11360	IRGC 132342	aro	0	A	JALADHI 1::IRGC 45858-2::[IRIS 313-11360]	IRIS 313-11360	IRGC 132342	aro	8	C	T	T	-	-	-	C	C	C	T	C	-	-	-	-	C	-	G	C	T	T	-	A	-	G	G	C	T	T	C	G	T	G	G	G	G	T	T	-
TOS 7536::IRGC 46985-2::[IRIS 313-11376]	IRIS 313-11376	IRGC 132312	trop	0	A	TOS 7536::IRGC 46985-2::[IRIS 313-11376]	IRIS 313-11376	IRGC 132312	trop	1	C	T	T	-	-	-	C	C	C	T	C	-	-	-	-	C	-	G	C	T	T	-	A	-	G	G	C	T	T	C	G	T	G	G	G	G	G	-	-
IR 9747 SEL::IRGC 47695-1::[IRIS 313-11385]	IRIS 313-11385	IRGC 127442	indx	0	A	IR 9747 SEL::IRGC 47695-1::[IRIS 313-11385]	IRIS 313-11385	IRGC 127442	indx	4	C	T	T	-	-	-	C	C	C	T	C	-	-	-	-	C	-	G	C	T	T	-	A	-	G	G	C	T	T	C	G	T	G	G	G	G	G	-	-
MAS::IRGC 48758-1::[IRIS 313-11396]	IRIS 313-11396	IRGC 128385	trop	0	A	MAS::IRGC 48758-1::[IRIS 313-11396]	IRIS 313-11396	IRGC 128385	trop	1	C	T	T	-	-	-	C	C	C	T	C	-	-	-	-	C	-	G	C	T	T	-	A	-	G	G	C	T	T	T	G	T	G	G	G	G	G	-	-
MOTANGA::IRGC 49242-2::[IRIS 313-11401]	IRIS 313-11401	IRGC 128113	aro	0	A	MOTANGA::IRGC 49242-2::[IRIS 313-11401]	IRIS 313-11401	IRGC 128113	aro	2	C	T	T	-	-	-	C	C	C	T	C	-	-	-	-	C	-	G	C	T	T	-	A	-	G	G	C	T	T	C	G	T	G		G	G	G	-	-
KALAR KAR::IRGC 49737-2::[IRIS 313-11413]	IRIS 313-11413	IRGC 132420	aus	0	A	KALAR KAR::IRGC 49737-2::[IRIS 313-11413]	IRIS 313-11413	IRGC 132420	aus	13	C	T	T	-	-	-	C	C	C	T	C	-	-	-	-	C	-	G	C	T	T	-	A	-	G	G	C	T	T	C	G	T	G	G	G	G	T	T	-
SINAPLED::IRGC 50402-1::[IRIS 313-11424]	IRIS 313-11424	IRGC 127807	trop	0	A	SINAPLED::IRGC 50402-1::[IRIS 313-11424]	IRIS 313-11424	IRGC 127807	trop	0	C	T	T	-	-	-	C	C	C	T	C	-	-	-	-	C	-	G	C	T	T	-	A	-	G	G	C	T	T	C	G	T	G	G	G	G	G	-	-
CHATAO::IRGC 50456-1::[IRIS 313-11426]	IRIS 313-11426	IRGC 128260	trop	0	A	CHATAO::IRGC 50456-1::[IRIS 313-11426]	IRIS 313-11426	IRGC 128260	trop	0	C	T	T	-	-	-	C	C	C	T	C	-	-	-	-	C	-	G	C	T	T	-	A	-	G	G	C	T	T	C	G	T	G	G	G	G	G	-	-
MARANHAO BRANCO::IRGC 50503-1::[IRIS 313-11428]	IRIS 313-11428	IRGC 128382	trop	0	A	MARANHAO BRANCO::IRGC 50503-1::[IRIS 313-11428]	IRIS 313-11428	IRGC 128382	trop	0	C	T	T	-	-	-	C	C	C	T	C	-	-	-	-	C	-	G	C	T	T	-	A	-	G	G	C	T	T	C	G	T	G	G	G	G	G	-	-
ISWAR KORA::IRGC 50674-1::[IRIS 313-11432]	IRIS 313-11432	IRGC 127443	admix	0	A	ISWAR KORA::IRGC 50674-1::[IRIS 313-11432]	IRIS 313-11432	IRGC 127443	admix	9	C	T	T	-	-	-	C	C	C	T	C	-	-	-	-	C	-	G	C	T	T	-	A	-	G	G	C	T	T	C	G	T	G	G	G	G	G	-	-
MR 136-1::IRGC 50707-1::[IRIS 313-11433]	IRIS 313-11433	IRGC 127635	ind1A	0	A	MR 136-1::IRGC 50707-1::[IRIS 313-11433]	IRIS 313-11433	IRGC 127635	ind1A	5	C	T	T	-	-	-	C	C	C	T	C	-	-	-	-	C	-	G	C	T	T	-	A	-	G	G	C	T	T	C	G	T	G	G	G	G	T	T	-
FORTUNA BLANCO (SAN MARCOS)::IRGC 50764-1::[IRIS 313-11434]	IRIS 313-11434	IRGC 127370	trop	0	A	FORTUNA BLANCO (SAN MARCOS)::IRGC 50764-1::[IRIS 313-11434]	IRIS 313-11434	IRGC 127370	trop	1	C	T	T	-	-	-	C	C	C	T	C	-	-	-	-	C	-	G	C	T	T	-	A	-	G	G	C	T	T	C	G	T	G	G	G	G	G	-	-
NIRA PRIETO::IRGC 51145-1::[IRIS 313-11439]	IRIS 313-11439	IRGC 127680	trop	0	A	NIRA PRIETO::IRGC 51145-1::[IRIS 313-11439]	IRIS 313-11439	IRGC 127680	trop	1	C	T	T	-	-	-	C	C	C	T	C	-	-	-	-	C	-	G	C	T	T	-	A	-	G	G	C	T	T	C	G	T	G	G	G	G	G	-	-
NALA::IRGC 51247-1::[IRIS 313-11441]	IRIS 313-11441	IRGC 128399	trop	0	A	NALA::IRGC 51247-1::[IRIS 313-11441]	IRIS 313-11441	IRGC 128399	trop	0	C	T	T	-	-	-	C	C	C	T	C	-	-	-	-	C	-	G	C	T	T	-	A	-	G	G	C	T	T	C	G	T	G	G	G	G	G	-	-
CIPPI::IRGC 52415-1::[IRIS 313-11455]	IRIS 313-11455	IRGC 128268	aus	0	A	CIPPI::IRGC 52415-1::[IRIS 313-11455]	IRIS 313-11455	IRGC 128268	aus	12	C	T	T	-	-	-	C	C	C	T	C	-	-	-	-	C	-	G	C	T	T	-	A	-	G	G	C	T	T	C	G	T	G	G	G	G	G	-	-
KOLAMBA::IRGC 52456-1::[IRIS 313-11456]	IRIS 313-11456	IRGC 127528	aus	0	A	KOLAMBA::IRGC 52456-1::[IRIS 313-11456]	IRIS 313-11456	IRGC 127528	aus	13	C	T	T	-	-	-	C	C	C	T	C	-	-	-	-	C	-	G	C	T	T	-	A	-	G	G	C	T	T	C	G	T	G	G	G	G	G	-	-
KARAHANI::IRGC 52664-1::[IRIS 313-11458]	IRIS 313-11458	IRGC 128333	aus	0	A	KARAHANI::IRGC 52664-1::[IRIS 313-11458]	IRIS 313-11458	IRGC 128333	aus	6	C	T	T	-	-	-	C	C	C	T	C	-	-	-	-	C	-	G	C	T	T	-	A	-	G	G	C	T	T	C	G	T	G	G	G	G	T	T	-
SALSI::IRGC 52833-1::[IRIS 313-11462]	IRIS 313-11462	IRGC 127780	aus	0	A	SALSI::IRGC 52833-1::[IRIS 313-11462]	IRIS 313-11462	IRGC 127780	aus	4	C	T	T	-	-	-	C	C	C	T	C	-	-	-	-	C	-	G	C	T	T	-	A	-	G	G	C	T	T	C	G	T	G	G	G	G	G	-	-
CARAWI::IRGC 52887-1::[IRIS 313-11464]	IRIS 313-11464	IRGC 128254	trop	0	A	CARAWI::IRGC 52887-1::[IRIS 313-11464]	IRIS 313-11464	IRGC 128254	trop	2	C	T	T	-	-	-	C	C	C	T	C	-	-	-	-	C	-	G	C	T	T	-	A	-	G	G	C	T	T	C	G	T	G	G	G	G	G	-	-
DINORADO::IRGC 52893-1::[IRIS 313-11465]	IRIS 313-11465	IRGC 128280	trop	0	A	DINORADO::IRGC 52893-1::[IRIS 313-11465]	IRIS 313-11465	IRGC 128280	trop	0	C	T	T	-	-	-	C	C	C	T	C	-	-	-	-	C	-	G	C	T	T	-	A	-	G	G	C	T	T	C	G	T	G	G	G	G	G	-	-
KINTOMAN (TOD DOY)::IRGC 53146-1::[IRIS 313-11473]	IRIS 313-11473	IRGC 132004	trop	0	A	KINTOMAN (TOD DOY)::IRGC 53146-1::[IRIS 313-11473]	IRIS 313-11473	IRGC 132004	trop	1	C	T	T	-	-	-	C	C	C	T	C	-	-	-	-	A	A	G	C	T	T	-	A	-	G	G	C	T	T	C	G	T	G	G	G	G	G	-	-
KANPURI::IRGC 53278-1::[IRIS 313-11477]	IRIS 313-11477	IRGC 127489	aus	0	A	KANPURI::IRGC 53278-1::[IRIS 313-11477]	IRIS 313-11477	IRGC 127489	aus	14	C	T	T	-	-	-	C	C	C	T	C	-	-	-	-	C	-	G	C	T	T	-	A	-	G	G	C	T	T	C	G	T	G	G	G	G	T	T	-
VANKALI::IRGC 53339-1::[IRIS 313-11479]	IRIS 313-11479	IRGC 127882	trop	0	A	VANKALI::IRGC 53339-1::[IRIS 313-11479]	IRIS 313-11479	IRGC 127882	trop	0	C	T	T	-	-	-	C	C	C	T	C	-	-	-	-	C	-	G	C	T	T	-	A	-	G	G	C	T	T	C	G	T	G	G	G	G	G	-	-
BINNAFUL::IRGC 53479-1::[IRIS 313-11481]	IRIS 313-11481	IRGC 127228	aus	0	A	BINNAFUL::IRGC 53479-1::[IRIS 313-11481]	IRIS 313-11481	IRGC 127228	aus	5	C	T	T	-	-	-	C	C	C	T	C	-	-	-	-	C	-	G	C	T	T	-	A	-	G	G	C	T	T	C	G	T	G	G	G	G	G	-	-
BONGEZA::IRGC 53483-1::[IRIS 313-11482]	IRIS 313-11482	IRGC 127234	aus	0	A	BONGEZA::IRGC 53483-1::[IRIS 313-11482]	IRIS 313-11482	IRGC 127234	aus	4	C	T	T	-	-	-	C	C	C	T	C	-	-	-	-	C	-	G	C	T	T	-	A	-	G	G	C	T	T	C	G	T	G	G	G	G	G	-	-
EJALI::IRGC 53500-1::[IRIS 313-11484]	IRIS 313-11484	IRGC 127357	aus	0	A	EJALI::IRGC 53500-1::[IRIS 313-11484]	IRIS 313-11484	IRGC 127357	aus	14	C	T	T	-	-	-	C	C	C	T	C	-	-	-	-	C	-	G	C	T	T	-	A	-	G	G	C	T	T	C	G	T	G	G	G	G	T	T	-
ANENOE::IRGC 54140-1::[IRIS 313-11495]	IRIS 313-11495	IRGC 128217	trop	0	A	ANENOE::IRGC 54140-1::[IRIS 313-11495]	IRIS 313-11495	IRGC 128217	trop	0	C	T	T	-	-	-	C	C	C	T	C	-	-	-	-	C	-	G	C	T	T	-	A	-	G	G	C	T	T	C	G	T	G	G	G	G	G	-	-
BALU PRIA::IRGC 54158-1::[IRIS 313-11496]	IRIS 313-11496	IRGC 131969	trop	0	A	BALU PRIA::IRGC 54158-1::[IRIS 313-11496]	IRIS 313-11496	IRGC 131969	trop	0	C	T	T	-	-	-	C	C	C	T	C	-	-	-	-	C	-	G	C	T	T	-	A	-	G	G	C	T	T	C	G	T	G	G	G	G	G	-	-
PADI HEDENG (REKET HEDENG)::IRGC 54266-1::[IRIS 313-11498]	IRIS 313-11498	IRGC 132023	trop	0		PADI HEDENG (REKET HEDENG)::IRGC 54266-1::[IRIS 313-11498]	IRIS 313-11498	IRGC 132023	trop	0	C	T	T	-	-	-	C	C	C	T	C	-	-	-	-			G	C	T	T	-	A	-	G	G	C	T	T	C	G	T	G	G	G	G	G	-	-
WAGASAN (RED)::IRGC 55404-1::[IRIS 313-11511]	IRIS 313-11511	IRGC 127890	trop	0	A	WAGASAN (RED)::IRGC 55404-1::[IRIS 313-11511]	IRIS 313-11511	IRGC 127890	trop	0	C	T	T	-	-	-	C	C	C	T	C	-	-	-	-	C	-	G	C	T	T	-	A	-	G	G	C	T	T	C	G	T	G	G	G	G	G	-	-
KOUINONEPOU::IRGC 56663-1::[IRIS 313-11524]	IRIS 313-11524	IRGC 132405	trop	0	A	KOUINONEPOU::IRGC 56663-1::[IRIS 313-11524]	IRIS 313-11524	IRGC 132405	trop	0	C	T	T	-	-	-	C	C	C	T	C	-	-	-	-	C	-	G	C	T	T	-	A	-	G	G	C	T	T	C	G	T	G	G	G	G	G	-	-
FOSSA (GBE)::IRGC 56767-1::[IRIS 313-11526]	IRIS 313-11526	IRGC 128292	trop	0	A	FOSSA (GBE)::IRGC 56767-1::[IRIS 313-11526]	IRIS 313-11526	IRGC 128292	trop	1	C	T	T	-	-	-	C	C	C	T	C	-	-	-	-	C	-	G	C	T	T	-	A	-	G	G	C	T	T	C	G	T	G	G	G	G	G	-	-
GOLO::IRGC 56856-1::[IRIS 313-11527]	IRIS 313-11527	IRGC 128302	trop	0	A	GOLO::IRGC 56856-1::[IRIS 313-11527]	IRIS 313-11527	IRGC 128302	trop	0	C	T	T	-	-	-	C	C	C	T	C	-	-	-	-	C	-	G	C	T	T	-	A	-	G	G	C	T	T	C	G	T	G	G	G	G	G	-	-
ZO::IRGC 56914-1::[IRIS 313-11528]	IRIS 313-11528	IRGC 127917	ind3	0	A	ZO::IRGC 56914-1::[IRIS 313-11528]	IRIS 313-11528	IRGC 127917	ind3	13	C	T	T	-	-	-	C	C	C	T	C	-	-	-	-	C	-	G	C	T	T	-	A	-	G	G	C	T	T	C	G	T	G	G	G	G	T	T	-
MARIA GAKIT::IRGC 57070-1::[IRIS 313-11532]	IRIS 313-11532	IRGC 132016	trop	0	A	MARIA GAKIT::IRGC 57070-1::[IRIS 313-11532]	IRIS 313-11532	IRGC 132016	trop	2	C	T	T	-	-	-	C	C	C	T	C	-	-	-	-	C	-	G	C	T	T	-	A	-	G	G	C	T	T	C	G	T	G	G	G	G	G	-	-
WIR 2091::IRGC 57536-1::[IRIS 313-11536]	IRIS 313-11536	IRGC 128502	temp	0	A	WIR 2091::IRGC 57536-1::[IRIS 313-11536]	IRIS 313-11536	IRGC 128502	temp	1	C	T	T	-	-	-	C	C	C	T	C	-	-	-	-	C	-	G	C	T	T	-	A	-	G	G	C	T	T	C	G	T	G	G	G	G	G	-	-
J 6 IR 438 (WC 694)::IRGC 57599-1::[IRIS 313-11537]	IRIS 313-11537	IRGC 127446	trop	0	A	J 6 IR 438 (WC 694)::IRGC 57599-1::[IRIS 313-11537]	IRIS 313-11537	IRGC 127446	trop	0	C	T	T	-	-	-	C	C	C	T	C	-	-	-	-	C	-	G	C	T	T	-	A	-	G	G	C	T	T	C	G	T	G	G	G	G	G	-	-
SP 6 (WC 836)::IRGC 57602-1::[IRIS 313-11539]	IRIS 313-11539	IRGC 128475	trop	0	A	SP 6 (WC 836)::IRGC 57602-1::[IRIS 313-11539]	IRIS 313-11539	IRGC 128475	trop	0	C	T	T	-	-	-	C	C	C	T	C	-	-	-	-	C	-	G	C	T	T	-	A	-	G	G	C	T	T	C	G	T	G	G	G	G	G	-	-
PATIE ROUGE::IRGC 57686-1::[IRIS 313-11540]	IRIS 313-11540	IRGC 128428	trop	0	A	PATIE ROUGE::IRGC 57686-1::[IRIS 313-11540]	IRIS 313-11540	IRGC 128428	trop	1	C	T	T	-	-	-	C	C	C	T	C	-	-	-	-	C	-	G	C	T	T	-	A	-	G	G	C	T	T	C	G	T	G	G	G	G
KHAO KUM PAR::IRGC 57966-1::[IRIS 313-11542]	IRIS 313-11542	IRGC 132402	admix	0	A	KHAO KUM PAR::IRGC 57966-1::[IRIS 313-11542]	IRIS 313-11542	IRGC 132402	admix	6	C	T	T	-	-	-	C	C	C	T	C	-	-	-	-	C	-	G	C	T	T	-	A	-	G	G	C	T	T	C	G	T	G	G	G	G	T	T	-
KYUN TAW SEIN::IRGC 58072-1::[IRIS 313-11543]	IRIS 313-11543	IRGC 127537	ind3	0	A	KYUN TAW SEIN::IRGC 58072-1::[IRIS 313-11543]	IRIS 313-11543	IRGC 127537	ind3	5	C	T	T	-	-	-	C	C	C	T	C	-	-	-	-	C	-	G	C	T	T	-	A	-	G	G	C	T	T	C	G	T	G	G	G	G	T	T	-
LINPAN CHAW::IRGC 58087-1::[IRIS 313-11544]	IRIS 313-11544	IRGC 135570	indx	0	A	LINPAN CHAW::IRGC 58087-1::[IRIS 313-11544]	IRIS 313-11544	IRGC 135570	indx	12	C	T	T	-	-	-	C	C	C	T	C	-	-	-	-	C	-	G	C	T	T	-	A	-	G	G	C	T	T	C	G	T	G	G	G	G	G	-	-
MOE GAUNG PYU::IRGC 58120-1::[IRIS 313-11545]	IRIS 313-11545	IRGC 127628	indx	0	A	MOE GAUNG PYU::IRGC 58120-1::[IRIS 313-11545]	IRIS 313-11545	IRGC 127628	indx	5	C	T	T	-	-	-	C	C	C	T	C	-	-	-	-	C	-	G	C	T	T	-	A	-	G	G	C	T		C				G		G	T	T	-
GORIA::IRGC 58736-1::[IRIS 313-11557]	IRIS 313-11557	IRGC 127390	aus	0	A	GORIA::IRGC 58736-1::[IRIS 313-11557]	IRIS 313-11557	IRGC 127390	aus	13	C	T	T	-	-	-	C	C	C	T	C	-	-	-	-	C	-	G	C	T	T	-	A	-	G	G	C	T	T	C	G	T	G	G	G	G	G	-	-
HALIDA::IRGC 59005-1::[IRIS 313-11564]	IRIS 313-11564	IRGC 127400	aro	0	A	HALIDA::IRGC 59005-1::[IRIS 313-11564]	IRIS 313-11564	IRGC 127400	aro	1	C	T	T	-	-	-	C	C	C	T	C	-	-	-	-	C	-	G	C	T	T	-	A	-	G	G	C	T	T	C	G	T	G	G	G	G	G	-	-
SATHIYA::IRGC 59225-1::[IRIS 313-11568]	IRIS 313-11568	IRGC 127789	ind1A	0	A	SATHIYA::IRGC 59225-1::[IRIS 313-11568]	IRIS 313-11568	IRGC 127789	ind1A	10	C	T	T	-	-	-	C	C	C	T	C	-	-	-	-	C	-	G	C	T	T	-	A	-	G	G	C	T	T	C	G	T	G	G	G	G	T	T	-
GENG 77-4::IRGC 59321-1::[IRIS 313-11570]	IRIS 313-11570	IRGC 127383	indx	0	A	GENG 77-4::IRGC 59321-1::[IRIS 313-11570]	IRIS 313-11570	IRGC 127383	indx	5	C	T	T	-	-	-	C	C	C	T	C	-	-	-	-	C	-	G	C	T	T	-	A	-	G	G	C	T	T	C	G	T	G	G	G	G	T	T	-
BAI MANG AI ZHONG::IRGC 59408-1::[IRIS 313-11571]	IRIS 313-11571	IRGC 128235	temp	0	A	BAI MANG AI ZHONG::IRGC 59408-1::[IRIS 313-11571]	IRIS 313-11571	IRGC 128235	temp	0	C	T	T	-	-	-	C	C	C	T	C	-	-	-	-	C	-	G	C	T	T	-	A	-	G	G	C	T	T	C	G	T	G	G	G	G	G	-	-
HEI TOU HONG::IRGC 59595-1::[IRIS 313-11574]	IRIS 313-11574	IRGC 128307	temp	0	A	HEI TOU HONG::IRGC 59595-1::[IRIS 313-11574]	IRIS 313-11574	IRGC 128307	temp	0	C	T	T	-	-	-	C	C	C	T	C	-	-	-	-	C	-	G	C	T	T	-	A	-	G	G	C	T	T	C	G	T	G	G	G	G	G	-	-
LUAN DAO::IRGC 59762-1::[IRIS 313-11578]	IRIS 313-11578	IRGC 128370	temp	0	A	LUAN DAO::IRGC 59762-1::[IRIS 313-11578]	IRIS 313-11578	IRGC 128370	temp	1	C	T	T	-	-	-	C	C	C	T	C	-	-	-	-	C	-	G	C	T	T	-	A	-	G	G	C	T	T	C	G	T	G	G	G	G	G	-	-
SHAN GU::IRGC 59870-1::[IRIS 313-11579]	IRIS 313-11579	IRGC 127797	ind1A	0	A	SHAN GU::IRGC 59870-1::[IRIS 313-11579]	IRIS 313-11579	IRGC 127797	ind1A	12	C	T	T	-	-	-	C	C	C	T	C	-	-	-	-	C	-	G	C	T	T	-	A	-	G	G	C	T	T	C	G	T	G	G	G	G	T	T	-
YI SUI QI::IRGC 60088-1::[IRIS 313-11584]	IRIS 313-11584	IRGC 128508	temp	0	A	YI SUI QI::IRGC 60088-1::[IRIS 313-11584]	IRIS 313-11584	IRGC 128508	temp	0	C	T	T	-	-	-	C	C	C	T	C	-	-	-	-	C	-	G	C	T	T	-	A	-	G	G	C	T	T	C	G	T	G	G	G	G	G	-	-
ACC 1286::IRGC 60116-1::[IRIS 313-11585]	IRIS 313-11585	IRGC 127104	ind1A	0	A	ACC 1286::IRGC 60116-1::[IRIS 313-11585]	IRIS 313-11585	IRGC 127104	ind1A	10	C	T	T	-	-	-	C	C	C	T	C	-	-	-	-	C	-	G	C	T	T	-	A	-	G	G	C	T	T	C	G	T	G	G	G	G	T	T	-
BHAINSA MUNDARIYA::IRGC 60893-1::[IRIS 313-11596]	IRIS 313-11596	IRGC 127221	indx	0	A	BHAINSA MUNDARIYA::IRGC 60893-1::[IRIS 313-11596]	IRIS 313-11596	IRGC 127221	indx	12	C	T	T	-	-	-	C	C	C	T	C	-	-	-	-	C	-	G	C	T	T	-	A	-	G	G	C	T	T	C	G	T	G	G	G	G	G	-/T	-
MALCHI::IRGC 61004-1::[IRIS 313-11602]	IRIS 313-11602	IRGC 127597	aus	0	A	MALCHI::IRGC 61004-1::[IRIS 313-11602]	IRIS 313-11602	IRGC 127597	aus	14	C	T	T	-	-	-	C	C	C	T	C	-	-	-	-	C	-	G	C	T	T	-	A	-	G	G	C	T	T	C	G	T	G	G	G	G	T	T	-
SUGARKAND::IRGC 61059-1::[IRIS 313-11604]	IRIS 313-11604	IRGC 127829	aus	0	A	SUGARKAND::IRGC 61059-1::[IRIS 313-11604]	IRIS 313-11604	IRGC 127829	aus	14	C	T	T	-	-	-	C	C	C	T	C	-	-	-	-	C	-	G	C	T	T	-	A	-	G	G	C	T	T	C	G	T	G	G	G	G	T	T	-
YAH YAW::IRGC 61359-1::[IRIS 313-11611]	IRIS 313-11611	IRGC 127898	trop	0	A	YAH YAW::IRGC 61359-1::[IRIS 313-11611]	IRIS 313-11611	IRGC 127898	trop	1	C	T	T	-	-	-	C	C	C	T	C	-	-	-	-	C	-	G	C	T	T	-	A	-	G	G	C	T	T	C	G	T	G	G	G	G	G	-	-
UPRH 166::IRGC 61615-1::[IRIS 313-11619]	IRIS 313-11619	IRGC 127875	aus	0	A	UPRH 166::IRGC 61615-1::[IRIS 313-11619]	IRIS 313-11619	IRGC 127875	aus	12	C	T	T	-	-	-	C	C	C	T	C	-	-	-	-	C	-	G	C	T	T	-	A	-	G	G	C	T	T	C	G	T	G	G	G	G	G	-/T	-
JUAN YE LAI::IRGC 61825-1::[IRIS 313-11622]	IRIS 313-11622	IRGC 127467	ind1A	0	A	JUAN YE LAI::IRGC 61825-1::[IRIS 313-11622]	IRIS 313-11622	IRGC 127467	ind1A	5	C	T	T	-	-	-	C	C	C	T	C	-	-	-	-	C	-	G	C	T	T	-	A	-	G	G	C	T	T	C	G	T	G	G	G	G	T	T	-
ANADI WHITE::IRGC 61897-1::[IRIS 313-11624]	IRIS 313-11624	IRGC 127122	ind1A	0	A	ANADI WHITE::IRGC 61897-1::[IRIS 313-11624]	IRIS 313-11624	IRGC 127122	ind1A	13	C	T	T	-	-	-	C	C	C	T	C	-	-	-	-	C	-	G	C	T	T	-	A	-	G	G	C	T	T	C	G	T	G	G	G	G	T	T	-
LATIJHABAR::IRGC 61991-1::[IRIS 313-11629]	IRIS 313-11629	IRGC 127554	aus	0	A	LATIJHABAR::IRGC 61991-1::[IRIS 313-11629]	IRIS 313-11629	IRGC 127554	aus	6	C	T	T	-	-	-	C	C	C	T	C	-	-	-	-	C	-	G	C	T	T	-	A	-	G	G	C	T	T	C	G	T	G	G	G	G	T	T	-
GONG SHE 9::IRGC 62693-1::[IRIS 313-11652]	IRIS 313-11652	IRGC 128303	temp	0	A	GONG SHE 9::IRGC 62693-1::[IRIS 313-11652]	IRIS 313-11652	IRGC 128303	temp	2	C	T	T	-	-	-	C	C	C	T	C	-	-	-	-	C	-	G	C	T	T	-	A	-	G	G	C	T	T	C	G	T	G	G	G	G	G	-	-
PL 3165::IRGC 62827-1::[IRIS 313-11654]	IRIS 313-11654	IRGC 128434	temp	0	A	PL 3165::IRGC 62827-1::[IRIS 313-11654]	IRIS 313-11654	IRGC 128434	temp	1	C	T	T	-	-	-	C	C	C	T	C	-	-	-	-	C	-	G	C	T	T	-	A	-	G	G	C	T	T	C	G	T	G	G	G	G	G	-	-
MANYALOJOPOIHUN::IRGC 63350-1::[IRIS 313-11658]	IRIS 313-11658	IRGC 128381	trop	0	A	MANYALOJOPOIHUN::IRGC 63350-1::[IRIS 313-11658]	IRIS 313-11658	IRGC 128381	trop	1	C	T	T	-	-	-	C	C	C	T	C	-	-	-	-	C	-	G	C	T	T	-	A	-	G	G	C	T	T	C	G	T	G	G	G	G	G	-	-
TOBOHUN::IRGC 63433-1::[IRIS 313-11659]	IRIS 313-11659	IRGC 132047	trop	0	A	TOBOHUN::IRGC 63433-1::[IRIS 313-11659]	IRIS 313-11659	IRGC 132047	trop	1	C	T	T	-	-	-	C	C	C	T	C	-	-	-	-	C	-	G	C	T	T	-	A	-	G	G	C	T	T	C	G	T	G	G	G	G	G	-	-
WULE DASIMA::IRGC 63450-1::[IRIS 313-11660]	IRIS 313-11660	IRGC 128503	trop	0	A	WULE DASIMA::IRGC 63450-1::[IRIS 313-11660]	IRIS 313-11660	IRGC 128503	trop	1	C	T	T	-	-	-	C	C	C	T	C	-	-	-	-	C	-	G	C	T	T	-	A	-	G	G	C	T	T	C	G	T	G	G	G	G	G	-	-
91-382::IRGC 63464-1::[IRIS 313-11661]	IRIS 313-11661	IRGC 131960	temp	0	A	91-382::IRGC 63464-1::[IRIS 313-11661]	IRIS 313-11661	IRGC 131960	temp	0	C	T	T	-	-	-	C	C	C	T	C	-	-	-	-	C	-	G	C	T	T	-	A	-	G	G	C	T	T	C	G	T	G	G	G	G	G	-	-
JIN HUA 258::IRGC 63670-1::[IRIS 313-11665]	IRIS 313-11665	IRGC 127464	ind1A	0	A	JIN HUA 258::IRGC 63670-1::[IRIS 313-11665]	IRIS 313-11665	IRGC 127464	ind1A	13	C	T	T	-	-	-	C	C	C	T	C	-	-	-	-	C	-	G	C	T	T	-	A	-	G	G	C	T	T	C	G	T	G	G	G	G	T	T	-
LUO AI ZAO 3::IRGC 63730-1::[IRIS 313-11667]	IRIS 313-11667	IRGC 127580	ind1A	0	A	LUO AI ZAO 3::IRGC 63730-1::[IRIS 313-11667]	IRIS 313-11667	IRGC 127580	ind1A	13	C	T	T	-	-	-	C	C	C	T	C	-	-	-	-	C	-	G	C	T	T	-	A	-	G	G	C	T	T	C	G	T	G	G	G	G	T	T	-
F 478::IRGC 63882-1::[IRIS 313-11669]	IRIS 313-11669	IRGC 131986	indx	0	A	F 478::IRGC 63882-1::[IRIS 313-11669]	IRIS 313-11669	IRGC 131986	indx	13	C	T	T	-	-	-	C	C	C	T	C	-	-	-	-	C	-	G	C	T	T	-	A	-	G	G	C	T	T	C	G	T	G	G	G	G	T	T	-
RAI MANULA::IRGC 64138-1::[IRIS 313-11672]	IRIS 313-11672	IRGC 128445	temp	0	A	RAI MANULA::IRGC 64138-1::[IRIS 313-11672]	IRIS 313-11672	IRGC 128445	temp	0	C	T	T	-	-	-	C	C	C	T	C	-	-	-	-	C	-	G	C	T	T	-	A	-	G	G	C	T	T	C	G	T	G	G	G	G	G	-	-
BURI BURING::IRGC 64174-1::[IRIS 313-11673]	IRIS 313-11673	IRGC 128248	trop	0	A	BURI BURING::IRGC 64174-1::[IRIS 313-11673]	IRIS 313-11673	IRGC 128248	trop	2	C	T	T	-	-	-	C	C	C	T	C	-	-	-	-	C	-	G	C	T	T	-	A	-	G	G	C	T	T	C	G	T	G	G	G	G	G	-	-
KOCHUM::IRGC 64906-1::[IRIS 313-11690]	IRIS 313-11690	IRGC 132005	admix	0	A	KOCHUM::IRGC 64906-1::[IRIS 313-11690]	IRIS 313-11690	IRGC 132005	admix	1	C	T	T	-	-	-	C	C	C	T	C	-	-	-	-	C	-	G	C	T	T	-	A	-	G	G	C	T	T	C	G	T	G	G	G	G	G	-	-
SHANGYIPA::IRGC 64928-1::[IRIS 313-11691]	IRIS 313-11691	IRGC 128467	subtrop	0	A	SHANGYIPA::IRGC 64928-1::[IRIS 313-11691]	IRIS 313-11691	IRGC 128467	subtrop	1	C	T	T	-	-	-	C	C	C	T	C	-	-	-	-	C	-	G	C	T	T	-	A	-	G	G	C	T	T	C	G	T	G	G	G	G	G	-	-
CHIAYI WU-K'O::IRGC 64974-1::[IRIS 313-11692]	IRIS 313-11692	IRGC 127273	ind1A	0	A	CHIAYI WU-K'O::IRGC 64974-1::[IRIS 313-11692]	IRIS 313-11692	IRGC 127273	ind1A	13	C	T	T	-	-	-	C	C	C	T	C	-	-	-	-	C	-	G	C	T	T	-	A	-	G	G	C	T	T	C	G	T	G	G	G	G	T	T	-
HSIN-T'AO YUAN CHING YU::IRGC 65074-1::[IRIS 313-11695]	IRIS 313-11695	IRGC 127421	ind1A	0	A	HSIN-T'AO YUAN CHING YU::IRGC 65074-1::[IRIS 313-11695]	IRIS 313-11695	IRGC 127421	ind1A	4	C	T	T	-	-	-	C	C	C	T	C	-	-	-	-	C	-	G	C	T	T	-	A	-	G	G	C	T	T	C	G	T	G	G	G	G	T	T	-
CN 1067::IRGC 65680-1::[IRIS 313-11702]	IRIS 313-11702	IRGC 127285	temp	0	A	CN 1067::IRGC 65680-1::[IRIS 313-11702]	IRIS 313-11702	IRGC 127285	temp	0	C	T	T	-	-	-	C	C	C	T	C	-	-	-	-	C	-	G	C	T	T	-	A	-	G	G	C	T	T	C	G	T	G	G	G	G	G	-	-
CHAMPION::IRGC 66327-1::[IRIS 313-11714]	IRIS 313-11714	IRGC 127256	indx	0	A	CHAMPION::IRGC 66327-1::[IRIS 313-11714]	IRIS 313-11714	IRGC 127256	indx	0	C	T	T	-	-	-	C	C	C	T	C	-	-	-	-	C	-	G	C	T	T	-	A	-	G	G	C	T	T	C	G	T	G	G	G	G	G	-	-
KABERI::IRGC 66801-1::[IRIS 313-11722]	IRIS 313-11722	IRGC 128327	indx	0	A	KABERI::IRGC 66801-1::[IRIS 313-11722]	IRIS 313-11722	IRGC 128327	indx	13	C	T	T	-	-	-	C	C	C	T	C	-	-	-	-	C	-	G	C	T	T	-	A	-	G	G	C	T	T	C	G	T	G	G	G	G	T	T	-
HONG YANG ZAO 3::IRGC 67177-1::[IRIS 313-11727]	IRIS 313-11727	IRGC 127416	ind1A	0	A	HONG YANG ZAO 3::IRGC 67177-1::[IRIS 313-11727]	IRIS 313-11727	IRGC 127416	ind1A	5	C	T	T	-	-	-	C	C	C	T	C	-	-	-	-	C	-	G	C	T	T	-	A	-	G	G	C	T	T	C	G	T	G	G	G	G	T	T	-
MALAGKIT (PINELIPE)::IRGC 67444-1::[IRIS 313-11736]	IRIS 313-11736	IRGC 127595	trop	0	A	MALAGKIT (PINELIPE)::IRGC 67444-1::[IRIS 313-11736]	IRIS 313-11736	IRGC 127595	trop	0	C	T	T	-	-	-	C	C	C	T	C	-	-	-	-	C	-	G	C	T	T	-	A	-	G	G	C	T	T	C	G	T	G	G	G	G	G	-	-
KALIBAJARI::IRGC 67718-1::[IRIS 313-11742]	IRIS 313-11742	IRGC 127480	aus	0	A	KALIBAJARI::IRGC 67718-1::[IRIS 313-11742]	IRIS 313-11742	IRGC 127480	aus	2	C	T	T	-	-	-	C	C	C	T	C	-	-	-	-	C	-	G	C	T	T	-	A	-	G	G	C	T	T	C	G	T	G	G	G	G	G	-	-
E 2070::IRGC 67981-1::[IRIS 313-11746]	IRIS 313-11746	IRGC 127349	ind1A	0	A	E 2070::IRGC 67981-1::[IRIS 313-11746]	IRIS 313-11746	IRGC 127349	ind1A	12	C	T	T	-	-	-	C	C	C	T	C	-	-	-	-	C	-	G	C	T	T	-	A	-	G	G	C	T	T	C	G	T	G	G	G	G	G	-/T	-
M 6034-1::IRGC 68193-1::[IRIS 313-11752]	IRIS 313-11752	IRGC 127584	ind1A	0	A	M 6034-1::IRGC 68193-1::[IRIS 313-11752]	IRIS 313-11752	IRGC 127584	ind1A	13	C	T	T	-	-	-	C	C	C	T	C	-	-	-	-	C	-	G	C	T	T	-	A	-	G	G	C	T	T	C	G	T	G	G	G	G	T	T	-
AMBOHIMANDAY::IRGC 68330-1::[IRIS 313-11754]	IRIS 313-11754	IRGC 128214	admix	0	A	AMBOHIMANDAY::IRGC 68330-1::[IRIS 313-11754]	IRIS 313-11754	IRGC 128214	admix	13	C	T	T	-	-	-	C	C	C	T	C	-	-	-	-	C	-	G	C	T	T	-	A	-	G	G	C	T	T	C	G	T	G	G	G	G	T	T	-
A 2-257::IRGC 68342-1::[IRIS 313-11755]	IRIS 313-11755	IRGC 131961	trop	0	A	A 2-257::IRGC 68342-1::[IRIS 313-11755]	IRIS 313-11755	IRGC 131961	trop	1	C	T	T	-	-	-	C	C	C	T	C	-	-	-	-	C	-	G	C	T	T	-	A	-	G	G	C	T	T	C	G	T	G	G	G	G	G	-	-
K 2 C 45::IRGC 68552-1::[IRIS 313-11759]	IRIS 313-11759	IRGC 131995	trop	0	A	K 2 C 45::IRGC 68552-1::[IRIS 313-11759]	IRIS 313-11759	IRGC 131995	trop	1	C	T	T	-	-	-	C	C	C	T	C	-	-	-	-	C	-	G	C	T	T	-	A	-	G	G	C	T	T	C	G	T	G	G	G	G	G	-	-
MALAGASY::IRGC 69717-1::[IRIS 313-11782]	IRIS 313-11782	IRGC 128376	ind2	0	A	MALAGASY::IRGC 69717-1::[IRIS 313-11782]	IRIS 313-11782	IRGC 128376	ind2	5	C	T	T	-	-	-	C	C	C	T	C	-	-	-	-	C	-	G	C	T	T	-	A	-	G	G	C	T	T	C	G	T	G	G	G	G	T	T	-
VARIRANGAHY::IRGC 69897-1::[IRIS 313-11790]	IRIS 313-11790	IRGC 127883	trop	0	A	VARIRANGAHY::IRGC 69897-1::[IRIS 313-11790]	IRIS 313-11790	IRGC 127883	trop	0	C	T	T	-	-	-	C	C	C	T	C	-	-	-	-	C	-	G	C	T	T	-	A	-	G	G	C	T	T	C	G	T	G	G	G	G	G	-	-
VONBOANGY::IRGC 69947-1::[IRIS 313-11792]	IRIS 313-11792	IRGC 128498	trop	0	A	VONBOANGY::IRGC 69947-1::[IRIS 313-11792]	IRIS 313-11792	IRGC 128498	trop	1	C	T	T	-	-	-	C	C	C	T	C	-	-	-	-	C	-	G	C	T	T	-	A	-	G	G	C	T	T	C	G	T	G	G	G	G	G	-	-
DA GU AI 7::IRGC 70075-1::[IRIS 313-11795]	IRIS 313-11795	IRGC 127291	ind1A	0	A	DA GU AI 7::IRGC 70075-1::[IRIS 313-11795]	IRIS 313-11795	IRGC 127291	ind1A	13	C	T	T	-	-	-	C	C	C	T	C	-	-	-	-	C	-	G	C	T	T	-	A	-	G	G	C	T	T	C	G	T	G	G	G	G	T	T	-
DU GEN CHUAN::IRGC 70083-1::[IRIS 313-11796]	IRIS 313-11796	IRGC 127345	ind1A	0	A	DU GEN CHUAN::IRGC 70083-1::[IRIS 313-11796]	IRIS 313-11796	IRGC 127345	ind1A	13	C	T	T	-	-	-	C	C	C	T	C	-	-	-	-	C	-	G	C	T	T	-	A	-	G	G	C	T	T	C	G	T	G	G	G	G	T	T	-
E ZI 100::IRGC 70192-1::[IRIS 313-11798]	IRIS 313-11798	IRGC 127365	ind1B	0	A	E ZI 100::IRGC 70192-1::[IRIS 313-11798]	IRIS 313-11798	IRGC 127365	ind1B	16	C	T	T	-	-	-	C	C	C	T	C	-	-	-	-	C	-	G	C	T	T	-	A	-	G	G	C	T	T	C	G	T	G	G	G	G	T	T	-
MAO ZHA NUO::IRGC 70335-1::[IRIS 313-11803]	IRIS 313-11803	IRGC 127608	temp	0	A	MAO ZHA NUO::IRGC 70335-1::[IRIS 313-11803]	IRIS 313-11803	IRGC 127608	temp	0	C	T	T	-	-	-	C	C	C	T	C	-	-	-	-	C	-	G	C	T	T	-	A	-	G	G	C	T	T	C	G	T	G	G	G	G	G	-	-
QUN XUAN ZAO::IRGC 70371-1::[IRIS 313-11804]	IRIS 313-11804	IRGC 128441	ind1A	0	A	QUN XUAN ZAO::IRGC 70371-1::[IRIS 313-11804]	IRIS 313-11804	IRGC 128441	ind1A	13	C	T	T	-	-	-	C	C	C	T	C	-	-	-	-	C	-	G	C	T	T	-	A	-	G	G	C	T	T	C	G	T	G	G	G	G	T	T	-
78 XUAN WU::IRGC 70475-1::[IRIS 313-11806]	IRIS 313-11806	IRGC 127101	ind1A	0	A	78 XUAN WU::IRGC 70475-1::[IRIS 313-11806]	IRIS 313-11806	IRGC 127101	ind1A	13	C	T	T	-	-	-	C	C	C	T	C	-	-	-	-	C	-	G	C	T	T	-	A	-	G	G	C	T	T	C	G	T	G	G	G	G	T	T	-
KARILETYONE::IRGC 70745-1::[IRIS 313-11816]	IRIS 313-11816	IRGC 127493	indx	0	A	KARILETYONE::IRGC 70745-1::[IRIS 313-11816]	IRIS 313-11816	IRGC 127493	indx	13	C	T	T	-	-	-	C	C	C	T	C	-	-	-	-	C	-	G	C	T	T	-			G	G	C	T	T	C	G	T	G	G	G	G	T	T	-
LETYONE::IRGC 70753-1::[IRIS 313-11818]	IRIS 313-11818	IRGC 128361	indx	0	A	LETYONE::IRGC 70753-1::[IRIS 313-11818]	IRIS 313-11818	IRGC 128361	indx	13	C	T	T	-	-	-	C	C	C	T	C	-	-	-	-	C	-	G	C	T	T	-	A	-	G	G	C	T	T	C	G	T	G	G	G	G	T	T	-
DUNA AL::IRGC 71842-1::[IRIS 313-11851]	IRIS 313-11851	IRGC 135565	trop	0	A	DUNA AL::IRGC 71842-1::[IRIS 313-11851]	IRIS 313-11851	IRGC 135565	trop	1	C	T	T	-	-	-	C	C	C	T	C	-	-	-	-	C	-	G	C	T	T	-	A	-	G	G	C	T	T	C	G	T	G	G	G	G	G	-	-
DA LI BAI 63::IRGC 72016-1::[IRIS 313-11857]	IRIS 313-11857	IRGC 127294	ind1A	0	A	DA LI BAI 63::IRGC 72016-1::[IRIS 313-11857]	IRIS 313-11857	IRGC 127294	ind1A	5	C	T	T	-	-	-	C	C	C	T	C	-	-	-	-	C	-	G	C	T	T	-	A	-	G	G	C	T	T	C	G	T	G	G	G	G	T	T	-
GUA PAI GU::IRGC 72078-1::[IRIS 313-11860]	IRIS 313-11860	IRGC 127394	ind1A	0	A	GUA PAI GU::IRGC 72078-1::[IRIS 313-11860]	IRIS 313-11860	IRGC 127394	ind1A	5	C	T	T	-	-	-	C	C	C	T	C	-	-	-	-	C	-	G	C	T	T	-	A	-	G	G	C	T	T	C	G	T	G	G	G	G	T	T	-
HUO QING::IRGC 72148-1::[IRIS 313-11865]	IRIS 313-11865	IRGC 127423	ind1A	0	A	HUO QING::IRGC 72148-1::[IRIS 313-11865]	IRIS 313-11865	IRGC 127423	ind1A	1	C	T	T	-	-	-	C	C	C	T	C	-	-	-	-	C	-	G	C	T	T	-	A	-	G	G	C	T	T	C	G	T	G	G	G	G	T	T	-
JIANG ER ZAO::IRGC 72152-1::[IRIS 313-11866]	IRIS 313-11866	IRGC 127458	ind1A	0	A	JIANG ER ZAO::IRGC 72152-1::[IRIS 313-11866]	IRIS 313-11866	IRGC 127458	ind1A	5	C	T	T	-	-	-	C	C	C	T	C	-	-	-	-	C	-	G	C	T	T	-	A	-	G	G	C	T	T	C	G	T	G	G	G	G	T	T	-
MA WEI ZHAN::IRGC 72220-1::[IRIS 313-11869]	IRIS 313-11869	IRGC 127615	ind1A	0	A	MA WEI ZHAN::IRGC 72220-1::[IRIS 313-11869]	IRIS 313-11869	IRGC 127615	ind1A	13	C	T	T	-	-	-	C	C	C	T	C	-	-	-	-	C	-	G	C	T	T	-	A	-	G	G	C	T	T	C	G	T	G	G	G	G	T	T	-
NAN JING XIAO DAO::IRGC 72236-2::[IRIS 313-11870]	IRIS 313-11870	IRGC 132429	ind1A	0	A	NAN JING XIAO DAO::IRGC 72236-2::[IRIS 313-11870]	IRIS 313-11870	IRGC 132429	ind1A	13	C	T	T	-	-	-	C	C	C	T	C	-	-	-	-	C	-	G	C	T	T	-	A	-	G	G	C	T	T	C	G	T	G	G	G	G	T	T	-
CHUBU 17::IRGC 72505-1::[IRIS 313-11875]	IRIS 313-11875	IRGC 128262	temp	0	A	CHUBU 17::IRGC 72505-1::[IRIS 313-11875]	IRIS 313-11875	IRGC 128262	temp	0	C	T	T	-	-	-	C	C	C	T	C	-	-	-	-	C	-	G	C	T	T	-	A	-	G	G	C	T	T	C	G	T	G	G	G	G	G	-	-
AI DA::IRGC 72567-1::[IRIS 313-11876]	IRIS 313-11876	IRGC 127113	ind1A	0	A	AI DA::IRGC 72567-1::[IRIS 313-11876]	IRIS 313-11876	IRGC 127113	ind1A	5	C	T	T	-	-	-	C	C	C	T	C	-	-	-	-	C	-	G	C	T	T	-	A	-	G	G	C	T	T	C	G	T	G	G	G	G	T	T	-
IR 4683-54-2::IRGC 72992-1::[IRIS 313-11886]	IRIS 313-11886	IRGC 127439	ind1B	0	A	IR 4683-54-2::IRGC 72992-1::[IRIS 313-11886]	IRIS 313-11886	IRGC 127439	ind1B	7	C	T	T	-	-	-	C	C	C	T	C	-	-	-	-	C	-	G	C	T	T	-	A	-	G	G	C	T	T	C	G	T	G	G	G	G	G	-	-
MURGI BRINJ::IRGC 73109-1::[IRIS 313-11889]	IRIS 313-11889	IRGC 127639	indx	0	A	MURGI BRINJ::IRGC 73109-1::[IRIS 313-11889]	IRIS 313-11889	IRGC 127639	indx	1	C	T	T	-	-	-	C	C	C	T	C	-	-	-	-	C	-	G	C	T	T	-	A	-	G	G	C	T	T	C	G	T	G	G	G	G	G	-	-
C 722323::IRGC 73147-1::[IRIS 313-11890]	IRIS 313-11890	IRGC 128252	temp	0	A	C 722323::IRGC 73147-1::[IRIS 313-11890]	IRIS 313-11890	IRGC 128252	temp	0	C	T	T	-	-	-	C	C	C	T	C	-	-	-	-	C	-	G	C	T	T	-	A	-	G	G	C	T	T	C	G	T	G		G	G	G	-	-
KOMPIT::IRGC 73716-1::[IRIS 313-11903]	IRIS 313-11903	IRGC 128351	trop	0	A	KOMPIT::IRGC 73716-1::[IRIS 313-11903]	IRIS 313-11903	IRGC 128351	trop	2	C	T	T	-	-	-	C	C	C	T	C	-	-	-	-	C	-	G	C	T	T	-	A	-	G	G	C	T	T	C	G	T	G	G	G	G	G	-	-
HONG MI JIU GONG JI::IRGC 74031-1::[IRIS 313-11909]	IRIS 313-11909	IRGC 127414	ind1A	0	A	HONG MI JIU GONG JI::IRGC 74031-1::[IRIS 313-11909]	IRIS 313-11909	IRGC 127414	ind1A	5	C	T	T	-	-	-	C	C	C	T	C	-	-	-	-	C	-	G	C	T	T	-	A	-	G	G	C	T	T	C	G	T	G	G	G	G	T	T	-
BUAGKOG::IRGC 74318-1::[IRIS 313-11913]	IRIS 313-11913	IRGC 128245	trop	0	A	BUAGKOG::IRGC 74318-1::[IRIS 313-11913]	IRIS 313-11913	IRGC 128245	trop	2	C	T	T	-	-	-	C	C	C	T	C	-	-	-	-	C	-	G	C	T	T	-	A	-	G	G	C	T	T	C	G	T	G	G	G	G	G	-	-
IB 95::IRGC 74677-1::[IRIS 313-11915]	IRIS 313-11915	IRGC 128316	trop	0	A	IB 95::IRGC 74677-1::[IRIS 313-11915]	IRIS 313-11915	IRGC 128316	trop	1	C	T	T	-	-	-	C	C	C	T	C	-	-	-	-	C	-	G	C	T	T	-	A	-	G	G	C	T	T	C	G	T	G	G	G	G	G	-	-
MUDALIGA WEE::IRGC 74706-1::[IRIS 313-11916]	IRIS 313-11916	IRGC 128395	ind2	0	A	MUDALIGA WEE::IRGC 74706-1::[IRIS 313-11916]	IRIS 313-11916	IRGC 128395	ind2	6	C	T	T	-	-	-	C	C	C	T	C	-	-	-	-	C	-	G	C	T	T	-	A	-	G	G	C	T	T	C	G	T	G	G	G	G	T	T	-
DAYRON MARANGRAS::IRGC 75209-1::[IRIS 313-11928]	IRIS 313-11928	IRGC 127307	trop	0	A	DAYRON MARANGRAS::IRGC 75209-1::[IRIS 313-11928]	IRIS 313-11928	IRGC 127307	trop	0	C	T	T	-	-	-	C	C	C	T	C	-	-	-	-	C	-	G	C	T	T	-	A	-	G	G	C	T	T	C	G	T	G	G	G	G	G	-	-
GILINGAN MARANGRAS::IRGC 75213-1::[IRIS 313-11929]	IRIS 313-11929	IRGC 127385	trop	0	A	GILINGAN MARANGRAS::IRGC 75213-1::[IRIS 313-11929]	IRIS 313-11929	IRGC 127385	trop	0	C	T	T	-	-	-	C	C	C	T	C	-	-	-	-	C	-	G	C	T	T	-	A	-	G	G	C	T	T	C	G	T	G	G	G	G	G	-	-
PEI ZAO 15::IRGC 75247-1::[IRIS 313-11931]	IRIS 313-11931		temp	0	A	PEI ZAO 15::IRGC 75247-1::[IRIS 313-11931]	IRIS 313-11931		temp	0	C	T	T	-	-	-	C	C	C	T	C	-	-	-	-	C	-	G	C	T	T	-	A	-	G	G	C	T	T	C	G	T	G	G	G	G	G	-	-
SINDANO 3::IRGC 75279-1::[IRIS 313-11932]	IRIS 313-11932	IRGC 127808	ind2	0	A	SINDANO 3::IRGC 75279-1::[IRIS 313-11932]	IRIS 313-11932	IRGC 127808	ind2	4	C	T	T	-	-	-	C	C	C	T	C	-	-	-	-	C	-	G	C	T	T	-	A	-	G	G	C	T	T	C				G	G	G	T	T	-
KANATO::IRGC 75306-2::[IRIS 313-11934]	IRIS 313-11934	IRGC 128071	indx	0	A	KANATO::IRGC 75306-2::[IRIS 313-11934]	IRIS 313-11934	IRGC 128071	indx	12	C	T	T	-	-	-	C	C	C	T	C	-	-	-	-	C	-	G	C	T	T	-	A	-	G	G	C	T	T	C	G	T	G	G	G	G	G	-	-
NEANG MINH TONN::IRGC 75366-2::[IRIS 313-11936]	IRIS 313-11936		ind3	0	A	NEANG MINH TONN::IRGC 75366-2::[IRIS 313-11936]	IRIS 313-11936		ind3	4	C	T	T	-	-	-	C	C	C	T	C	-	-	-	-	C	-	G	C	T	T	-	A	-	G	G	C	T	T	C	G	T	G	G	G	G	G	-	-
I 41::IRGC 75927-1::[IRIS 313-11943]	IRIS 313-11943	IRGC 127425	ind1A	0	A	I 41::IRGC 75927-1::[IRIS 313-11943]	IRIS 313-11943	IRGC 127425	ind1A	9	C	T	T	-	-	-	C	C	C	T	C	-	-	-	-	C	-	G	C	T	T	-	A	-	G	G	C	T	T	C	G	T	G	G	G	G	G	-/T	-
I 814::IRGC 76028-1::[IRIS 313-11944]	IRIS 313-11944	IRGC 127426	ind1A	0	A	I 814::IRGC 76028-1::[IRIS 313-11944]	IRIS 313-11944	IRGC 127426	ind1A	12	C	T	T	-	-	-	C	C	C	T	C	-	-	-	-	C	-	G	C	T	T	-	A	-	G	G	C	T	T	C	G	T	G	G	G	G	G	-/T	-
BWANGA MOUI::IRGC 76262-1::[IRIS 313-11946]	IRIS 313-11946		trop	0	A	BWANGA MOUI::IRGC 76262-1::[IRIS 313-11946]	IRIS 313-11946		trop	0	C	T	T	-	-	-	C	C	C	T	C	-	-	-	-	C	-	G	C	T	T	-	A	-	G	G	C	T	T	C	G	T	G	G	G	G	G	-	-
YE DA GU::IRGC 76834-1::[IRIS 313-11955]	IRIS 313-11955	IRGC 127901	ind1A	0	A	YE DA GU::IRGC 76834-1::[IRIS 313-11955]	IRIS 313-11955	IRGC 127901	ind1A	13	C	T	T	-	-	-	C	C	C	T	C	-	-	-	-	C	-	G	C	T	T	-	A	-	G	G	C	T	T	C	G	T	G	G	G	G	T	T	-
JUNGEMARSI::IRGC 76901-1::[IRIS 313-11956]	IRIS 313-11956	IRGC 128325	admix	0	A	JUNGEMARSI::IRGC 76901-1::[IRIS 313-11956]	IRIS 313-11956	IRGC 128325	admix	0	C	T	T	-	-	-	C	C	C	T	C	-	-	-	-	C	-	G	C	T	T	-	A	-	G	G	C	T	T	C	G	T	G	G	G	G	G	-	-
KARANGI::IRGC 77128-1::[IRIS 313-11963]	IRIS 313-11963	IRGC 127491	aus	0	A	KARANGI::IRGC 77128-1::[IRIS 313-11963]	IRIS 313-11963	IRGC 127491	aus	6	C	T	T	-	-	-	C	C	C	T	C	-	-	-	-	C	-	G	C	T	T	-	A	-	G	G	C	T	T	C	G	T	G	G	G	G	T	T	-
GUANG XUAN LIU HAO::IRGC 77341-1::[IRIS 313-11965]	IRIS 313-11965	IRGC 128304	ind1A	0	A	GUANG XUAN LIU HAO::IRGC 77341-1::[IRIS 313-11965]	IRIS 313-11965	IRGC 128304	ind1A	9	C	T	T	-	-	-	C	C	C	T	C	-	-	-	-	C	-	G	C	T	T	-	A	-	G	G	C	T	T	C	G	T	G	G	G	G	G	-	-
ZHAO DAN AI::IRGC 77422-1::[IRIS 313-11968]	IRIS 313-11968	IRGC 127913	ind1A	0	A	ZHAO DAN AI::IRGC 77422-1::[IRIS 313-11968]	IRIS 313-11968	IRGC 127913	ind1A	5	C	T	T	-	-	-	C	C	C	T	C	-	-	-	-	C	-	G	C	T	T	-	A	-	G	G	C	T	T	C	G	T	G	G	G	G	T	T	-
BUNTU DOMBA 1::IRGC 77554-1::[IRIS 313-11970]	IRIS 313-11970	IRGC 127240	trop	0	A	BUNTU DOMBA 1::IRGC 77554-1::[IRIS 313-11970]	IRIS 313-11970	IRGC 127240	trop	0	C	T	T	-	-	-	C	C	C	T	C	-	-	-	-	C	-	G	C	T	T	-	A	-	G	G	C	T	T	C	G	T	G	G	G	G	G	-	-
NOINJO::IRGC 77669-1::[IRIS 313-11973]	IRIS 313-11973	IRGC 132020	temp	0	A	NOINJO::IRGC 77669-1::[IRIS 313-11973]	IRIS 313-11973	IRGC 132020	temp	0	C	T	T	-	-	-	C	C	C	T	C	-	-	-	-	C	-	G	C	T	T	-	A	-	G	G	C	T	T	C	G	T	G	G	G	G	G	-	-
HSINCHU AI CHIO CHIENG::IRGC 78182-1::[IRIS 313-11980]	IRIS 313-11980	IRGC 127420	ind1A	0	A	HSINCHU AI CHIO CHIENG::IRGC 78182-1::[IRIS 313-11980]	IRIS 313-11980	IRGC 127420	ind1A	13	C	T	T	-	-	-	C	C	C	T	C	-	-	-	-	C	-	G	C	T	T	-	A	-	G	G	C	T	T	C	G	T	G	G	G	G	T	T	-
TAICHUNG 188::IRGC 78209-1::[IRIS 313-11981]	IRIS 313-11981	IRGC 132043	temp	0	A	TAICHUNG 188::IRGC 78209-1::[IRIS 313-11981]	IRIS 313-11981	IRGC 132043	temp	0	C	T	T	-	-	-	C	C	C	T	C	-	-	-	-	C	-	G	C	T	T	-	A	-	G	G	C	T	T	C	G	T	G	G	G	G	G	-	-
PORASHI::IRGC 78397-1::[IRIS 313-11982]	IRIS 313-11982	IRGC 127739	aus	0	A	PORASHI::IRGC 78397-1::[IRIS 313-11982]	IRIS 313-11982	IRGC 127739	aus	3	C	T	T	-	-	-	C	C	C	T	C	-	-	-	-	C	-	G	C	T	T	-	A	-	G	G	C	T	T	C	G	T	G	G	G	G	T	T	-
LIANG GUANG::IRGC 78551-1::[IRIS 313-11986]	IRIS 313-11986	IRGC 127562	ind1A	0	A	LIANG GUANG::IRGC 78551-1::[IRIS 313-11986]	IRIS 313-11986	IRGC 127562	ind1A	12	C	T	T	-	-	-	C	C	C	T	C	-	-	-	-	C	-	G	C	T	T	-	A	-	G	G	C	T	T	C	G	T	G	G	G	G	T	T	-
LIM MA NO MA KHIN NYUNT::IRGC 78917-1::[IRIS 313-11993]	IRIS 313-11993	IRGC 132407	indx	0	A	LIM MA NO MA KHIN NYUNT::IRGC 78917-1::[IRIS 313-11993]	IRIS 313-11993	IRGC 132407	indx	4	C	T	T	-	-	-	C	C	C	T	C	-	-	-	-	C	-	G	C	T	T	-	A	-	G	G	C	T	T	C	G	T	G	G	G	G	G	-	-
KALINDIG::IRGC 78968-1::[IRIS 313-11994]	IRIS 313-11994	IRGC 131996	trop	0	A	KALINDIG::IRGC 78968-1::[IRIS 313-11994]	IRIS 313-11994	IRGC 131996	trop	2	C	T	T	-	-	-	C	C	C	T	C	-	-	-	-	C	-	G	C	T	T	-	A	-	G	G	C	T	T	C	G	T	G	G	G	G	G	-	-
PINUTYUKAN::IRGC 78995-1::[IRIS 313-11995]	IRIS 313-11995	IRGC 136101	trop	0	A	PINUTYUKAN::IRGC 78995-1::[IRIS 313-11995]	IRIS 313-11995	IRGC 136101	trop	0	C	T	T	-	-	-	C	C	C	T	C	-	-	-	-	C	-	G	C	T	T	-	A	-	G	G	C	T	T	C	G	T	G	G	G	G	G	-	-
LARA BORO::IRGC 79342-1::[IRIS 313-12002]	IRIS 313-12002	IRGC 127553	aus	0	A	LARA BORO::IRGC 79342-1::[IRIS 313-12002]	IRIS 313-12002	IRGC 127553	aus	3	C	T	T	-	-	-	C	C	C	T	C	-	-	-	-	C	-	G	C	T	T	-	A	-	G	G	C	T	T	C	G	T	G	G	G	G	G	-	-
TANALA::IRGC 79467-1::[IRIS 313-12004]	IRIS 313-12004	IRGC 132045	admix	0	A	TANALA::IRGC 79467-1::[IRIS 313-12004]	IRIS 313-12004	IRGC 132045	admix	1	C	T	T	-	-	-	C	C	C	T	C	-	-	-	-	C	-	G	C	T	T	-	A	-	G	G	C	T	T	C	G	T	G	G	G	G
PADI HANGIR::IRGC 79507-1::[IRIS 313-12006]	IRIS 313-12006	IRGC 132022	trop	0	A	PADI HANGIR::IRGC 79507-1::[IRIS 313-12006]	IRIS 313-12006	IRGC 132022	trop	1	C	T	T	-	-	-	C	C	C	T	C	-	-	-	-	C	-	G	C	T	T	-	A	-	G	G	C	T	T	C	G	T	G	G	G	G	G	-	-
FRENSI GBOI::IRGC 79983-1::[IRIS 313-12018]	IRIS 313-12018	IRGC 128293	trop	0	A	FRENSI GBOI::IRGC 79983-1::[IRIS 313-12018]	IRIS 313-12018	IRGC 128293	trop	1	C	T	T	-	-	-	C	C	C	T	C	-	-	-	-	C	-	G	C	T	T	-	A	-	G	G	C	T	T	C	G	T	G	G	G	G	G	-	-
ITA 131::IRGC 80025-1::[IRIS 313-12021]	IRIS 313-12021	IRGC 131992	trop	0	A	ITA 131::IRGC 80025-1::[IRIS 313-12021]	IRIS 313-12021	IRGC 131992	trop	1	C	T	T	-	-	-	C	C	C	T	C	-	-	-	-	C	-	G	C	T	T	-	A	-	G	G	C	T	T	C	G	T	G	G	G	G	G	-	-
DELI 2::IRGC 80313-1::[IRIS 313-12030]	IRIS 313-12030	IRGC 131981	admix	0	A	DELI 2::IRGC 80313-1::[IRIS 313-12030]	IRIS 313-12030	IRGC 131981	admix	1	C	T	T	-	-	-	C	C	C	T	C	-	-	-	-	C	-	G	C	T	T	-	A	-	G	G	C	T	T	C	G	T	G	G	G	G	G	-	-
P T Q QINDONAAL::IRGC 80410-1::[IRIS 313-12031]	IRIS 313-12031	IRGC 128437	trop	0	A	P T Q QINDONAAL::IRGC 80410-1::[IRIS 313-12031]	IRIS 313-12031	IRGC 128437	trop	0	C	T	T	-	-	-	C	C	C	T	C	-	-	-	-	C	-	G	C	T	T	-	A	-	G	G	C	T	T	C	G	T	G	G	G	G	G	-	-
TINOLDO MARANGRAS::IRGC 81758-1::[IRIS 313-12051]	IRIS 313-12051	IRGC 128487	trop	0	A	TINOLDO MARANGRAS::IRGC 81758-1::[IRIS 313-12051]	IRIS 313-12051	IRGC 128487	trop	0	C	T	T	-	-	-	C	C	C	T	C	-	-	-	-	C	-	G	C	T	T	-	A	-	G	G	C	T	T	C	G	T	G	G	G	G	G	-	-
HUA 24::IRGC 82127-1::[IRIS 313-12054]	IRIS 313-12054	IRGC 128312	temp	0	A	HUA 24::IRGC 82127-1::[IRIS 313-12054]	IRIS 313-12054	IRGC 128312	temp	12	C	T	T	-	-	-	C	C	C	T	C	-	-	-	-	C	-	G	C	T	T	-	A	-	G	G	C	T	T	C	G	T	G	G	G	G	G	-	-
LAL MOTI::IRGC 82168-1::[IRIS 313-12055]	IRIS 313-12055	IRGC 127545	aus	0	A	LAL MOTI::IRGC 82168-1::[IRIS 313-12055]	IRIS 313-12055	IRGC 127545	aus	6	C	T	T	-	-	-	C	C	C	T	C	-	-	-	-	C	-	G	C	T	T	-	A	-	G	G	C	T	T	C	G	T	G	G	G	G	T	T	-
YERI BUTUKA::IRGC 82591-1::[IRIS 313-12065]	IRIS 313-12065	IRGC 127903	admix	0	A	YERI BUTUKA::IRGC 82591-1::[IRIS 313-12065]	IRIS 313-12065	IRGC 127903	admix	5	C	T	T	-	-	-	C	C	C	T	C	-	-	-	-	C	-	G	C	T	T	-	A	-	G	G	C	T	T	C	G	T	G	G	G	G	T	T	-
PULUT MAS::IRGC 82676-1::[IRIS 313-12069]	IRIS 313-12069	IRGC 128438	trop	0	A	PULUT MAS::IRGC 82676-1::[IRIS 313-12069]	IRIS 313-12069	IRGC 128438	trop	1	C	T	T	-	-	-	C	C	C	T	C	-	-	-	-	C	-	G	C	T	T	-	A	-	G	G	C	T	T	C	G	T	G	G	G	G	G	-	-
BABELIONG::IRGC 82688-1::[IRIS 313-12070]	IRIS 313-12070	IRGC 127198	trop	0	A	BABELIONG::IRGC 82688-1::[IRIS 313-12070]	IRIS 313-12070	IRGC 127198	trop	2	C	T	T	-	-	-	C	C	C	T	C	-	-	-	-	C	-	G	C	T	T	-	A	-	G	G	C	T	T	C	G	T	G	G	G	G	G	-	-
KASIGNAYAN::IRGC 82788-1::[IRIS 313-12073]	IRIS 313-12073	IRGC 128336	trop	0	A	KASIGNAYAN::IRGC 82788-1::[IRIS 313-12073]	IRIS 313-12073	IRGC 128336	trop	2	C	T	T	-	-	-	C	C	C	T	C	-	-	-	-	C	-	G	C	T	T	-	A	-	G	G	C	T	T	C	G	T	G	G	G	G	G	-	-
HANG::IRGC 82842-1::[IRIS 313-12076]	IRIS 313-12076	IRGC 128306	subtrop	0	A	HANG::IRGC 82842-1::[IRIS 313-12076]	IRIS 313-12076	IRGC 128306	subtrop	1	C	T	T	-	-	-	C	C	C	T	C	-	-	-	-	C	-	G	C	T	T	-	A	-	G	G	C	T	T	C	G	T	G	G	G	G	G	-	-
YOI::IRGC 82855-1::[IRIS 313-12077]	IRIS 313-12077	IRGC 127906	subtrop	0	A	YOI::IRGC 82855-1::[IRIS 313-12077]	IRIS 313-12077	IRGC 127906	subtrop	1	C	T	T	-	-	-	C	C	C	T	C	-	-	-	-	C	-	G	C	T	T	-	A	-	G	G	C	T	T	C	G	T	G	G	G	G	G	-	-
DAU NGHA THAI BINH::IRGC 82891-1::[IRIS 313-12078]	IRIS 313-12078	IRGC 127301	indx	1	C	DAU NGHA THAI BINH::IRGC 82891-1::[IRIS 313-12078]	IRIS 313-12078	IRGC 127301	indx	1	C	T	T	-	-	-	C	C	C	T	C	-	-	-	-	C	-	G	C	T	T	-	A	-	G	G	C	T	T	C	G	T	G	G	G	G	G	-	-
KASHA::IRGC 83865-1::[IRIS 313-12094]	IRIS 313-12094	IRGC 127496	aro	0	A	KASHA::IRGC 83865-1::[IRIS 313-12094]	IRIS 313-12094	IRGC 127496	aro	2	C	T	T	-	-	-	C	C	C	T	C	-	-	-	-	C	-	G	C	T	T	-	A	-	G	G	C	T	T	C	G	T	G	G	G	G	G	-	-
NEANG CHEK::IRGC 83894-1::[IRIS 313-12096]	IRIS 313-12096	IRGC 135573	ind3	0	A	NEANG CHEK::IRGC 83894-1::[IRIS 313-12096]	IRIS 313-12096	IRGC 135573	ind3	4	C	T	T	-	-	-	C	C	C	T	C	-	-	-	-	C	-	G	C	T	T	-	A	-	G	G	C	T	T	C	G	T	G	G	G	G	G	-	-
PARAI JALEY MASIK::IRGC 84215-1::[IRIS 313-12108]	IRIS 313-12108		trop	0	A	PARAI JALEY MASIK::IRGC 84215-1::[IRIS 313-12108]	IRIS 313-12108		trop	0	C	T	T	-	-	-	C	C	C	T	C	-	-	-	-	C	-	G	C	T	T	-	A	-	G	G	C	T	T	C	G	T	G	G	G	G	G	-	-
MON LAI::IRGC 85857-1::[IRIS 313-12129]	IRIS 313-12129	IRGC 128391	subtrop	0	A	MON LAI::IRGC 85857-1::[IRIS 313-12129]	IRIS 313-12129	IRGC 128391	subtrop	1	C	T	T	-	-	-	C	C	C	T	C	-	-	-	-	C	-	G	C	T	T	-			G	G	C	T	T	C	G	T	G	G	G	G	G	-	-
THATENG::IRGC 86377-1::[IRIS 313-12134]	IRIS 313-12134	IRGC 135802	subtrop	0	A	THATENG::IRGC 86377-1::[IRIS 313-12134]	IRIS 313-12134	IRGC 135802	subtrop	1	C	T	T	-	-	-	C	C	C	T	C	-	-	-	-	C	-	G	C	T	T	-	A	-	G	G	C	T	T	C	G	T	G	G	G	G	G	-	-
MANSARA DHAN::IRGC 86940-1::[IRIS 313-12139]	IRIS 313-12139	IRGC 127604	aus	0	A	MANSARA DHAN::IRGC 86940-1::[IRIS 313-12139]	IRIS 313-12139	IRGC 127604	aus	2	C	T	T	-	-	-	C	C	C	T	C	-	-	-	-	C	-	G	C	T	T	-	A	-	G	G	C	T	T	C	G	T	G	G	G	G	G	-	-
HATEA::IRGC 86973-1::[IRIS 313-12141]	IRIS 313-12141	IRGC 132399	aus	0	A	HATEA::IRGC 86973-1::[IRIS 313-12141]	IRIS 313-12141	IRGC 132399	aus	6	C	T	T	-	-	-	C	C	C	T	C	-	-	-	-	C	-	G	C	T	T	-	A	-	G	G	C	T	T	C	G	T	G	G	G	G	G	-	-
GINAYANGGANG::IRGC 87131-1::[IRIS 313-12144]	IRIS 313-12144	IRGC 136099	trop	0	A	GINAYANGGANG::IRGC 87131-1::[IRIS 313-12144]	IRIS 313-12144	IRGC 136099	trop	0	C	T	T	-	-	-	C	C	C	T	C	-	-	-	-	C	-	G	C	T	T	-	A	-	G	G	C	T	T	C	G	T	G	G	G	G	G	-	-
AE NOUA::IRGC 89308-1::[IRIS 313-12185]	IRIS 313-12185	IRGC 127110	indx	0	A	AE NOUA::IRGC 89308-1::[IRIS 313-12185]	IRIS 313-12185	IRGC 127110	indx	12	C	T	T	-	-	-	C	C	C	T	C	-	-	-	-	C	-	G	C	T	T	-	A	-	G	G	C	T	T	C	G	T	G	G	G	G	G	-	-
WEONJU 8::IRGC 90845-1::[IRIS 313-12217]	IRIS 313-12217	IRGC 128501	temp	0	A	WEONJU 8::IRGC 90845-1::[IRIS 313-12217]	IRIS 313-12217	IRGC 128501	temp	1	C	T	T	-	-	-	C	C	C	T	C	-	-	-	-	C	-	G	C	T	T	-	A	-	G	G	C	T	T	C	G	T	G	G	G	G	G	-	-
KHAO KHOT::IRGC 93892-1::[IRIS 313-12242]	IRIS 313-12242	IRGC 128339	subtrop	0	A	KHAO KHOT::IRGC 93892-1::[IRIS 313-12242]	IRIS 313-12242	IRGC 128339	subtrop	1	C	T	T	-	-	-	C	C	C	T	C	-	-	-	-	C	-	G	C	T	T	-	A	-	G	G	C	T	T	C	G	T	G	G	G	G	G	-	-
PINAHULA::IRGC 93937-1::[IRIS 313-12244]	IRIS 313-12244	IRGC 128433	trop	0	A	PINAHULA::IRGC 93937-1::[IRIS 313-12244]	IRIS 313-12244	IRGC 128433	trop	0	C	T	T	-	-	-	C	C	C	T	C	-	-	-	-	C	-	G	C	T	T	-	A	-	G	G	C	T	T	C	G	T	G	G	G	G	G	-	-
A MOUK::IRGC 94474-1::[IRIS 313-12252]	IRIS 313-12252	IRGC 128215	subtrop	0	A	A MOUK::IRGC 94474-1::[IRIS 313-12252]	IRIS 313-12252	IRGC 128215	subtrop	1	C	T	T	-	-	-	C	C	C	T	C	-	-	-	-	C	-	G	C	T	T	-	A	-	G	G	C	T	T	C	G	T	G	G	G	G	G	-	-
BATIBATIKAN::IRGC 96098-1::[IRIS 313-12271]	IRIS 313-12271	IRGC 127215	trop	0	A	BATIBATIKAN::IRGC 96098-1::[IRIS 313-12271]	IRIS 313-12271	IRGC 127215	trop	0	C	T	T	-	-	-	C	C	C	T	C	-	-	-	-	C	-	G	C	T	T	-	A	-	G	G	C	T	T	C	G	T	G	G	G	G	G	-	-
MALAGKIT (ITIM)::IRGC 96124-1::[IRIS 313-12272]	IRIS 313-12272	IRGC 127594	trop	0	A	MALAGKIT (ITIM)::IRGC 96124-1::[IRIS 313-12272]	IRIS 313-12272	IRGC 127594	trop	2	C	T	T	-	-	-	C	C	C	T	C	-	-	-	-	C	-	G	C	T	T	-	A	-	G	G	C	T	T	C	G	T	G	G	G	G	G	-	-
SALAZANA::IRGC 97219-1::[IRIS 313-12281]	IRIS 313-12281	IRGC 128457	trop	0	A	SALAZANA::IRGC 97219-1::[IRIS 313-12281]	IRIS 313-12281	IRGC 128457	trop	1	C	T	T	-	-	-	C	C	C	T	C	-	-	-	-	C	-	G	C	T	T	-	A	-	G	G	C	T	T	C	G	T	G	G	G	G	G	-	-
VARY GONY::IRGC 97308-2::[IRIS 313-12284]	IRIS 313-12284	IRGC 128200	ind2	0	A	VARY GONY::IRGC 97308-2::[IRIS 313-12284]	IRIS 313-12284	IRGC 128200	ind2	5	C	T	T	-	-	-	C	C	C	T	C	-	-	-	-	C	-	G	C	T	T	-	A	-	G	G	C	T	T	C	G	T	G	G	G	G	T	T	-
YARSABA::IRGC 97567-1::[IRIS 313-12289]	IRIS 313-12289	IRGC 132304	subtrop	0	A	YARSABA::IRGC 97567-1::[IRIS 313-12289]	IRIS 313-12289	IRGC 132304	subtrop	0	C	T	T	-	-	-	C	C	C	T	C	-	-	-	-	C	-	G	C	T	T	-	A	-	G	G	C	T	T	C	G	T	G	G	G	G	G	-	-
MUANG TAY::IRGC 98382-1::[IRIS 313-12299]	IRIS 313-12299	IRGC 136100	subtrop	0	A	MUANG TAY::IRGC 98382-1::[IRIS 313-12299]	IRIS 313-12299	IRGC 136100	subtrop	1	C	T	T	-	-	-	C	C	C	T	C	-	-	-	-	C	-	G	C	T	T	-	A	-	G	G	C	T	T	C	G	T	G	G	G	G	G	-	-
TA SENG::IRGC 99176-1::[IRIS 313-12312]	IRIS 313-12312	IRGC 128482	subtrop	0	A	TA SENG::IRGC 99176-1::[IRIS 313-12312]	IRIS 313-12312	IRGC 128482	subtrop	1	C	T	T	-	-	-	C	C	C	T	C	-	-	-	-	C	-	G	C	T	T	-	A	-	G	G	C	T	T	C	G	T	G	G	G	G	G	-	-
VOK::IRGC 99831-1::[IRIS 313-12322]	IRIS 313-12322	IRGC 128497	subtrop	0	A	VOK::IRGC 99831-1::[IRIS 313-12322]	IRIS 313-12322	IRGC 128497	subtrop	1	C	T	T	-	-	-	C	C	C	T	C	-	-	-	-	C	-	G	C	T	T	-	A	-	G	G	C	T	T	C	G	T	G	G	G	G	G	-	-
BAN KEO::IRGC 99953-1::[IRIS 313-12323]	IRIS 313-12323	IRGC 135563	subtrop	0	A	BAN KEO::IRGC 99953-1::[IRIS 313-12323]	IRIS 313-12323	IRGC 135563	subtrop	1	C	T	T	-	-	-	C	C	C	T	C	-	-	-	-	C	-	G	C	T	T	-	A	-	G	G	C	T	T	C	G	T	G	G	G	G	G	-	-
IR 07F287::G1::[IRIS 313-15900]	IRIS 313-15900	IRGC 126960	indx	0	A	IR 07F287::G1::[IRIS 313-15900]	IRIS 313-15900	IRGC 126960	indx	13	C	T	T	-	-	-	C	C	C	T	C	-	-	-	-	C	-	G	C	T	T	-	A	-	G	G	C	T	T	C	G	T	G	G	G	G	G	-	-
JINBUBYEO::G1::[IRIS 313-15904]	IRIS 313-15904	IRGC 126967	temp	0	A	JINBUBYEO::G1::[IRIS 313-15904]	IRIS 313-15904	IRGC 126967	temp	0	C	T	T	-	-	-	C	C	C	T	C	-	-	-	-	C	-	G	C	T	T	-	A	-	G	G	C	T	T	C	G	T	G	G	G	G	G	-	-
WAB 56-125::IRTP 19771-G1::[IRIS 313-15905]	IRIS 313-15905	IRGC 126969	trop	0	A	WAB 56-125::IRTP 19771-G1::[IRIS 313-15905]	IRIS 313-15905	IRGC 126969	trop	0	C	T	T	-	-	-	C	C	C	T	C	-	-	-	-	C	-	G	C	T	T	-	A	-	G	G	C	T	T	C	G	T	G	G	G	G	G	-	-
INIA TACUARI::G1::[IRIS 313-15907]	IRIS 313-15907	IRGC 126959	trop	0	A	INIA TACUARI::G1::[IRIS 313-15907]	IRIS 313-15907	IRGC 126959	trop	0	C	T	T	-	-	-	C	C	C	T	C	-	-	-	-	C	-	G	C	T	T	-	A	-	G	G	C	T	T	C	G	T	G	G	G	G	G	-	-
CYPRESS::IRTP 19532-G1::[IRIS 313-15910]	IRIS 313-15910	IRGC 126956	trop	0	A	CYPRESS::IRTP 19532-G1::[IRIS 313-15910]	IRIS 313-15910	IRGC 126956	trop	0	C	T	T	-	-	-	C	C	C	T	C	-	-	-	-	C	-	G	C	T	T	-	A	-	G	G	C	T	T	C	G	T	G	G	G	G	G	-	-
BOTRA MAITSO::GERVEX 8389-C1::[IRIS 313-7651]	IRIS 313-7651	IRGC 121990	ind2	0	A	BOTRA MAITSO::GERVEX 8389-C1::[IRIS 313-7651]	IRIS 313-7651	IRGC 121990	ind2	5	C	T	T	-	-	-	C	C	C	T	C	-	-	-	-	C	-	G	C	T	T	-	A	-	G	G	C	T	T	C	G	T	G	G	G	G	T	T	-
IR 1561-228-3-3::IRGC 32627-C1::[IRIS 313-7684]	IRIS 313-7684	IRGC 122088	indx	0	A	IR 1561-228-3-3::IRGC 32627-C1::[IRIS 313-7684]	IRIS 313-7684	IRGC 122088	indx	7	C	T	T	-	-	-	C	C	C	T	C	-	-	-	-	C	-	G	C	T	T	-	A	-	G	G	C	T	T	C	G	T	G	G	G	G	G	-	-
IR 28::IRGC 30411-C1::[IRIS 313-7691]	IRIS 313-7691	IRGC 122094	ind1B	0	A	IR 28::IRGC 30411-C1::[IRIS 313-7691]	IRIS 313-7691	IRGC 122094	ind1B	16	C	T	T	-	-	-	C	C	C	T	C	-	-	-	-	C	-	G	C	T	T	-	A	-	G	G	C	T	T	C	G	T	G	G	G	G	T	T	-
SOM CAU 70 A::IRGC 8227-C1::[IRIS 313-7778]	IRIS 313-7778	IRGC 122254	indx	1	C	SOM CAU 70 A::IRGC 8227-C1::[IRIS 313-7778]	IRIS 313-7778	IRGC 122254	indx	6	C	T	T	-	-	-	C	C	C	T	C	-	-	-	-	C	-	G	C	T	T	-	A	-	G	G	C	T	T	C	G	T	G	G	G	G	T	T	T
WAS 203-B-B-2-4-1::C1::[IRIS 313-7819]	IRIS 313-7819	IRGC 122289	ind1B	0	A	WAS 203-B-B-2-4-1::C1::[IRIS 313-7819]	IRIS 313-7819	IRGC 122289	ind1B	8	C	T	T	-	-	-	C	C	C	T	C	-	-	-	-	C	-	G	C	T	T	-	A	-	G	G	C	T	T	C	G	T	G	G	G	G	T	T	-
WAS 21-B-B-20-4-3-3::C1::[IRIS 313-7824]	IRIS 313-7824	IRGC 122291	ind1B	0	A	WAS 21-B-B-20-4-3-3::C1::[IRIS 313-7824]	IRIS 313-7824	IRGC 122291	ind1B	8	C	T	T	-	-	-	C	C	C	T	C	-	-	-	-	C	-	G	C	T	T	-	A	-	G	G	C	T	T	C	G	T	G	G	G	G	T	T	-
62667::C1::[IRIS 313-7838]	IRIS 313-7838	IRGC 121949	trop	0	A	62667::C1::[IRIS 313-7838]	IRIS 313-7838	IRGC 121949	trop	0	C	T	T	-	-	-	C	C	C	T	C	-	-	-	-	C	-	G	C	T	T	-	A	-	G	G	C	T	T	C	G	T	G	G	G	G	G	-	-
CIRAD 403::GERVEX 9039-C1::[IRIS 313-7863]	IRIS 313-7863	IRGC 122014	trop	0	A	CIRAD 403::GERVEX 9039-C1::[IRIS 313-7863]	IRIS 313-7863	IRGC 122014	trop	0	C	T	T	-	-	-	C	C	C	T	C	-	-	-	-	C	-	G	C	T	T	-	A	-	G	G	C	T	T	C	G	T	G	G	G	G	G	-	-
CNA 7\BO\1\1>33-13-6-1::C1::[IRIS 313-7866]	IRIS 313-7866	IRGC 122018	trop	0	A	CNA 7\BO\1\1>33-13-6-1::C1::[IRIS 313-7866]	IRIS 313-7866	IRGC 122018	trop	0	C	T	T	-	-	-	C	C	C	T	C	-	-	-	-	C	-	G	C	T	T	-	A	-	G	G	C	T	T	C	G	T	G	G	G	G	G	-	-
CT 13582-15-5-M::C1::[IRIS 313-7868]	IRIS 313-7868	IRGC 122021	trop	0	A	CT 13582-15-5-M::C1::[IRIS 313-7868]	IRIS 313-7868	IRGC 122021	trop	0	C	T	T	-	-	-	C	C	C	T	C	-	-	-	-	C	-	G	C	T	T	-	A	-	G	G	C	T	T	C	G	T	G	G	G	G	G	-	-
GANIGI::IRGC 48698-C1::[IRIS 313-7883]	IRIS 313-7883	IRGC 122052	trop	0	A	GANIGI::IRGC 48698-C1::[IRIS 313-7883]	IRIS 313-7883	IRGC 122052	trop	0	C	T	T	-	-	-	C	C	C	T	C	-	-	-	-	C	-	G	C	T	T	-	A	-	G	G	C	T	T	C	G	T	G	G	G	G	G	-	-
IR 63380-16::C1::[IRIS 313-7902]	IRIS 313-7902	IRGC 122101	trop	0	A	IR 63380-16::C1::[IRIS 313-7902]	IRIS 313-7902	IRGC 122101	trop	0	C	T	T	-	-	-	C	C	C	T	C	-	-	-	-	C	-	G	C	T	T	-	A	-	G	G	C	T	T	C	G	T	G	G	G	G	G	-	-
IR 71525-19-1-1::C1::[IRIS 313-7909]	IRIS 313-7909	IRGC 122110	trop	0	A	IR 71525-19-1-1::C1::[IRIS 313-7909]	IRIS 313-7909	IRGC 122110	trop	0	C	T	T	-	-	-	C	C	C	T	C	-	-	-	-	C	-	G	C	T	T	-	A	-	G	G	C	T	T	C	G	T	G	G	G	G	G	-	-
IRAT 104::C1::[IRIS 313-7912]	IRIS 313-7912	IRGC 122114	trop	0	A	IRAT 104::C1::[IRIS 313-7912]	IRIS 313-7912	IRGC 122114	trop	0	C	T	T	-	-	-	C	C	C	T	C	-	-	-	-	C	-	G	C	T	T	-	A	-	G	G	C	T	T	C	G	T	G	G	G	G	G	-	-
IRAT 112::C1::[IRIS 313-7914]	IRIS 313-7914	IRGC 122115	trop	0	A	IRAT 112::C1::[IRIS 313-7914]	IRIS 313-7914	IRGC 122115	trop	0	C	T	T	-	-	-	C	C	C	T	C	-	-	-	-	C	-	G	C	T	T	-	A	-	G	G	C	T	T	C	G	T	G	G	G	G	G	-	-
IRAT 234::C1::[IRIS 313-7922]	IRIS 313-7922	IRGC 122119	trop	0	A	IRAT 234::C1::[IRIS 313-7922]	IRIS 313-7922	IRGC 122119	trop	0	C	T	T	-	-	-	C	C	C	T	C	-	-	-	-	C	-	G	C	T	T	-	A	-	G	G	C	T	T	C	G	T	G	G	G	G	G	-	-
VARY LAVA DE BETAFO::GERVEX 8381-C1::[IRIS 313-7993]	IRIS 313-7993	IRGC 122276	trop	0	A	VARY LAVA DE BETAFO::GERVEX 8381-C1::[IRIS 313-7993]	IRIS 313-7993	IRGC 122276	trop	4	C	T	T	-	-	-	C	C	C	T	C	-	-	-	-	C	-	G	C	T	T	-	A	-	G	G	C	T	T	C	G	T	G	G	G	G	T	T	-
VARY MADINIKA 3566::GERVEX 8448-C1::[IRIS 313-7994]	IRIS 313-7994	IRGC 122277	trop	0	A	VARY MADINIKA 3566::GERVEX 8448-C1::[IRIS 313-7994]	IRIS 313-7994	IRGC 122277	trop	1	C	T	T	-	-	-	C	C	C	T	C	-	-	-	-	C	-	G	C	T	T	-	A	-	G	G	C	T	T	C	G	T	G	G	G	G	G	-	-
IR 47686-09-01-B-1::C1::[IRIS 313-8003]	IRIS 313-8003	IRGC 122095	trop	0	A	IR 47686-09-01-B-1::C1::[IRIS 313-8003]	IRIS 313-8003	IRGC 122095	trop	0	C	T	T	-	-	-	C	C	C	T	C	-	-	-	-	C	-	G	C	T	T	-	A	-	G	G	C	T	T	C	G	T	G	G	G	G	G	-	-
IR 71524-44-1-1::C1::[IRIS 313-8010]	IRIS 313-8010	IRGC 122109	trop	0	A	IR 71524-44-1-1::C1::[IRIS 313-8010]	IRIS 313-8010	IRGC 122109	trop	0	C	T	T	-	-	-	C	C	C	T	C	-	-	-	-	C	-	G	C	T	T	-	A	-	G	G	C	T	T	C	G	T	G	G	G	G	G	-	-
RIZZOTTO 51/1::GERVEX 50-C1::[IRIS 313-8023]	IRIS 313-8023	IRGC 122218	japx	0	A	RIZZOTTO 51/1::GERVEX 50-C1::[IRIS 313-8023]	IRIS 313-8023	IRGC 122218	japx	0	C	T	T	-	-	-	C	C	C	T	C	-	-	-	-	C	-	G	C	T	T	-	A	-	G	G	C	T	T	C	G	T	G	G	G	G	G	-	-
RIBE 253::GERVEX 54-C1::[IRIS 313-8024]	IRIS 313-8024	IRGC 122217	temp	0	A	RIBE 253::GERVEX 54-C1::[IRIS 313-8024]	IRIS 313-8024	IRGC 122217	temp	0	C	T	T	-	-	-	C	C	C	T	C	-	-	-	-	C	-	G	C	T	T	-	A	-	G	G	C	T	T	C	G	T	G	G	G	G	G	-	-
ITALPATNA 48::GERVEX 60-C1::[IRIS 313-8025]	IRIS 313-8025	IRGC 122121	temp	0	A	ITALPATNA 48::GERVEX 60-C1::[IRIS 313-8025]	IRIS 313-8025	IRGC 122121	temp	0	C	T	T	-	-	-	C	C	C	T	C	-	-	-	-	C	-	G	C	T	T	-	A	-	G	G	C	T	T	C	G	T	G	G	G	G	G	-	-
GIOVANNI MARCHETTI::GERVEX 62-C1::[IRIS 313-8026]	IRIS 313-8026	IRGC 122056	temp	0	A	GIOVANNI MARCHETTI::GERVEX 62-C1::[IRIS 313-8026]	IRIS 313-8026	IRGC 122056	temp	0	C	T	T	-	-	-	C	C	C	T	C	-	-	-	-	C	-	G	C	T	T	-	A	-	G	G	C	T	T	C	G	T	G	G	G	G	G	-	-
ANSEATICO::GERVEX 67-C1::[IRIS 313-8027]	IRIS 313-8027	IRGC 121964	japx	0	A	ANSEATICO::GERVEX 67-C1::[IRIS 313-8027]	IRIS 313-8027	IRGC 121964	japx	1	C	T	T	-	-	-	C	C	C	T	C	-	-	-	-	C	-	G	C	T	T	-	A	-	G	G	C	T	T	C	G	T	G	G	G	G	G	-	-
RUBINO::GERVEX 80-C1::[IRIS 313-8031]	IRIS 313-8031	IRGC 122230	japx	0	A	RUBINO::GERVEX 80-C1::[IRIS 313-8031]	IRIS 313-8031	IRGC 122230	japx	0	C	T	T	-	-	-	C	C	C	T	C	-	-	-	-	C	-	G	C	T	T	-	A	-	G	G	C	T	T	C	G	T	G	G	G	G	G	-	-
PIEMONTE::GERVEX 81-C1::[IRIS 313-8032]	IRIS 313-8032	IRGC 122202	temp	0	A	PIEMONTE::GERVEX 81-C1::[IRIS 313-8032]	IRIS 313-8032	IRGC 122202	temp	0	C	T	T	-	-	-	C	C	C	T	C	-	-	-	-	C	-	G	C	T	T	-	A	-	G	G	C	T	T	C	G	T	G	G	G	G	G	-	-
LOMELLINO::GERVEX 83-C1::[IRIS 313-8033]	IRIS 313-8033	IRGC 122149	temp	0	A	LOMELLINO::GERVEX 83-C1::[IRIS 313-8033]	IRIS 313-8033	IRGC 122149	temp	0	C	T	T	-	-	-	C	C	C	T	C	-	-	-	-	C	-	G	C	T	T	-	A	-	G	G	C	T	T	C	G	T	G	G	G	G	G	-	-
DORELLA::GERVEX 100-C1::[IRIS 313-8037]	IRIS 313-8037	IRGC 122037	japx	0	A	DORELLA::GERVEX 100-C1::[IRIS 313-8037]	IRIS 313-8037	IRGC 122037	japx	1	C	T	T	-	-	-	C	C	C	T	C	-	-	-	-	C	-	G	C	T	T	-	A	-	G	G	C	T	T	C	G	T	G	G	G	G	G	-	-
GRALDO::GERVEX 108-C1::[IRIS 313-8041]	IRIS 313-8041	IRGC 122071	japx	0	A	GRALDO::GERVEX 108-C1::[IRIS 313-8041]	IRIS 313-8041	IRGC 122071	japx	0	C	T	T	-	-	-	C	C	C	T	C	-	-	-	-	C	-	G	C	T	T	-	A	-	G	G	C	T	T	C	G	T	G	G	G	G	G	-	-
GOLFO::GERVEX 118-C1::[IRIS 313-8044]	IRIS 313-8044	IRGC 122065	trop	0	A	GOLFO::GERVEX 118-C1::[IRIS 313-8044]	IRIS 313-8044	IRGC 122065	trop	0	C	T	T	-	-	-	C	C	C	T	C	-	-	-	-	C	-	G	C	T	T	-	A	-	G	G	C	T	T	C	G	T	G	G	G	G	G	-	-
PLUS::GERVEX 122-C1::[IRIS 313-8046]	IRIS 313-8046	IRGC 122205	trop	0	A	PLUS::GERVEX 122-C1::[IRIS 313-8046]	IRIS 313-8046	IRGC 122205	trop	0	C	T	T	-	-	-	C	C	C	T	C	-	-	-	-	C	-	G	C	T	T	-	A	-	G	G	C	T	T	C	G		G				G	-	-
RONCOLO::GERVEX 124-C1::[IRIS 313-8048]	IRIS 313-8048	IRGC 122221	japx	0	A	RONCOLO::GERVEX 124-C1::[IRIS 313-8048]	IRIS 313-8048	IRGC 122221	japx	0	C	T	T	-	-	-	C	C	C	T	C	-	-	-	-	C	-	G	C	T	T	-	A	-	G	G	C	T	T	C	G	T	G	G	G	G	G	-	-
LORD::GERVEX 127-C1::[IRIS 313-8049]	IRIS 313-8049	IRGC 122150	japx	0	A	LORD::GERVEX 127-C1::[IRIS 313-8049]	IRIS 313-8049	IRGC 122150	japx	1	C	T	T	-	-	-	C	C	C	T	C	-	-	-	-	C	-	G	C	T	T	-	A	-	G	G	C	T	T	C	G	T	G	G	G	G	G	-	-
MIARA::GERVEX 129-C1::[IRIS 313-8050]	IRIS 313-8050	IRGC 122170	temp	0	A	MIARA::GERVEX 129-C1::[IRIS 313-8050]	IRIS 313-8050	IRGC 122170	temp	0	C	T	T	-	-	-	C	C	C	T	C	-	-	-	-			G	C	T	T	-	A	-	G	G	C	T	T	C	G	T	G	G	G	G	G	-	-
SMERALDO::GERVEX 138-C1::[IRIS 313-8052]	IRIS 313-8052	IRGC 122253	temp	0	A	SMERALDO::GERVEX 138-C1::[IRIS 313-8052]	IRIS 313-8052	IRGC 122253	temp	0	C	T	T	-	-	-	C	C	C	T	C	-	-	-	-	C	-	G	C	T	T	-	A	-	G	G	C	T	T	C	G	T	G	G	G	G	G	-	-
RUBIDIO::GERVEX 146-C1::[IRIS 313-8053]	IRIS 313-8053	IRGC 122228	japx	0	A	RUBIDIO::GERVEX 146-C1::[IRIS 313-8053]	IRIS 313-8053	IRGC 122228	japx	1	C	T	T	-	-	-	C	C	C	T	C	-	-	-	-	C	-	G	C	T	T	-	A	-	G	G	C	T	T	C	G	T	G	G	G	G	G	-	-
79 UPLA::GERVEX 154-C1::[IRIS 313-8057]	IRIS 313-8057	IRGC 121956	trop	0	A	79 UPLA::GERVEX 154-C1::[IRIS 313-8057]	IRIS 313-8057	IRGC 121956	trop	1	C	T	T	-	-	-	C	C	C	T	C	-	-	-	-	C	-	G	C	T	T	-	A	-	G	G	C	T	T	C	G	T	G	G	G	G	G	-	-
91 UPLA::GERVEX 155-C1::[IRIS 313-8058]	IRIS 313-8058	IRGC 121958	trop	0	A	91 UPLA::GERVEX 155-C1::[IRIS 313-8058]	IRIS 313-8058	IRGC 121958	trop	0	C	T	T	-	-	-	C	C	C	T	C	-	-	-	-	C	-	G	C	T	T	-	A	-	G	G	C	T	T	C	G	T	G	G	G	G	G	-	-
77 UPLA::GERVEX 159-C1::[IRIS 313-8060]	IRIS 313-8060	IRGC 121955	trop	0	A	77 UPLA::GERVEX 159-C1::[IRIS 313-8060]	IRIS 313-8060	IRGC 121955	trop	0	C	T	T	-	-	-	C	C	C	T	C	-	-	-	-			G	C	T	T	-	A	-	G	G	C	T	T	C	G	T	G	G	G	G	G	-	-
75 UPLA::GERVEX 161-C1::[IRIS 313-8061]	IRIS 313-8061	IRGC 121954	trop	0	A	75 UPLA::GERVEX 161-C1::[IRIS 313-8061]	IRIS 313-8061	IRGC 121954	trop	0	C	T	T	-	-	-	C	C	C	T	C	-	-	-	-	C	-	G	C	T	T	-	A	-	G	G	C	T	T	C	G	T	G	G	G	G	G	-	-
80 UPLA::GERVEX 164-C1::[IRIS 313-8062]	IRIS 313-8062	IRGC 121957	trop	0	A	80 UPLA::GERVEX 164-C1::[IRIS 313-8062]	IRIS 313-8062	IRGC 121957	trop	0	C	T	T	-	-	-	C	C	C	T	C	-	-	-	-	C	-	G	C	T	T	-	A	-	G	G	C	T	T	C	G	T	G	G	G	G	G	-	-
32 UPLA::GERVEX 176-C1::[IRIS 313-8064]	IRIS 313-8064	IRGC 121948	trop	0	A	32 UPLA::GERVEX 176-C1::[IRIS 313-8064]	IRIS 313-8064	IRGC 121948	trop	0	C	T	T	-	-	-	C	C	C	T	C	-	-	-	-	C	-	G	C	T	T	-	A	-	G	G	C	T	T	C	G	T	G	G	G	G	G	-	-
SAMBA::GERVEX 186-C1::[IRIS 313-8065]	IRIS 313-8065	IRGC 122238	trop	0	A	SAMBA::GERVEX 186-C1::[IRIS 313-8065]	IRIS 313-8065	IRGC 122238	trop	1	C	T	T	-	-	-	C	C	C	T	C	-	-	-	-	C	-	G	C	T	T	-	A	-	G	G	C	T	T	C	G	T	G	G	G	G	G	-	-
GHIBLI::GERVEX 187-C1::[IRIS 313-8066]	IRIS 313-8066	IRGC 122053	temp	0	A	GHIBLI::GERVEX 187-C1::[IRIS 313-8066]	IRIS 313-8066	IRGC 122053	temp	0	C	T	T	-	-	-	C	C	C	T	C	-	-	-	-	C	-	G	C	T	T	-	A	-	G	G	C	T	T	C	G	T	G	G	G	G	G	-	-
GOOLARAH::GERVEX 500-C1::[IRIS 313-8074]	IRIS 313-8074	IRGC 122067	trop	0	A	GOOLARAH::GERVEX 500-C1::[IRIS 313-8074]	IRIS 313-8074	IRGC 122067	trop	0	C	T	T	-	-	-	C	C	C	T	C	-	-	-	-	C	-	G	C	T	T	-	A	-	G	G	C	T	T	C	G	T	G	G	G	G	G	-	-
PELDE::GERVEX 502-C1::[IRIS 313-8076]	IRIS 313-8076	IRGC 122198	trop	0	A	PELDE::GERVEX 502-C1::[IRIS 313-8076]	IRIS 313-8076	IRGC 122198	trop	0	C	T	T	-	-	-	C	C	C	T	C	-	-	-	-	C	-	G	C	T	T	-	A	-	G	G	C	T	T	C	G	T	G	G	G	G	G	-	-
CLOT::GERVEX 523-C1::[IRIS 313-8085]	IRIS 313-8085	IRGC 122016	temp	0	A	CLOT::GERVEX 523-C1::[IRIS 313-8085]	IRIS 313-8085	IRGC 122016	temp	0	C	T	T	-	-	-	C	C	C	T	C	-	-	-	-	C	-	G	C	T	T	-	A	-	G	G	C	T	T	C	G	T	G	G	G	G	G	-	-
FRANCES::GERVEX 527-C1::[IRIS 313-8087]	IRIS 313-8087	IRGC 122051	temp	0	A	FRANCES::GERVEX 527-C1::[IRIS 313-8087]	IRIS 313-8087	IRGC 122051	temp	0	C	T	T	-	-	-	C	C	C	T	C	-	-	-	-	C	-	G	C	T	T	-	A	-	G	G	C	T	T	C	G	T	G	G	G	G	G	-	-
MARENY::GERVEX 535-C1::[IRIS 313-8090]	IRIS 313-8090	IRGC 122162	temp	0	A	MARENY::GERVEX 535-C1::[IRIS 313-8090]	IRIS 313-8090	IRGC 122162	temp	0	C	T	T	-	-	-	C	C	C	T	C	-	-	-	-	C	-	G	C	T	T	-	A	-	G	G	C	T	T	C	G	T	G	G	G	G	G	-	-
SHSS 53::GERVEX 550-C1::[IRIS 313-8095]	IRIS 313-8095	IRGC 122251	temp	0	A	SHSS 53::GERVEX 550-C1::[IRIS 313-8095]	IRIS 313-8095	IRGC 122251	temp	0	C	T	T	-	-	-	C	C	C	T	C	-	-	-	-	C	-	G	C	T	T	-	A	-	G	G	C	T	T	C	G	T	G	G	G	G	G	-	-
SR 113::GERVEX 553-C1::[IRIS 313-8096]	IRIS 313-8096	IRGC 122256	temp	0	A	SR 113::GERVEX 553-C1::[IRIS 313-8096]	IRIS 313-8096	IRGC 122256	temp	0	C	T	T	-	-	-	C	C	C	T	C	-	-	-	-	C	-	G	C	T	T	-	A	-	G	G	C	T	T	C	G	T	G	G	G	G	G	-	-
ULLAL::GERVEX 556-C1::[IRIS 313-8097]	IRIS 313-8097	IRGC 122271	temp	0	A	ULLAL::GERVEX 556-C1::[IRIS 313-8097]	IRIS 313-8097	IRGC 122271	temp	0	C	T	T	-	-	-	C	C	C	T	C	-	-	-	-	C	-	G	C	T	T	-	A	-	G	G	C	T	T	C	G	T	G	G	G	G	G	-	-
BLUE BONNET::GERVEX 669-C1::[IRIS 313-8102]	IRIS 313-8102	IRGC 121984	trop	0	A	BLUE BONNET::GERVEX 669-C1::[IRIS 313-8102]	IRIS 313-8102	IRGC 121984	trop	1	C	T	T	-	-	-	C	C	C	T	C	-	-	-	-	C	-	G	C	T	T	-	A	-	G	G	C	T	T	C	G	T	G	G	G	G	G	-	-
CAMPINO::GERVEX 824-C1::[IRIS 313-8109]	IRIS 313-8109	IRGC 121996	temp	0	A	CAMPINO::GERVEX 824-C1::[IRIS 313-8109]	IRIS 313-8109	IRGC 121996	temp	0	C	T	T	-	-	-	C	C	C	T	C	-	-	-	-	C	-	G	C	T	T	-	A	-	G	G	C	T	T	C	G	T	G	G	G	G	G	-	-
CARRICO::GERVEX 828-C1::[IRIS 313-8111]	IRIS 313-8111	IRGC 122001	temp	0	A	CARRICO::GERVEX 828-C1::[IRIS 313-8111]	IRIS 313-8111	IRGC 122001	temp	0	C	T	T	-	-	-	C	C	C	T	C	-	-	-	-	C	-	G	C	T	T	-	A	-	G	G	C	T	T	C	G	T	G	G	G	G	G	-	-
CHIPKA::GERVEX 837-C1::[IRIS 313-8112]	IRIS 313-8112	IRGC 122007	temp	0	A	CHIPKA::GERVEX 837-C1::[IRIS 313-8112]	IRIS 313-8112	IRGC 122007	temp	0	C	T	T	-	-	-	C	C	C	T	C	-	-	-	-	C	-	G	C	T	T	-	A	-	G	G	C	T	T	C	G	T	G	G	G	G	G	-	-
ESCARLATE::GERVEX 887-C1::[IRIS 313-8113]	IRIS 313-8113	IRGC 122043	temp	0	A	ESCARLATE::GERVEX 887-C1::[IRIS 313-8113]	IRIS 313-8113	IRGC 122043	temp	0	C	T	T	-	-	-	C	C	C	T	C	-	-	-	-	C	-	G	C	T	T	-	A	-	G	G	C	T	T	C	G	T	G	G	G	G	G	-	-
FAISCA::GERVEX 900-C1::[IRIS 313-8114]	IRIS 313-8114	IRGC 122045	temp	0	A	FAISCA::GERVEX 900-C1::[IRIS 313-8114]	IRIS 313-8114	IRGC 122045	temp	0	C	T	T	-	-	-	C	C	C	T	C	-	-	-	-	C	-	G	C	T	T	-	A	-	G	G	C	T	T	C	G	T	G	G	G	G	G	-	-
HAREM::GERVEX 929-C1::[IRIS 313-8116]	IRIS 313-8116	IRGC 122077	japx	0	A	HAREM::GERVEX 929-C1::[IRIS 313-8116]	IRIS 313-8116	IRGC 122077	japx	0	C	T	T	-	-	-	C	C	C	T	C	-	-	-	-	C	-	G	C	T	T	-	A	-	G	G	C	T	T	C	G	T	G	G	G	G	G	-	-
IBO 400::GERVEX 943-C1::[IRIS 313-8118]	IRIS 313-8118	IRGC 122085	temp	0	A	IBO 400::GERVEX 943-C1::[IRIS 313-8118]	IRIS 313-8118	IRGC 122085	temp	0	C	T	T	-	-	-	C	C	C	T	C	-	-	-	-	C	-	G	C	T	T	-	A	-	G	G	C	T	T	C	G	T	G	G	G	G	G	-	-
JUBILIENI::GERVEX 992-C1::[IRIS 313-8119]	IRIS 313-8119	IRGC 122126	temp	0	A	JUBILIENI::GERVEX 992-C1::[IRIS 313-8119]	IRIS 313-8119	IRGC 122126	temp	0	C	T	T	-	-	-	C	C	C	T	C	-	-	-	-	C	-	G	C	T	T	-	A	-	G	G	C	T	T	C	G	T	G	G	G	G	G	-	-
MUGA::GERVEX 1099-C1::[IRIS 313-8123]	IRIS 313-8123	IRGC 122175	temp	0	A	MUGA::GERVEX 1099-C1::[IRIS 313-8123]	IRIS 313-8123	IRGC 122175	temp	0	C	T	T	-	-	-	C	C	C	T	C	-	-	-	-	C	-	G	C	T	T	-	A	-	G	G	C	T	T	C	G	T	G	G	G	G	G	-	-
PLOVDIV 24::GERVEX 1168-C1::[IRIS 313-8126]	IRIS 313-8126	IRGC 122204	temp	0	A	PLOVDIV 24::GERVEX 1168-C1::[IRIS 313-8126]	IRIS 313-8126	IRGC 122204	temp	1	C	T	T	-	-	-	C	C	C	T	C	-	-	-	-	C	-	G	C	T	T	-	A	-	G	G	C	T	T	C	G	T		G	G	G	G	-	-
PRECOZ 2 F A::GERVEX 1182-C1::[IRIS 313-8128]	IRIS 313-8128	IRGC 122208	temp	0	A	PRECOZ 2 F A::GERVEX 1182-C1::[IRIS 313-8128]	IRIS 313-8128	IRGC 122208	temp	1	C	T	T	-	-	-	C	C	C	T	C	-	-	-	-	C	-	G	C	T	T	-	A	-	G	G	C	T	T	C	G	T		G	G	G	G	-	-
RUBI::GERVEX 1247-C1::[IRIS 313-8132]	IRIS 313-8132	IRGC 122229	temp	0	A	RUBI::GERVEX 1247-C1::[IRIS 313-8132]	IRIS 313-8132	IRGC 122229	temp	0	C	T	T	-	-	-	C	C	C	T	C	-	-	-	-	C	-	G	C	T	T	-	A	-	G	G	C	T	T	C	G	T	G	G	G	G	G	-	-
S 102/2::GERVEX 1251-C1::[IRIS 313-8134]	IRIS 313-8134	IRGC 121816	temp	0	A	S 102/2::GERVEX 1251-C1::[IRIS 313-8134]	IRIS 313-8134	IRGC 121816	temp	0	C	T	T	-	-	-	C	C	C	T	C	-	-	-	-	C	-	G	C	T	T	-	A	-	G	G	C	T	T	C	G	T	G	G	G	G	G	-	-
SAEDINENIE::GERVEX 1255-C1::[IRIS 313-8135]	IRIS 313-8135	IRGC 121818	temp	0	A	SAEDINENIE::GERVEX 1255-C1::[IRIS 313-8135]	IRIS 313-8135	IRGC 121818	temp	0	C	T	T	-	-	-	C	C	C	T	C	-	-	-	-	C	-	G	C	T	T	-	A	-	G	G	C	T	T	C	G	T	G	G	G	G	G	-	-
SAFARI::GERVEX 1256-C1::[IRIS 313-8136]	IRIS 313-8136	IRGC 121819	temp	0	A	SAFARI::GERVEX 1256-C1::[IRIS 313-8136]	IRIS 313-8136	IRGC 121819	temp	0	C	T	T	-	-	-	C	C	C	T	C	-	-	-	-	C	-	G	C	T	T	-	A	-	G	G	C	T	T	C	G	T	G	G	G	G	G	-	-
SALOIO::GERVEX 1259-C1::[IRIS 313-8138]	IRIS 313-8138	IRGC 122235	temp	0	A	SALOIO::GERVEX 1259-C1::[IRIS 313-8138]	IRIS 313-8138	IRGC 122235	temp	0	C	T	T	-	-	-	C	C	C	T	C	-	-	-	-	C	-	G	C	T	T	-	A	-	G	G	C	T	T	C	G	T	G	G	G	G	G	-	-
SANDOCA::GERVEX 1262-C1::[IRIS 313-8139]	IRIS 313-8139	IRGC 122240	japx	0	A	SANDOCA::GERVEX 1262-C1::[IRIS 313-8139]	IRIS 313-8139	IRGC 122240	japx	0	C	T	T	-	-	-	C	C	C	T	C	-	-	-	-	C	-	G	C	T	T	-	A	-	G	G	C	T	T	C	G	T	G	G	G	G	G	-	-
SANGHAI::GERVEX 1264-C1::[IRIS 313-8140]	IRIS 313-8140	IRGC 122241	temp	0	A	SANGHAI::GERVEX 1264-C1::[IRIS 313-8140]	IRIS 313-8140	IRGC 122241	temp	0	C	T	T	-	-	-	C	C	C	T	C	-	-	-	-	C	-	G	C	T	T	-	A	-	G	G	C	T	T	C	G	T	G	G	G	G	G	-	-
SELN 244 A 6-20::GERVEX 1273-C1::[IRIS 313-8141]	IRIS 313-8141	IRGC 122244	temp	0	A	SELN 244 A 6-20::GERVEX 1273-C1::[IRIS 313-8141]	IRIS 313-8141	IRGC 122244	temp	0	C	T	T	-	-	-	C	C	C	T	C	-	-	-	-	C	-	G	C	T	T	-	A	-	G	G	C	T	T	C	G	T	G	G	G	G	G	-	-
SETTANTUNO::GERVEX 1279-C1::[IRIS 313-8142]	IRIS 313-8142	IRGC 122249	temp	0	A	SETTANTUNO::GERVEX 1279-C1::[IRIS 313-8142]	IRIS 313-8142	IRGC 122249	temp	0	C	T	T	-	-	-	C	C	C	T	C	-	-	-	-	C	-	G	C	T	T	-	A	-	G	G	C	T	T	C	G	T	G	G	G	G	G	-	-
SUPER::GERVEX 1304-C1::[IRIS 313-8145]	IRIS 313-8145	IRGC 122257	temp	0	A	SUPER::GERVEX 1304-C1::[IRIS 313-8145]	IRIS 313-8145	IRGC 122257	temp	0	C	T	T	-	-	-	C	C	C	T	C	-	-	-	-	C	-	G	C	T	T	-	A	-	G	G	C	T	T	C	G	T	G	G	G	G	G	-	-
T 757::GERVEX 1316-C1::[IRIS 313-8147]	IRIS 313-8147	IRGC 122259	temp	0	A	T 757::GERVEX 1316-C1::[IRIS 313-8147]	IRIS 313-8147	IRGC 122259	temp	0	C	T	T	-	-	-	C	C	C	T	C	-	-	-	-	C	-	G	C	T	T	-	A	-	G	G	C	T	T	C	G	T	G	G	G	G	G	-	-
TOPAZIO::GERVEX 1332-C1::[IRIS 313-8149]	IRIS 313-8149	IRGC 122268	temp	0	A	TOPAZIO::GERVEX 1332-C1::[IRIS 313-8149]	IRIS 313-8149	IRGC 122268	temp	0	C	T	T	-	-	-	C	C	C	T	C	-	-	-	-	C	-	G	C	T	T	-	A	-	G	G	C	T	T	C	G	T	G	G	G	G	G	-	-
KULON::GERVEX 1473-C1::[IRIS 313-8155]	IRIS 313-8155	IRGC 122142	japx	0	A	KULON::GERVEX 1473-C1::[IRIS 313-8155]	IRIS 313-8155	IRGC 122142	japx	0	C	T	T	-	-	-	C	C	C	T	C	-	-	-	-	C	-	G	C	T	T	-	A	-	G	G	C	T	T	C	G	T	G	G	G	G	G	-	-
CT 23::GERVEX 1488-C1::[IRIS 313-8158]	IRIS 313-8158	IRGC 122022	japx	0	A	CT 23::GERVEX 1488-C1::[IRIS 313-8158]	IRIS 313-8158	IRGC 122022	japx	0	C	T	T	-	-	-	C	C	C	T	C	-	-	-	-	C	-	G	C	T	T	-	A	-	G	G	C	T	T	C	G	T	G	G	G	G	G	-	-
CT 36::GERVEX 1489-C1::[IRIS 313-8159]	IRIS 313-8159	IRGC 122023	japx	0	A	CT 36::GERVEX 1489-C1::[IRIS 313-8159]	IRIS 313-8159	IRGC 122023	japx	0	C	T	T	-	-	-	C	C	C	T	C	-	-	-	-	C	-	G	C	T	T	-	A	-	G	G	C	T	T	C	G	T	G	G	G	G	G	-	-
CT 58::GERVEX 1491-C1::[IRIS 313-8160]	IRIS 313-8160	IRGC 122024	temp	0	A	CT 58::GERVEX 1491-C1::[IRIS 313-8160]	IRIS 313-8160	IRGC 122024	temp	0	C	T	T	-	-	-	C	C	C	T	C	-	-	-	-	C	-	G	C	T	T	-	A	-	G	G	C	T	T	C	G	T	G	G	G	G	G	-	-
CNA 4081::GERVEX 1494-C1::[IRIS 313-8161]	IRIS 313-8161	IRGC 122017	ind1B	0	A	CNA 4081::GERVEX 1494-C1::[IRIS 313-8161]	IRIS 313-8161	IRGC 122017	ind1B	4	C	T	T	-	-	-	C	C	C	T	C	-	-	-	-	C	-	G	C	T	T	-	A	-	G	G	C	T	T	C	G	T	G	G	G	G	G	-	-
RPC 12::GERVEX 1505-C1::[IRIS 313-8162]	IRIS 313-8162	IRGC 122223	temp	0	A	RPC 12::GERVEX 1505-C1::[IRIS 313-8162]	IRIS 313-8162	IRGC 122223	temp	0	C	T	T	-	-	-	C	C	C	T	C	-	-	-	-	C	-	G	C	T	T	-	A	-	G	G	C	T	T	C	G	T	G	G	G	G	G	-	-
CIGALON::GERVEX 1514-C1::[IRIS 313-8165]	IRIS 313-8165	IRGC 122013	temp	0	A	CIGALON::GERVEX 1514-C1::[IRIS 313-8165]	IRIS 313-8165	IRGC 122013	temp	0	C	T	T	-	-	-	C	C	C	T	C	-	-	-	-	C	-	G	C	T	T	-	A	-	G	G	C	T	T	C	G	T	G	G	G	G	G	-	-
CALENDAL::GERVEX 1516-C1::[IRIS 313-8166]	IRIS 313-8166	IRGC 121995	japx	0	A	CALENDAL::GERVEX 1516-C1::[IRIS 313-8166]	IRIS 313-8166	IRGC 121995	japx	0	C	T	T	-	-	-					C	-	-	-	-	C	-	G	C	T	T	-	A	-	G	G	C	T	T	C	G	T	G	G	G	G	G	-	-
DELTA::GERVEX 1519-C1::[IRIS 313-8167]	IRIS 313-8167	IRGC 122303	japx	0	A	DELTA::GERVEX 1519-C1::[IRIS 313-8167]	IRIS 313-8167	IRGC 122303	japx	0	C	T	T	-	-	-	C	C	C	T	C	-	-	-	-	C	-	G	C	T	T	-	A	-	G	G	C	T	T	C	G	T	G	G	G	G	G	-	-
ARLESIENNE::GERVEX 1530-C1::[IRIS 313-8168]	IRIS 313-8168	IRGC 121968	japx	0	A	ARLESIENNE::GERVEX 1530-C1::[IRIS 313-8168]	IRIS 313-8168	IRGC 121968	japx	0	C	T	T	-	-	-	C	C	C	T	C	-	-	-	-	C	-	G	C	T	T	-	A	-	G	G	C	T	T	C	G	T	G	G	G	G	G	-	-
MEJANES 2::GERVEX 1560-C1::[IRIS 313-8170]	IRIS 313-8170	IRGC 122166	japx	0	A	MEJANES 2::GERVEX 1560-C1::[IRIS 313-8170]	IRIS 313-8170	IRGC 122166	japx	0	C	T	T	-	-	-	C	C	C	T	C	-	-	-	-	C	-	G	C	T	T	-			G	G	C	T	T	C	G	T	G	G	G	G	G	-	-
AUZGUSTA::GERVEX 1634-C1::[IRIS 313-8171]	IRIS 313-8171	IRGC 121972	temp	0	A	AUZGUSTA::GERVEX 1634-C1::[IRIS 313-8171]	IRIS 313-8171	IRGC 121972	temp	0	C	T	T	-	-	-	C	C	C	T	C	-	-	-	-	C	-	G	C	T	T	-	A	-	G	G	C	T	T	C	G	T	G	G	G	G	G	-	-
FIDJI::GERVEX 1636-C1::[IRIS 313-8172]	IRIS 313-8172	IRGC 122048	admix	0	A	FIDJI::GERVEX 1636-C1::[IRIS 313-8172]	IRIS 313-8172	IRGC 122048	admix	0	C	T	T	-	-	-	C	C	C	T	C	-	-	-	-	C	-	G	C	T	T	-	A	-	G	G	C	T	T	C	G	T	G	G	G	G	G	-	-
A 201::GERVEX 1638-C1::[IRIS 313-8173]	IRIS 313-8173	IRGC 121959	trop	0	A	A 201::GERVEX 1638-C1::[IRIS 313-8173]	IRIS 313-8173	IRGC 121959	trop	0	C	T	T	-	-	-	C	C	C	T	C	-	-	-	-	C	-	G	C	T	T	-	A	-	G	G	C	T	T	C	G	T	G	G	G	G	G	-	-
DELLMONT::GERVEX 1647-C1::[IRIS 313-8180]	IRIS 313-8180	IRGC 122035	trop	0	A	DELLMONT::GERVEX 1647-C1::[IRIS 313-8180]	IRIS 313-8180	IRGC 122035	trop	0	C	T	T	-	-	-	C	C	C	T	C	-	-	-	-	C	-	G	C	T	T	-	A	-	G	G	C	T	T	C	G	T	G	G	G	G	G	-	-
L 205::GERVEX 1659-C1::[IRIS 313-8192]	IRIS 313-8192	IRGC 122144	trop	0	A	L 205::GERVEX 1659-C1::[IRIS 313-8192]	IRIS 313-8192	IRGC 122144	trop	1	C	T	T	-	-	-	C	C	C	T	C	-	-	-	-	C	-	G	C	T	T	-	A	-	G	G	C	T	T	C	G	T	G	G	G	G	G	-	-
LACASSINE::GERVEX 1660-C1::[IRIS 313-8193]	IRIS 313-8193	IRGC 122146	trop	0	A	LACASSINE::GERVEX 1660-C1::[IRIS 313-8193]	IRIS 313-8193	IRGC 122146	trop	0	C	T	T	-	-	-	C	C	C	T	C	-	-	-	-	C	-	G	C	T	T	-	A	-	G	G	C	T	T	C	G	T	G	G	G	G	G	-	-
OPALE::GERVEX 1667-C1::[IRIS 313-8200]	IRIS 313-8200	IRGC 122183	temp	0	A	OPALE::GERVEX 1667-C1::[IRIS 313-8200]	IRIS 313-8200	IRGC 122183	temp	1	C	T	T	-	-	-	C	C	C	T	C	-	-	-	-	C	-	G	C	T	T	-	A	-	G	G	C	T	T	C	G	T	G	G	G	G	G	-	-
REXMONT::GERVEX 1669-C1::[IRIS 313-8202]	IRIS 313-8202	IRGC 122216	trop	0	A	REXMONT::GERVEX 1669-C1::[IRIS 313-8202]	IRIS 313-8202	IRGC 122216	trop	0	C	T	T	-	-	-	C	C	C	T	C	-	-	-	-	C	-	G	C	T	T	-	A	-	G	G	C	T	T	C	G	T	G	G	G	G	G	-	-
SALVO::GERVEX 1672-C1::[IRIS 313-8205]	IRIS 313-8205	IRGC 122237	japx	0	A	SALVO::GERVEX 1672-C1::[IRIS 313-8205]	IRIS 313-8205	IRGC 122237	japx	0	C	T	T	-	-	-	C	C	C	T	C	-	-	-	-	C	-	G	C	T	T	-	A	-	G	G	C	T	T	C	G	T	G	G	G	G	G	-	-
ALEXANDROS::GERVEX 1678-C1::[IRIS 313-8209]	IRIS 313-8209	IRGC 121962	trop	0	A	ALEXANDROS::GERVEX 1678-C1::[IRIS 313-8209]	IRIS 313-8209	IRGC 121962	trop	0	C	T	T	-	-	-	C	C	C	T	C	-	-	-	-	C	-	G	C	T	T	-	A	-	G	G	C	T	T	C	G	T	G	G	G	G	G	-	-
GIZA 178::GERVEX 1681-C1::[IRIS 313-8212]	IRIS 313-8212	IRGC 122060	indx	0	A	GIZA 178::GERVEX 1681-C1::[IRIS 313-8212]	IRIS 313-8212	IRGC 122060	indx	4	C	T	T	-	-	-	C	C	C	T	C	-	-	-	-	C	-	G	C	T	T	-	A	-	G	G	C	T	T	C	G	T	G	G	G	G	G	-	-
GRAAL::GERVEX 1682-C1::[IRIS 313-8213]	IRIS 313-8213	IRGC 122070	trop	0	A	GRAAL::GERVEX 1682-C1::[IRIS 313-8213]	IRIS 313-8213	IRGC 122070	trop	1	C	T	T	-	-	-	C	C	C	T	C	-	-	-	-	C	-	G	C	T	T	-	A	-	G	G	C	T	T	C	G	T	G	G	G	G	G	-	-
MELAS::GERVEX 1684-C1::[IRIS 313-8214]	IRIS 313-8214	IRGC 122167	japx	0	A	MELAS::GERVEX 1684-C1::[IRIS 313-8214]	IRIS 313-8214	IRGC 122167	japx	0	C	T	T	-	-	-	C	C	C	T	C	-	-	-	-	C	-	G	C	T	T	-	A	-	G	G	C	T	T	C	G	T	G	G	G	G	G	-	-
MERLE::GERVEX 1685-C1::[IRIS 313-8215]	IRIS 313-8215	IRGC 122168	indx	0	A	MERLE::GERVEX 1685-C1::[IRIS 313-8215]	IRIS 313-8215	IRGC 122168	indx	4	C	T	T	-	-	-	C	C	C	T	C	-	-	-	-	C	-	G	C	T	T	-	A	-	G	G	C	T	T	C	G	T	G	G	G	G	G	-	-
ROXANI::GERVEX 1686-C1::[IRIS 313-8216]	IRIS 313-8216	IRGC 122222	temp	0	A	ROXANI::GERVEX 1686-C1::[IRIS 313-8216]	IRIS 313-8216	IRGC 122222	temp	0	C	T	T	-	-	-	C	C	C	T	C	-	-	-	-	C	-	G	C	T	T	-	A	-	G	G	C	T	T	C	G	T	G	G	G	G	G	-	-
SAKHA 102::GERVEX 1687-C1::[IRIS 313-8217]	IRIS 313-8217	IRGC 122233	temp	0	A	SAKHA 102::GERVEX 1687-C1::[IRIS 313-8217]	IRIS 313-8217	IRGC 122233	temp	0	C	T	T	-	-	-	C	C	C	T	C	-	-	-	-	C	-	G	C	T	T	-	A	-	G	G	C	T	T	C	G	T	G	G	G	G	G	-	-
SAKHA 103::GERVEX 1688-C1::[IRIS 313-8218]	IRIS 313-8218	IRGC 122234	temp	0	A	SAKHA 103::GERVEX 1688-C1::[IRIS 313-8218]	IRIS 313-8218	IRGC 122234	temp	0	C	T	T	-	-	-	C	C	C	T	C	-	-	-	-	C	-	G	C	T	T	-	A	-	G	G	C	T	T	C	G	T	G	G	G	G	G	-	-
IR 62266-42-6-2::[IRIS 313-8232]	IRIS 313-8232	IRGC 117597	trop	0	A	IR 62266-42-6-2::[IRIS 313-8232]	IRIS 313-8232	IRGC 117597	trop	0	C	T	T	-	-	-	C	C	C	T	C	-	-	-	-	C	-	G	C	T	T	-	A	-	G	G	C	T	T	C	G	T	G	G	G	G	G	-	-
GERDEH::[IRIS 313-8256]	IRIS 313-8256	IRGC 117474	japx	0	A	GERDEH::[IRIS 313-8256]	IRIS 313-8256	IRGC 117474	japx	0	C	T	T	-	-	-	C	C	C	T	C	-	-	-	-	C	-	G	C	T	T	-	A	-	G	G	C	T	T	C	G	T	G	G	G	G	G	-	-
K 2 C 14::IRGC 68549-1::[IRIS 313-8277]	IRIS 313-8277	IRGC 126067	trop	0	A	K 2 C 14::IRGC 68549-1::[IRIS 313-8277]	IRIS 313-8277	IRGC 126067	trop	1	C	T	T	-	-	-	C	C	C	T	C	-	-	-	-	C	-	G	C	T	T	-	A	-	G	G	C	T	T	C	G	T	G	G	G	G	G	-	-
KOYRA::IRGC 77267-1::[IRIS 313-8283]	IRIS 313-8283	IRGC 121026	aus	0	A	KOYRA::IRGC 77267-1::[IRIS 313-8283]	IRIS 313-8283	IRGC 121026	aus	1	C	T	T	-	-	-	C	C	C	T	C	-	-	-	-	C	-	G	C	T	T	-	A	-	G	G	C	T	T	C	G	T	G	G	G	G
BHADOIA 303::IRGC 6588-1::[IRIS 313-8321]	IRIS 313-8321	IRGC 120894	aus	0	A	BHADOIA 303::IRGC 6588-1::[IRIS 313-8321]	IRIS 313-8321	IRGC 120894	aus	4	C	T	T	-	-	-	C	C	C	T	C	-	-	-	-	C	-	G	C	T	T	-	A	-	G	G	C	T	T	C	G	T	G	G	G	G	T	T	-
REXARK ROGUE::IRGC 1972-1::[IRIS 313-8323]	IRIS 313-8323		trop	0	A	REXARK ROGUE::IRGC 1972-1::[IRIS 313-8323]	IRIS 313-8323		trop	0.5	C	T	T	-	-	-	C	C	C	T	C	-	-	-	-	C	-	G	C	T	T	-	A	-	G	G	C	T	T	C	G	T	G	G	G	G	G	-	-
JC 1::[IRIS 313-8326]	IRIS 313-8326	IRGC 117494	aro	0	A	JC 1::[IRIS 313-8326]	IRIS 313-8326	IRGC 117494	aro	1	C	T	T	-	-	-	C	C	C	T	C	-	-	-	-	C	-	G	C	T	T	-	A	-	G	G	C	T	T	C	G	T	G	G	G	G	G	-	-
BOND::IRGC 66755-1::[IRIS 313-8339]	IRIS 313-8339	IRGC 125603	trop	0	A	BOND::IRGC 66755-1::[IRIS 313-8339]	IRIS 313-8339	IRGC 125603	trop	0	C	T	T	-	-	-	C	C	C	T	C	-	-	-	-	C	-	G	C	T	T	-	A	-	G	G	C	T	T	C	G	T	G	G	G	G	G	-	-
BAT DO::IRGC 7014-1::[IRIS 313-8341]	IRIS 313-8341	IRGC 121599	indx	0	A	BAT DO::IRGC 7014-1::[IRIS 313-8341]	IRIS 313-8341	IRGC 121599	indx	13	C	T	T	-	-	-	C	C	C	T	C	-	-	-	-	C	-	G	C	T	T	-	A	-	G	G	C	T	T	C	G	T	G	G	G	G	T	T	-
KURULU WEE (WHITE)::IRGC 66518-1::[IRIS 313-8342]	IRIS 313-8342	IRGC 121029	aus	0	A	KURULU WEE (WHITE)::IRGC 66518-1::[IRIS 313-8342]	IRIS 313-8342	IRGC 121029	aus	5	C	T	T	-	-	-	C	C	C	T	C	-	-	-	-	C	-	G	C	T	T	-	A	-	G	G	C	T	T	C	G	T	G	G	G	G	G	-	-
BLICCA::IRGC 47151-1::[IRIS 313-8356]	IRIS 313-8356	IRGC 126188	trop	0	A	BLICCA::IRGC 47151-1::[IRIS 313-8356]	IRIS 313-8356	IRGC 126188	trop	0	C	T	T	-	-	-	C	C	C	T	C	-	-	-	-	C	-	G	C	T	T	-	A	-	G	G	C	T	T	C	G	T	G	G	G	G	G	-	-
SAN CHIAO TSWEN::IRGC 1565-1::[IRIS 313-8380]	IRIS 313-8380	IRGC 126123	ind1A	0	A	SAN CHIAO TSWEN::IRGC 1565-1::[IRIS 313-8380]	IRIS 313-8380	IRGC 126123	ind1A	4	C	T	T	-	-	-	C	C	C	T	C	-	-	-	-	C	-	G	C	T	T	-	A	-	G	G	C	T	T	C	G	T	G	G	G	G	G	-	-
PURAK SIRIBA::IRGC 71598-1::[IRIS 313-8381]	IRIS 313-8381	IRGC 126308	trop	0	A	PURAK SIRIBA::IRGC 71598-1::[IRIS 313-8381]	IRIS 313-8381	IRGC 126308	trop	1	C	T	T	-	-	-	C	C	C	T	C	-	-	-	-	C	-	G	C	T	T	-	A	-	G	G	C	T	T	C	G	T	G	G	G	G	G	-	-
JC 149::[IRIS 313-8385]	IRIS 313-8385	IRGC 117497	aro	0	A	JC 149::[IRIS 313-8385]	IRIS 313-8385	IRGC 117497	aro	1	C	T	T	-	-	-	C	C	C	T	C	-	-	-	-	C	-	G	C	T	T	-	A	-	G	G	C	T	T	C	G	T	G	G	G	G	G	-	-
FU LI HONG::IRGC 70250-1::[IRIS 313-8387]	IRIS 313-8387	IRGC 125610	temp	0	A	FU LI HONG::IRGC 70250-1::[IRIS 313-8387]	IRIS 313-8387	IRGC 125610	temp	0	C	T	T	-	-	-	C	C	C	T	C	-	-	-	-	C	-	G	C	T	T	-	A	-	G	G	C	T	T	C	G	T	G	G
KHARSU 80::IRGC 28016-1::[IRIS 313-8398]	IRIS 313-8398	IRGC 121022	aus	0	A	KHARSU 80::IRGC 28016-1::[IRIS 313-8398]	IRIS 313-8398	IRGC 121022	aus	9	C	T	T	-	-	-	C	C	C	T	C	-	-	-	-	C	-	G	C	T	T	-	A	-	G	G	C	T	T	C	G	T	G		G	G	G	-	-
68-2::IRGC 14546-1::[IRIS 313-8399]	IRIS 313-8399	IRGC 126113	temp	0	A	68-2::IRGC 14546-1::[IRIS 313-8399]	IRIS 313-8399	IRGC 126113	temp	0	C	T	T	-	-	-	C	C	C	T	C	-	-	-	-	C	-	G	C	T	T	-	A	-	G	G	C	T	T	C	G	T	G	G	G	G	G	-	-
RIKUTO NORIN MOCHI 20::IRGC 410-1::[IRIS 313-8400]	IRIS 313-8400	IRGC 125622	trop	0	A	RIKUTO NORIN MOCHI 20::IRGC 410-1::[IRIS 313-8400]	IRIS 313-8400	IRGC 125622	trop	1	C	T	T	-	-	-	C	C	C	T	C	-	-	-	-	C	-	G	C	T	T	-			G	G	C	T	T	C	G	T	G	G	G	G	G	-	-
SOM NGHE AN::IRGC 60751-1::[IRIS 313-8409]	IRIS 313-8409	IRGC 126007	indx	0	A	SOM NGHE AN::IRGC 60751-1::[IRIS 313-8409]	IRIS 313-8409	IRGC 126007	indx	4	C	T	T	-	-	-	C	C	C	T	C	-	-	-	-	C	-	G	C	T	T	-	A	-	G	G	C	T	T	C	G	T	G	G	G	G	G	-	-
CHANG LE SAN SHU ZAO::IRGC 63561-1::[IRIS 313-8433]	IRIS 313-8433	IRGC 126115	ind1A	0	A	CHANG LE SAN SHU ZAO::IRGC 63561-1::[IRIS 313-8433]	IRIS 313-8433	IRGC 126115	ind1A	12	C	T	T	-	-	-	C	C	C	T	C	-	-	-	-	C	-	G	C	T	T	-	A	-	G	G	C	T	T	C	G	T	G	G	G	G	G	-	-
TEBONNET::IRGC 66760-1::[IRIS 313-8434]	IRIS 313-8434	IRGC 125625	trop	0	A	TEBONNET::IRGC 66760-1::[IRIS 313-8434]	IRIS 313-8434	IRGC 125625	trop	0	C	T	T	-	-	-	C	C	C	T	C	-	-	-	-	C	-	G	C	T	T	-	A	-	G	G	C	T	T	C	G	T	G	G	G	G	G	-	-
UPRH 233::IRGC 61667-1::[IRIS 313-8435]	IRIS 313-8435	IRGC 125627	ind1A	0	A	UPRH 233::IRGC 61667-1::[IRIS 313-8435]	IRIS 313-8435	IRGC 125627	ind1A	4	C	T	T	-	-	-	C	C	C	T	C	-	-	-	-	C	-	G	C	T	T	-	A	-	G	G	C	T	T	C	G	T	G	G	G	G	G	-	-
PIKTO MAMAS::IRGC 18487-1::[IRIS 313-8436]	IRIS 313-8436	IRGC 126307	trop	0	A	PIKTO MAMAS::IRGC 18487-1::[IRIS 313-8436]	IRIS 313-8436	IRGC 126307	trop	0	C	T	T	-	-	-	C	C	C	T	C	-	-	-	-	C	-	G	C	T	T	-	A	-	G	G	C	T	T	C	G	T	G	G	G	G	G	-	-
KENDINGA 5 (H)::IRGC 60310-1::[IRIS 313-8439]	IRIS 313-8439	IRGC 126220	trop	0	A	KENDINGA 5 (H)::IRGC 60310-1::[IRIS 313-8439]	IRIS 313-8439	IRGC 126220	trop	2	C	T	T	-	-	-	C	C	C	T	C	-	-	-	-	C	-	G	C	T	T	-	A	-	G	G	C	T	T	C	G	T	G	G	G	G	G	-	-
LAI YIP ZIM::IRGC 4955-1::[IRIS 313-8454]	IRIS 313-8454	IRGC 125618	ind1A	0	A	LAI YIP ZIM::IRGC 4955-1::[IRIS 313-8454]	IRIS 313-8454	IRGC 125618	ind1A	5	C	T	T	-	-	-	C	C	C	T	C	-	-	-	-	C	-	G	C	T	T	-	A	-	G	G	C	T	T	C	G	T	G	G	G	G	T	T	-
DAGPA MRAS::IRGC 62166-1::[IRIS 313-8486]	IRIS 313-8486	IRGC 127043	subtrop	0	A	DAGPA MRAS::IRGC 62166-1::[IRIS 313-8486]	IRIS 313-8486	IRGC 127043	subtrop	1	C	T	T	-	-	-	C	C	C	T	C	-	-	-	-	C	-	G	C	T	T	-	A	-	G	G	C	T	T	C	G	T	G		G	G	G	-	-
M 102::IRGC 76307-1::[IRIS 313-8502]	IRIS 313-8502	IRGC 125620	temp	0	A	M 102::IRGC 76307-1::[IRIS 313-8502]	IRIS 313-8502	IRGC 125620	temp	0	C	T	T	-	-	-	C	C	C	T	C	-	-	-	-	C	-	G	C	T	T	-	A	-	G	G	C	T	T	C	G	T	G	G	G	G	G	-	-
MANDASHERPO::IRGC 64913-1::[IRIS 313-8519]	IRIS 313-8519	IRGC 125995	subtrop	0	A	MANDASHERPO::IRGC 64913-1::[IRIS 313-8519]	IRIS 313-8519	IRGC 125995	subtrop	0	C	T	T	-	-	-	C	C	C	T	C	-	-	-	-	C	-	G	C	T	T	-	A	-	G	G	C	T	T	C	G	T	G	G	G	G	G	-	-
OS 4::[IRIS 313-8523]	IRIS 313-8523	IRGC 117543	trop	0	A	OS 4::[IRIS 313-8523]	IRIS 313-8523	IRGC 117543	trop	0	C	T	T	-	-	-	C	C	C	T	C	-	-	-	-	C	-	G	C	T	T	-	A	-	G	G	C	T	T	C	G	T	G	G	G	G	G	-	-
ONOY::IRGC 55418-1::[IRIS 313-8572]	IRIS 313-8572	IRGC 126037	trop	0	A	ONOY::IRGC 55418-1::[IRIS 313-8572]	IRIS 313-8572	IRGC 126037	trop	1	C	T	T	-	-	-	C	C	C	T	C	-	-	-	-	A	A	G	C	T	T	-	A	-	G	G	C	T	T	C	G	T	G	G	G	G	G	-	-
MINATANDA::IRGC 74613-1::[IRIS 313-8594]	IRIS 313-8594		trop	0	A	MINATANDA::IRGC 74613-1::[IRIS 313-8594]	IRIS 313-8594		trop	0	C	T	T	-	-	-	C	C	C	T	C	-	-	-	-	C	-	G	C	T	T	-	A	-	G	G	C	T	T	C	G	T	G	G	G	G	G	-	-
BUE GA WA::IRGC 60824-1::[IRIS 313-8599]	IRIS 313-8599	IRGC 127041	subtrop	0	A	BUE GA WA::IRGC 60824-1::[IRIS 313-8599]	IRIS 313-8599	IRGC 127041	subtrop	0.5	C	T	T	-	-	-	C	C	C	T	C	-	-	-	-	C	-	G	C	T	T	-	A	-	G	G	C	T	T	C	G	T	G	G	G	G	G	-	-
PRELUDE::IRGC 1790-1::[IRIS 313-8627]	IRIS 313-8627	IRGC 126260	trop	0	A	PRELUDE::IRGC 1790-1::[IRIS 313-8627]	IRIS 313-8627	IRGC 126260	trop	1	C	T	T	-	-	-	C	C	C	T	C	-	-	-	-	C	-	G	C	T	T	-	A	-	G	G	C	T	T	C	G	T	G	G	G	G	G	-	-
BALINGMI::IRGC 62156-1::[IRIS 313-8637]	IRIS 313-8637	IRGC 126179	subtrop	0	A	BALINGMI::IRGC 62156-1::[IRIS 313-8637]	IRIS 313-8637	IRGC 126179	subtrop	0	C	T	T	-	-	-	C	C	C	T	C	-	-	-	-	C	-	G	C	T	T	-	A	-	G	G	C	T	T	C	G	T	G	G	G	G	G	-	-
AUS 439::IRGC 29221-1::[IRIS 313-8641]	IRIS 313-8641	IRGC 120876	aus	0	A	AUS 439::IRGC 29221-1::[IRIS 313-8641]	IRIS 313-8641	IRGC 120876	aus	12	C	T	T	-	-	-	C	C	C	T	C	-	-	-	-	C	-	G	C	T	T	-	A	-	G	G	C	T	T	C	G	T	G		G	G	G	-/T	-
CP 231::IRGC 34018-1::[IRIS 313-8658]	IRIS 313-8658	IRGC 126195	japx	0	A	CP 231::IRGC 34018-1::[IRIS 313-8658]	IRIS 313-8658	IRGC 126195	japx	0	C	T	T	-	-	-	C	C	C	T	C	-	-	-	-	C	-	G	C	T	T	-	A	-	G	G	C	T	T	C	G	T	G	G	G	G	G	-	-
CALROSE 76::IRGC 34275-1::[IRIS 313-8669]	IRIS 313-8669	IRGC 125604	japx	0	A	CALROSE 76::IRGC 34275-1::[IRIS 313-8669]	IRIS 313-8669	IRGC 125604	japx	3	C	T	T	-	-	-	C	C	C	T	C	-	-	-	-	C	-	G	C	T	T	-	A	-	G	G	C	T	T	C	G	T	G	G	G	G	G	-	-
TRES MESES::IRGC 6464-1::[IRIS 313-8694]	IRIS 313-8694	IRGC 126010	trop	0	A	TRES MESES::IRGC 6464-1::[IRIS 313-8694]	IRIS 313-8694	IRGC 126010	trop	0	C	T	T	-	-	-	C	C	C	T	C	-	-	-	-	C	-	G	C	T	T	-	A	-	G	G	C	T	T	C	G	T	G	G	G	G	G	-	-
HOLOI BASH (SOLOI BASH)::IRGC 64778-1::[IRIS 313-8721]	IRIS 313-8721	IRGC 120969	aus	0	A	HOLOI BASH (SOLOI BASH)::IRGC 64778-1::[IRIS 313-8721]	IRIS 313-8721	IRGC 120969	aus	7	C	T	T	-	-	-	C	C	C	T	C	-	-	-	-	C	-	G	C	T	T	-	A	-	G	G	C	T	T	C	G	T	G	G	G	G	G	-	-
NIAO YAO::IRGC 5496-1::[IRIS 313-8743]	IRIS 313-8743	IRGC 126075	indx	0	A	NIAO YAO::IRGC 5496-1::[IRIS 313-8743]	IRIS 313-8743	IRGC 126075	indx	1	C	T	T	-	-	-	C	C	C	T	C	-	-	-	-	C	-	G	C	T	T	-	A	-	G	G	C	T	T	C	G	T	G		G	G	G	-	-
KOSAGI::IRGC 57692-1::[IRIS 313-8769]	IRIS 313-8769	IRGC 126225	trop	0	A	KOSAGI::IRGC 57692-1::[IRIS 313-8769]	IRIS 313-8769	IRGC 126225	trop	1	C	T	T	-	-	-	C	C	C	T	C	-	-	-	-	C	-	G	C	T	T	-	A	-	G	G	C	T	T	C	G	T	G	G	G	G	G	-	-
SUP BLUE ROSE::IRGC 1739-1::[IRIS 313-8778]	IRIS 313-8778	IRGC 126124	trop	0	A	SUP BLUE ROSE::IRGC 1739-1::[IRIS 313-8778]	IRIS 313-8778	IRGC 126124	trop	1	C	T	T	-	-	-	C	C	C	T	C	-	-	-	-			G	C	T	T	-	A	-	G	G	C	T	T	C	G	T	G	G	G	G	G	-	-
TEXAS PATNA::IRGC 1797-1::[IRIS 313-8803]	IRIS 313-8803	IRGC 126283	trop	0	A	TEXAS PATNA::IRGC 1797-1::[IRIS 313-8803]	IRIS 313-8803	IRGC 126283	trop	0	C	T	T	-	-	-	C	C	C	T	C	-	-	-	-	C	-	G	C	T	T	-	A	-	G	G	C	T	T	C	G	T	G	G	G	G	G	-	-
JANA (NAM)::IRGC 64897-1::[IRIS 313-8815]	IRIS 313-8815	IRGC 125780	subtrop	0	A	JANA (NAM)::IRGC 64897-1::[IRIS 313-8815]	IRIS 313-8815	IRGC 125780	subtrop	0	C	T	T	-	-	-	C	C	C	T	C	-	-	-	-	C	-	G	C	T	T	-	A	-	G	G	C	T	T	C	G	T	G	G	G	G	G	-	-
KAMNAM::IRGC 64902-1::[IRIS 313-8857]	IRIS 313-8857	IRGC 125793	subtrop	0	A	KAMNAM::IRGC 64902-1::[IRIS 313-8857]	IRIS 313-8857	IRGC 125793	subtrop	1	C	T	T	-	-	-	C	C	C	T	C	-	-	-	-	C	-	G	C	T	T	-	A	-	G	G	C	T	T	C	G	T	G	G	G	G	G	-	-
E ZI 96::IRGC 70188-1::[IRIS 313-8859]	IRIS 313-8859	IRGC 125738	ind1A	0	A	E ZI 96::IRGC 70188-1::[IRIS 313-8859]	IRIS 313-8859	IRGC 125738	ind1A	1	C	T	T	-	-	-	C	C	C	T	C	-	-	-	-	C	-	G	C	T	T	-	A	-	G	G	C	T	T	C	G	T	G	G	G	G	T	T	-
PADI SEPAH::IRGC 48803-1::[IRIS 313-8865]	IRIS 313-8865	IRGC 126345	trop	0	A	PADI SEPAH::IRGC 48803-1::[IRIS 313-8865]	IRIS 313-8865	IRGC 126345	trop	1	C	T	T	-	-	-	C	C	C	T	C	-	-	-	-	C	-	G	C	T	T	-	A	-	G	G	C	T	T	C	G	T	G	G	G	G	G	-	-
PAOTSUPAGAIAHON::IRGC 17072-1::[IRIS 313-8873]	IRIS 313-8873	IRGC 125867	admix	0	A	PAOTSUPAGAIAHON::IRGC 17072-1::[IRIS 313-8873]	IRIS 313-8873	IRGC 125867	admix	0	C	T	T	-	-	-	C	C	C	T	C	-	-	-	-	C	-	G	C	T	T	-	A	-	G	G	C	T	T	C	G	T	G	G	G	G	G	-	-
WIR 1072::IRGC 57496-1::[IRIS 313-8890]	IRIS 313-8890	IRGC 121541	temp	0	A	WIR 1072::IRGC 57496-1::[IRIS 313-8890]	IRIS 313-8890	IRGC 121541	temp	0	C	T	T	-	-	-	C	C	C	T	C	-	-	-	-	C	-	G	C	T	T	-			G	G	C	T	T	C	G	T	G	G	G	G	G	-	-
LEKATAN::IRGC 71554-1::[IRIS 313-8894]	IRIS 313-8894	IRGC 126070	trop	0	A	LEKATAN::IRGC 71554-1::[IRIS 313-8894]	IRIS 313-8894	IRGC 126070	trop	1	C	T	T	-	-	-	C	C	C	T	C	-	-	-	-	C	-	G	C	T	T	-	A	-	G	G	C	T	T	C	G	T	G	G	G	G	G	-	-
CALIFORNIA BELLE::IRGC 66836-1::[IRIS 313-8923]	IRIS 313-8923	IRGC 125693	trop	0	A	CALIFORNIA BELLE::IRGC 66836-1::[IRIS 313-8923]	IRIS 313-8923	IRGC 125693	trop	1	C	T	T	-	-	-	C	C	C	T	C	-	-	-	-	C	-	G	C	T	T	-	A	-	G	G	C	T	T	C	G	T	G	G	G	G	G	-	-
PATISAIL::IRGC 37562-1::[IRIS 313-8932]	IRIS 313-8932	IRGC 126079	ind3	0	A	PATISAIL::IRGC 37562-1::[IRIS 313-8932]	IRIS 313-8932	IRGC 126079	ind3	13	C	T	T	-	-	-	C	C	C	T	C	-	-	-	-	C	-	G	C	T	T	-	A	-	G	G	C	T	T	C	G	T	G	G	G	G	T	T	-
ARC 18061::IRGC 47650-1::[IRIS 313-8935]	IRIS 313-8935	IRGC 127034	indx	0	A	ARC 18061::IRGC 47650-1::[IRIS 313-8935]	IRIS 313-8935	IRGC 127034	indx	19.5	C	T	T	-	-	-	C	C	C	T	C	-	-	-	-	C	-/A	G	C	T	T	-/A	A	-/A	G	G	C	T	T	C			G/A	G	G/A	G/A	G	-/A	-
FU ZAO XIAN::IRGC 63619-1::[IRIS 313-8940]	IRIS 313-8940	IRGC 125744	ind1A	0	A	FU ZAO XIAN::IRGC 63619-1::[IRIS 313-8940]	IRIS 313-8940	IRGC 125744	ind1A	12	C	T	T	-	-	-	C	C	C	T	C	-	-	-	-	C	-	G	C	T	T	-	A	-	G	G	C	T	T	C	G	T	G	G	G	G	G	-/T	-
BLUEBONNET::IRGC 1799-1::[IRIS 313-8960]	IRIS 313-8960	IRGC 125688	trop	0	A	BLUEBONNET::IRGC 1799-1::[IRIS 313-8960]	IRIS 313-8960	IRGC 125688	trop	1	C	T	T	-	-	-	C	C	C	T	C	-	-	-	-	C	-	G	C	T	T	-	A	-	G	G	C	T	T	C	G	T	G	G	G	G	G	-	-
BATHURI::IRGC 25838-1::[IRIS 313-8963]	IRIS 313-8963	IRGC 120887	aus	0	A	BATHURI::IRGC 25838-1::[IRIS 313-8963]	IRIS 313-8963	IRGC 120887	aus	2.5	C	T	T	-	-	-	C	C	C	T	C	-	-	-	-	C	-	G	C	T	T	-	A	-	G	G	C	T	T	C	G	T	G	G	G	G	G	-	-
SKY BONNET::IRGC 66759-1::[IRIS 313-8976]	IRIS 313-8976	IRGC 125902	trop	0	A	SKY BONNET::IRGC 66759-1::[IRIS 313-8976]	IRIS 313-8976	IRGC 125902	trop	0	C	T	T	-	-	-	C	C	C	T	C	-	-	-	-	C	-	G	C	T	T	-	A	-	G	G	C	T	T	C	G	T	G	G	G	G	G	-	-
SIGAE::IRGC 66645-1::[IRIS 313-8998]	IRIS 313-8998		trop	0	A	SIGAE::IRGC 66645-1::[IRIS 313-8998]	IRIS 313-8998		trop	1	C	T	T	-	-	-	C	C	C	T	C	-	-	-	-	C	-	G	C	T	T	-	A	-	G	G	C	T	T	C	G	T	G	G	G	G	G	-	-
ARC 11430 B::IRGC 14567-1::[IRIS 313-8999]	IRIS 313-8999	IRGC 125640	subtrop	0	A	ARC 11430 B::IRGC 14567-1::[IRIS 313-8999]	IRIS 313-8999	IRGC 125640	subtrop	1	C	T	T	-	-	-	C	C	C	T	C	-	-	-	-	C	-	G	C	T	T	-	A	-	G	G	C	T	T	C	G	T	G	G	G	G	G	-	-
TSCHINANANGKA::IRGC 64935-1::[IRIS 313-9048]	IRIS 313-9048	IRGC 125930	subtrop	0	A	TSCHINANANGKA::IRGC 64935-1::[IRIS 313-9048]	IRIS 313-9048	IRGC 125930	subtrop	1	C	T	T	-	-	-	C	C	C	T	C	-	-	-	-	C	-	G	C	T	T	-	A	-	G	G	C	T	T	C	G	T	G	G	G	G	G	-	-
ANGKARONG::IRGC 71493-1::[IRIS 313-9050]	IRIS 313-9050	IRGC 127070	trop	0	A	ANGKARONG::IRGC 71493-1::[IRIS 313-9050]	IRIS 313-9050	IRGC 127070	trop	2	C	T	T	-	-	-	C	C	C	T	C	-	-	-	-	C	-	G	C	T	T	-	A	-	G	G	C	T	T	C	G	T	G	G	G	G	G	-	-
AUS 177::IRGC 29009-1::[IRIS 313-9066]	IRIS 313-9066	IRGC 125659	ind1B	0	A	AUS 177::IRGC 29009-1::[IRIS 313-9066]	IRIS 313-9066	IRGC 125659	ind1B	0	C	T	T	-	-	-	C	C	C	T	C	-	-	-	-	C	-	G	C	T	T	-	A	-	G	G	C	T	T	C	G	T	G	G	G	G	G	-	-
TAKAO MOCHI::IRGC 2564-1::[IRIS 313-9081]	IRIS 313-9081	IRGC 125915	temp	0	A	TAKAO MOCHI::IRGC 2564-1::[IRIS 313-9081]	IRIS 313-9081	IRGC 125915	temp	0	C	T	T	-	-	-	C	C	C	T	C	-	-	-	-	C	-	G	C	T	T	-	A	-	G	G	C	T	T	C	G	T	G	G	G	G	G	-	-
81 A 32::IRGC 60162-1::[IRIS 313-9140]	IRIS 313-9140	IRGC 125631	temp	0	A	81 A 32::IRGC 60162-1::[IRIS 313-9140]	IRIS 313-9140	IRGC 125631	temp	0	C	T	T	-	-	-	C	C	C	T	C	-	-	-	-	C	-	G	C	T	T	-	A	-	G	G	C	T	T	C	G	T	G	G	G	G	G	-	-
ARC 11359::IRGC 21348-1::[IRIS 313-9176]	IRIS 313-9176	IRGC 125639	japx	0	A	ARC 11359::IRGC 21348-1::[IRIS 313-9176]	IRIS 313-9176	IRGC 125639	japx	2	C	T	T	-	-	-	C	C	C	T	C	-	-	-	-	C	-	G	C	T	T	-	A	-	G	G	C	T	T	C	G	T	G	G	G	G	G	-	-
KHAO MON::IRGC 60764-1::[IRIS 313-9182]	IRIS 313-9182	IRGC 125803	indx	0	A	KHAO MON::IRGC 60764-1::[IRIS 313-9182]	IRIS 313-9182	IRGC 125803	indx	13	C	T	T	-	-	-	C	C	C	T	C	-	-	-	-	C	-	G	C	T	T	-	A	-	G	G	C	T	T	C	G	T	G	G	G	G	T	T	-
ARC 6044::IRGC 12190-1::[IRIS 313-9201]	IRIS 313-9201	IRGC 126146	trop	0	A	ARC 6044::IRGC 12190-1::[IRIS 313-9201]	IRIS 313-9201	IRGC 126146	trop	1	C	T	T	-	-	-	C	C	C	T	C	-	-	-	-	C	-	G	C	T	T	-	A	-	G	G	C	T	T	C	G	T	G	G	G	G	G	-	-
CHI SHENG TAO::IRGC 4606-1::[IRIS 313-9204]	IRIS 313-9204	IRGC 125704	ind1A	0	A	CHI SHENG TAO::IRGC 4606-1::[IRIS 313-9204]	IRIS 313-9204	IRGC 125704	ind1A	4	C	T	T	-	-	-	C	C	C	T	C	-	-	-	-	C	-	G	C	T	T	-	A	-	G	G	C	T	T	C	G	T	G	G	G	G	G	-	-
HOKUSETSU::IRGC 65705-1::[IRIS 313-9228]	IRIS 313-9228	IRGC 125764	temp	0	A	HOKUSETSU::IRGC 65705-1::[IRIS 313-9228]	IRIS 313-9228	IRGC 125764	temp	0	C	T	T	-	-	-	C	C	C	T	C	-	-	-	-	C	-	G	C	T	T	-	A	-	G	G	C	T	T	C	G	T	G	G	G	G	G	-	-
RIMBUN::IRGC 43741-1::[IRIS 313-9239]	IRIS 313-9239	IRGC 126268	trop	0	A	RIMBUN::IRGC 43741-1::[IRIS 313-9239]	IRIS 313-9239	IRGC 126268	trop	0	C	T	T	-	-	-	C	C	C	T	C	-	-	-	-	C	-	G	C	T	T	-	A	-	G	G	C	T	T	C	G	T	G	G	G	G	G	-	-
KANU DAM::IRGC 29755-1::[IRIS 313-9249]	IRIS 313-9249	IRGC 125794	temp	0	A	KANU DAM::IRGC 29755-1::[IRIS 313-9249]	IRIS 313-9249	IRGC 125794	temp	0	C	T	T	-	-	-	C	C	C	T	C	-	-	-	-	C	-	G	C	T	T	-	A	-	G	G	C	T	T	C	G	T	G	G	G	G	G	-	-
YONG JIN ZAO 3::IRGC 70441-1::[IRIS 313-9253]	IRIS 313-9253	IRGC 125946	ind1A	0	A	YONG JIN ZAO 3::IRGC 70441-1::[IRIS 313-9253]	IRIS 313-9253	IRGC 125946	ind1A	3	C	T	T	-	-	-	C	C	C	T	C	-	-	-	-	C	-	G	C	T	T	-	A	-	G	G	C	T	T	C	G	T	G	G	G	G	G	-	-
GALWAKA HANDERAN::IRGC 31381-1::[IRIS 313-9256]	IRIS 313-9256	IRGC 125746	indx	0	A	GALWAKA HANDERAN::IRGC 31381-1::[IRIS 313-9256]	IRIS 313-9256	IRGC 125746	indx	6	C	T	T	-	-	-	C	C	C	T	C	-	-	-	-	C	-	G	C	T	T	-	A	-	G	G	C	T	T	C	G	T	G	G	G	G	T	T	-
PALEPYU::IRGC 33549-1::[IRIS 313-9285]	IRIS 313-9285	IRGC 125866	indx	0	A	PALEPYU::IRGC 33549-1::[IRIS 313-9285]	IRIS 313-9285	IRGC 125866	indx	12	C	T	T	-	-	-	C	C	C	T	C	-	-	-	-	C	-	G	C	T	T	-	A	-	G	G	C	T	T	C	G	T	G	G	G	G	G	-	-
KORR::IRGC 30751-1::[IRIS 313-9297]	IRIS 313-9297	IRGC 126155	trop	0	A	KORR::IRGC 30751-1::[IRIS 313-9297]	IRIS 313-9297	IRGC 126155	trop	1	C	T	T	-	-	-	C	C	C	T	C	-	-	-	-	C	-	G	C	T	T	-	A	-	G	G	C	T	T	C	G	T	G	G	G	G	G	-	-
SHINCHIKU IKU 103::IRGC 10430-1::[IRIS 313-9346]	IRIS 313-9346	IRGC 121501	temp	0	A	SHINCHIKU IKU 103::IRGC 10430-1::[IRIS 313-9346]	IRIS 313-9346	IRGC 121501	temp	0	C	T	T	-	-	-	C	C	C	T	C	-	-	-	-	C	-	G	C	T	T	-	A	-	G	G	C	T	T	C	G	T	G	G	G	G	G	-	-
MAYBELLE::IRGC 78629-1::[IRIS 313-9363]	IRIS 313-9363	IRGC 125835	trop	0	A	MAYBELLE::IRGC 78629-1::[IRIS 313-9363]	IRIS 313-9363	IRGC 125835	trop	0	C	T	T	-	-	-	C	C	C	T	C	-	-	-	-	C	-	G	C	T	T	-	A	-	G	G	C	T	T	C	G	T	G	G	G	G	G	-	-
IMPROVED BLUE ROSE::IRGC 5022-1::[IRIS 313-9366]	IRIS 313-9366	IRGC 125771	japx	0	A	IMPROVED BLUE ROSE::IRGC 5022-1::[IRIS 313-9366]	IRIS 313-9366	IRGC 125771	japx	0	C	T	T	-	-	-	C	C	C	T	C	-	-	-	-	C	-	G	C	T	T	-			G	G	C	T	T	C	G	T	G	G	G	G	G	-	-
PULUTAN::IRGC 71596-1::[IRIS 313-9375]	IRIS 313-9375	IRGC 125877	trop	0	A	PULUTAN::IRGC 71596-1::[IRIS 313-9375]	IRIS 313-9375	IRGC 125877	trop	0	C	T	T	-	-	-	C	C	C	T	C	-	-	-	-	C	-	G	C	T	T	-	A	-	G	G	C	T	T	C	G	T	G	G	G	G	G	-	-
HWANGJO::IRGC 55547-1::[IRIS 313-9379]	IRIS 313-9379	IRGC 125768	temp	0	A	HWANGJO::IRGC 55547-1::[IRIS 313-9379]	IRIS 313-9379	IRGC 125768	temp	0	C	T	T	-	-	-	C	C	C	T	C	-	-	-	-	C	-	G	C	T	T	-	A	-	G	G	C	T	T	C	G	T	G	G	G	G	G	-	-
VARY MALADY MENA::IRGC 51555-1::[IRIS 313-9388]	IRIS 313-9388	IRGC 125931	ind2	0	A	VARY MALADY MENA::IRGC 51555-1::[IRIS 313-9388]	IRIS 313-9388	IRGC 125931	ind2	5	C	T	T	-	-	-	C	C	C	T	C	-	-	-	-	C	-	G	C	T	T	-	A	-	G	G	C	T	T	C	G	T	G	G	G	G	T	T	-
KINANDANG BUSIKSIK::IRGC 74607-1::[IRIS 313-9389]	IRIS 313-9389	IRGC 126982	trop	0	A	KINANDANG BUSIKSIK::IRGC 74607-1::[IRIS 313-9389]	IRIS 313-9389	IRGC 126982	trop	0	C	T	T	-	-	-	C	C	C	T	C	-	-	-	-	C	-	G	C	T			A	-	G	G	C	T	T	C	G	T	G	G	G	G	G	-	-
ARC 11626::IRGC 21528-1::[IRIS 313-9392]	IRIS 313-9392	IRGC 125642	admix	0	A	ARC 11626::IRGC 21528-1::[IRIS 313-9392]	IRIS 313-9392	IRGC 125642	admix	0	C	T	T	-	-	-	C	C	C	T	C	-	-	-	-	C	-	G	C	T	T	-	A	-	G	G	C	T	T	C	G	T	G	G	G	G	G	-	-
YANGKUM (RED)::[IRIS 313-9404]	IRIS 313-9404	IRGC 117593	admix	0	A	YANGKUM (RED)::[IRIS 313-9404]	IRIS 313-9404	IRGC 117593	admix	13.5	C	T					C	C	C	T	C	-	-	-	-	C	-	G	C	T	T	-	A	-	G	G	C	T		C		T		G			G	-	-
INGSA BELANAK::IRGC 43402-1::[IRIS 313-9405]	IRIS 313-9405	IRGC 126059	trop	0	A	INGSA BELANAK::IRGC 43402-1::[IRIS 313-9405]	IRIS 313-9405	IRGC 126059	trop	0	C	T	T	-	-	-	C	C	C	T	C	-	-	-	-	C	-	G	C	T	T	-	A	-	G	G	C	T	T	C	G	T	G	G	G	G	G	-	-
CHUNGUR BALI::IRGC 25855-1::[IRIS 313-9422]	IRIS 313-9422	IRGC 120915	aus	0	A	CHUNGUR BALI::IRGC 25855-1::[IRIS 313-9422]	IRIS 313-9422	IRGC 120915	aus	14.5	C	T	T	-	-	-	C	C	C	T	C	-	-	-	-	C	-	G	C	T	T	-	A	-	G	G	C	T	T	C	G	T	G	G	G	G	T	T	-
AGUYOD::IRGC 67423-1::[IRIS 313-9423]	IRIS 313-9423	IRGC 125635	trop	0	A	AGUYOD::IRGC 67423-1::[IRIS 313-9423]	IRIS 313-9423	IRGC 125635	trop	0	C	T	T	-	-	-	C	C	C	T	C	-	-	-	-	C	-	G	C	T	T	-	A	-	G	G	C	T	T	C	G	T	G	G	G	G	G	-	-
RTS 16::IRGC 8235-1::[IRIS 313-9429]	IRIS 313-9429	IRGC 126309	indx	0	A	RTS 16::IRGC 8235-1::[IRIS 313-9429]	IRIS 313-9429	IRGC 126309	indx	5	C	T	T	-	-	-	C	C	C	T	C	-	-	-	-	C	-	G	C	T	T	-	A	-	G	G	C	T	T	C	G	T	G	G	G	G	T	T	-
7507-137::IRGC 40081-1::[IRIS 313-9438]	IRIS 313-9438	IRGC 121242	temp	0	A	7507-137::IRGC 40081-1::[IRIS 313-9438]	IRIS 313-9438	IRGC 121242	temp	0	C	T	T	-	-	-	C	C	C	T	C	-	-	-	-	C	-	G	C	T	T	-	A	-	G	G	C	T	T	C	G	T	G	G	G	G	G	-	-
KOIYA DIGHA::IRGC 63517-1::[IRIS 313-9445]	IRIS 313-9445	IRGC 125806	admix	0	A	KOIYA DIGHA::IRGC 63517-1::[IRIS 313-9445]	IRIS 313-9445	IRGC 125806	admix	13	C	T	T	-	-	-	C	C	C	T	C	-	-	-	-	C	-	G	C	T	T	-	A	-	G	G	C	T	T	C	G	T	G	G	G	G	T	T	-
JAMBALI::IRGC 73101-1::[IRIS 313-9449]	IRIS 313-9449	IRGC 120996	aus	0	A	JAMBALI::IRGC 73101-1::[IRIS 313-9449]	IRIS 313-9449	IRGC 120996	aus	1	C	T	T	-	-	-	C	C	C	T	C	-	-	-	-	C	-	G	C	T	T	-	A	-	G	G	C	T	T	C	G	T	G	G	G	G	G	-	-
B 505 A 1-28-7-1-2::IRGC 6741-1::[IRIS 313-9452]	IRIS 313-9452	IRGC 125661	trop	0	A	B 505 A 1-28-7-1-2::IRGC 6741-1::[IRIS 313-9452]	IRIS 313-9452	IRGC 125661	trop	0	C	T	T	-	-	-	C	C	C	T	C	-	-	-	-	C	-	G	C	T	T	-	A	-	G	G	C	T	T	C	G	T	G	G	G	G	G	-	-
CI 1600::IRGC 16305-1::[IRIS 313-9463]	IRIS 313-9463	IRGC 125710	temp	0	A	CI 1600::IRGC 16305-1::[IRIS 313-9463]	IRIS 313-9463	IRGC 125710	temp	0	C	T	T	-	-	-	C	C	C	T	C	-	-	-	-	C	-	G	C	T	T	-	A	-	G	G	C	T	T	C	G	T	G	G	G	G	G	-	-
SML ACORNI::IRGC 13389-1::[IRIS 313-9464]	IRIS 313-9464	IRGC 125903	admix	0	A	SML ACORNI::IRGC 13389-1::[IRIS 313-9464]	IRIS 313-9464	IRGC 125903	admix	0	C	T	T	-	-	-	C	C	C	T	C	-	-	-	-	C	-	G	C	T	T	-	A	-	G	G	C	T	T	C	G	T	G	G	G	G	G	-	-
TSAO SHENG LI 1::IRGC 1309-1::[IRIS 313-9469]	IRIS 313-9469	IRGC 125929	ind1A	0	A	TSAO SHENG LI 1::IRGC 1309-1::[IRIS 313-9469]	IRIS 313-9469	IRGC 125929	ind1A	13	C	T	T	-	-	-	C	C	C	T	C	-	-	-	-	C	-	G	C	T	T	-	A	-	G	G	C	T	T	C	G	T	G	G	G	G	T	T	-
SAHULO FACHE SOYO::IRGC 66630-1::[IRIS 313-9470]	IRIS 313-9470	IRGC 126310	trop	0	A	SAHULO FACHE SOYO::IRGC 66630-1::[IRIS 313-9470]	IRIS 313-9470	IRGC 126310	trop	0	C	T	T	-	-	-	C	C	C	T	C	-	-	-	-	C	-	G	C	T	T	-	A	-	G	G	C	T	T	C	G	T	G	G	G	G	G	-	-
BLUE BELLE::IRGC 51125-1::[IRIS 313-9491]	IRIS 313-9491	IRGC 125685	trop	0	A	BLUE BELLE::IRGC 51125-1::[IRIS 313-9491]	IRIS 313-9491	IRGC 125685	trop	0	C	T	T	-	-	-	C	C	C	T	C	-	-	-	-	C	-	G	C	T	T	-	A	-	G	G	C	T	T	C	G	T	G	G	G	G	G	-	-
TIMA::IRGC 67856-1::[IRIS 313-9506]	IRIS 313-9506		admix	0	A	TIMA::IRGC 67856-1::[IRIS 313-9506]	IRIS 313-9506		admix	0	C	T					C	C	C	T	C	-	-	-	-	C	-	G	C	T	T	-	A	-	G	G	C	T	T	C	G	T	G	G	G	G	G	-	-
RIKUTO KEMOCHI::[IRIS 313-9523]	IRIS 313-9523	IRGC 117569	japx	0	A	RIKUTO KEMOCHI::[IRIS 313-9523]	IRIS 313-9523	IRGC 117569	japx	1	C	T	T	-	-	-	C	C	C	T	C	-	-	-	-	C	-	G	C	T	T	-	A	-	G	G	C	T	T	C	G	T	G	G	G	G	G	-	-
DAGPA BARA::IRGC 64887-1::[IRIS 313-9529]	IRIS 313-9529	IRGC 125720	subtrop	0	A	DAGPA BARA::IRGC 64887-1::[IRIS 313-9529]	IRIS 313-9529	IRGC 125720	subtrop	1	C	T	T	-	-	-	C	C	C	T	C	-	-	-	-	C	-	G	C	T	T	-	A	-	G	G	C	T	T	C	G	T	G	G	G	G	G	-	-
VEGOLD::IRGC 7756-1::[IRIS 313-9550]	IRIS 313-9550	IRGC 125932	trop	0	A	VEGOLD::IRGC 7756-1::[IRIS 313-9550]	IRIS 313-9550	IRGC 125932	trop	1	C	T	T	-	-	-	C	C	C	T	C	-	-	-	-	C	-	G	C	T	T	-	A	-	G	G	C	T	T	C	G	T	G	G	G	G	G	-	-
LIMBAYAN::IRGC 71556-1::[IRIS 313-9558]	IRIS 313-9558	IRGC 126302	trop	0	A	LIMBAYAN::IRGC 71556-1::[IRIS 313-9558]	IRIS 313-9558	IRGC 126302	trop	0	C	T	T	-	-	-	C	C	C	T	C	-	-	-	-	C	-	G	C	T	T	-	A	-	G	G	C	T	T	C	G	T	G	G	G	G	G	-	-
PAMPANGON (H)::IRGC 60392-1::[IRIS 313-9568]	IRIS 313-9568	IRGC 126346	trop	0	A	PAMPANGON (H)::IRGC 60392-1::[IRIS 313-9568]	IRIS 313-9568	IRGC 126346	trop	1	C	T	T	-	-	-	C	C	C	T	C	-	-	-	-	C	-	G	C	T	T	-	A	-	G	G	C	T	T	C	G	T	G	G	G	G	G	-	-
NX 3533::IRGC 63796-1::[IRIS 313-9570]	IRIS 313-9570	IRGC 125859	indx	0	A	NX 3533::IRGC 63796-1::[IRIS 313-9570]	IRIS 313-9570	IRGC 125859	indx	5	C	T	T	-	-	-	C	C	C	T	C	-	-	-	-	C	-	G	C	T	T	-	A	-	G	G	C	T	T	C	G	T	G	G	G	G	T	T	-
ASU::IRGC 62154-1::[IRIS 313-9572]	IRIS 313-9572	IRGC 125658	indx	0	A	ASU::IRGC 62154-1::[IRIS 313-9572]	IRIS 313-9572	IRGC 125658	indx	0	C	T	T	-	-	-	C	C	C	T	C	-	-	-	-	C	-	G	C	T	T	-	A	-	G	G	C	T	T	C	G	T	G		G	G	G	-	-
HTA 22::IRGC 45827-1::[IRIS 313-9602]	IRIS 313-9602	IRGC 125765	indx	0	A	HTA 22::IRGC 45827-1::[IRIS 313-9602]	IRIS 313-9602	IRGC 125765	indx	5	C	T	T	-	-	-	C	C	C	T	C	-	-	-	-	C	-	G	C	T	T	-	A	-	G	G	C	T	T	C	G	T	G	G	G	G	T	T	-
RPA 5929 (K 45)::IRGC 33963-1::[IRIS 313-9604]	IRIS 313-9604	IRGC 125890	indx	0	A	RPA 5929 (K 45)::IRGC 33963-1::[IRIS 313-9604]	IRIS 313-9604	IRGC 125890	indx	5	C	T	T	-	-	-	C	C	C	T	C	-	-	-	-	C	-	G	C	T	T	-	A	-	G	G	C	T	T	C	G	T	G	G	G	G	T	T	-
NCS 194::IRGC 51932-1::[IRIS 313-9605]	IRIS 313-9605	IRGC 125852	ind1A	0	A	NCS 194::IRGC 51932-1::[IRIS 313-9605]	IRIS 313-9605	IRGC 125852	ind1A	13	C	T	T	-	-	-	C	C	C	T	C	-	-	-	-	C	-	G	C	T	T	-	A	-	G	G	C	T	T	C	G	T	G		G	G	T	T	-
INITLOG DALAG::IRGC 67436-1::[IRIS 313-9616]	IRIS 313-9616	IRGC 127051	trop	0	A	INITLOG DALAG::IRGC 67436-1::[IRIS 313-9616]	IRIS 313-9616	IRGC 127051	trop	0	C	T	T	-	-	-	C	C	C	T	C	-	-	-	-	C	-	G	C	T	T	-	A	-	G	G	C	T	T	C	G	T	G	G	G	G	G	-	-
KALIA::IRGC 34699-1::[IRIS 313-9626]	IRIS 313-9626	IRGC 121005	aus	0	A	KALIA::IRGC 34699-1::[IRIS 313-9626]	IRIS 313-9626	IRGC 121005	aus	14	C	T	T	-	-	-	C	C	C	T	C	-	-	-	-	C	-	G	C	T	T	-	A	-	G	G	C	T	T	C	G	T	G	G	G	G	T	T	-
PODI HEENATI::IRGC 36345-1::[IRIS 313-9636]	IRIS 313-9636	IRGC 121473	aus	0	A	PODI HEENATI::IRGC 36345-1::[IRIS 313-9636]	IRIS 313-9636	IRGC 121473	aus	3	C	T	T	-	-	-	C	C	C	T	C	-	-	-	-	C	-	G	C	T	T	-	A	-	G	G	C	T	T	C	G	T	G	G	G	G	T	T	-
TAICHUNG 65::IRGC 79-1::[IRIS 313-9701]	IRIS 313-9701	IRGC 125911	temp	0	A	TAICHUNG 65::IRGC 79-1::[IRIS 313-9701]	IRIS 313-9701	IRGC 125911	temp	0	C	T	T	-	-	-	C	C	C	T	C	-	-	-	-	C	-	G	C	T	T	-	A	-	G	G	C	T	T	C	G	T	G	G	G	G	G	-	-
TAICHUNG 179::IRGC 85-1::[IRIS 313-9702]	IRIS 313-9702	IRGC 125910	temp	0	A	TAICHUNG 179::IRGC 85-1::[IRIS 313-9702]	IRIS 313-9702	IRGC 125910	temp	0	C	T	T	-	-	-	C	C	C	T	C	-	-	-	-	C	-	G	C	T	T	-	A	-	G	G	C	T	T	C	G	T	G	G	G	G	G	-	-
CHIANAN 8::IRGC 90-1::[IRIS 313-9703]	IRIS 313-9703	IRGC 125701	temp	0	A	CHIANAN 8::IRGC 90-1::[IRIS 313-9703]	IRIS 313-9703	IRGC 125701	temp	0	C	T	T	-	-	-	C	C	C	T	C	-	-	-	-	C	-	G	C	T	T	-	A	-	G	G	C	T	T	C	G	T	G	G	G	G	G	-	-
TAITUNG WOO LI::IRGC 111-1::[IRIS 313-9705]	IRIS 313-9705	IRGC 125914	ind1A	0	A	TAITUNG WOO LI::IRGC 111-1::[IRIS 313-9705]	IRIS 313-9705	IRGC 125914	ind1A	3	C	T	T	-	-	-	C	C	C	T	C	-	-	-	-	C	-	G	C	T	T	-	A	-	G	G	C	T	T	C	G	T	G	G	G	G	G	-	-
TAIPEI WOO CO::IRGC 112-1::[IRIS 313-9706]	IRIS 313-9706	IRGC 125913	ind1A	0	A	TAIPEI WOO CO::IRGC 112-1::[IRIS 313-9706]	IRIS 313-9706	IRGC 125913	ind1A	5	C	T	T	-	-	-	C	C	C	T	C	-	-	-	-	C	-	G	C	T	T	-	A	-	G	G	C	T	T	C	G	T	G		G	G	T	T	-
TSAI YUAN CHON::IRGC 126-1::[IRIS 313-9708]	IRIS 313-9708	IRGC 125928	ind1A	0	A	TSAI YUAN CHON::IRGC 126-1::[IRIS 313-9708]	IRIS 313-9708	IRGC 125928	ind1A	5	C	T	T	-	-	-	C	C	C	T	C	-	-	-	-	C	-	G	C	T	T	-	A	-	G	G	C	T	T	C	G	T	G	G	G	G	T	T	-
AI ZI HUNG::IRGC 51255-1::[IRIS 313-9723]	IRIS 313-9723	IRGC 126129	ind1A	0	A	AI ZI HUNG::IRGC 51255-1::[IRIS 313-9723]	IRIS 313-9723	IRGC 126129	ind1A	4	C	T	T	-	-	-	C	C	C	T	C	-	-	-	-	C	-	G	C	T	T	-	A	-	G	G	C	T	T	C	G	T	G	G	G	G	T	T	-
AI DA ZHONG::IRGC 59348-1::[IRIS 313-9724]	IRIS 313-9724	IRGC 121246	temp	0	A	AI DA ZHONG::IRGC 59348-1::[IRIS 313-9724]	IRIS 313-9724	IRGC 121246	temp	0	C	T	T	-	-	-	C	C	C	T	C	-	-	-	-	C	-	G	C	T	T	-	A	-	G	G	C	T	T	C	G	T	G	G	G	G	G	-	-
DA DAO TOU::IRGC 59499-1::[IRIS 313-9725]	IRIS 313-9725	IRGC 125718	temp	0	A	DA DAO TOU::IRGC 59499-1::[IRIS 313-9725]	IRIS 313-9725	IRGC 125718	temp	2	C	T	T	-	-	-	C	C	C	T	C	-	-	-	-	C	-	G	C	T	T	-	A	-	G	G	C	T	T	C	G	T	G	G	G	G	G	-	-
LOHAMBITRO::IRGC 69857-1::[IRIS 313-9742]	IRIS 313-9742	IRGC 127080	trop	0	A	LOHAMBITRO::IRGC 69857-1::[IRIS 313-9742]	IRIS 313-9742	IRGC 127080	trop	0	C	T	T	-	-	-	C	C	C	T	C	-	-	-	-	C	-	G	C	T	T	-	A	-	G	G	C	T	T	C	G	T	G	G	G	G	G	-	-
I KUNG PAO::IRGC 114-1::[IRIS 313-9758]	IRIS 313-9758	IRGC 125770	ind1A	0	A	I KUNG PAO::IRGC 114-1::[IRIS 313-9758]	IRIS 313-9758	IRGC 125770	ind1A	13	C	T	T	-	-	-	C	C	C	T	C	-	-	-	-	C	-	G	C	T	T	-	A	-	G	G	C	T	T	C	G	T	G	G	G	G	T	T	-
OEIRAS::IRGC 286-1::[IRIS 313-9759]	IRIS 313-9759	IRGC 125860	temp	0	A	OEIRAS::IRGC 286-1::[IRIS 313-9759]	IRIS 313-9759	IRGC 125860	temp	0	C	T	T	-	-	-	C	C	C	T	C	-	-	-	-	C	-	G	C	T	T	-	A	-	G	G	C	T	T	C	G	T	G	G	G	G	G	-	-
MURASAHITSUTSURI::IRGC 2493-1::[IRIS 313-9769]	IRIS 313-9769	IRGC 125846	temp	0	A	MURASAHITSUTSURI::IRGC 2493-1::[IRIS 313-9769]	IRIS 313-9769	IRGC 125846	temp	1	C	T	T	-	-	-	C	C	C	T	C	-	-	-	-	C	-	G	C	T	T	-	A	-	G	G	C	T	T	C	G	T	G	G	G	G	G	-	-
RAZZA 77::IRGC 3130-1::[IRIS 313-9770]	IRIS 313-9770		temp	0	A	RAZZA 77::IRGC 3130-1::[IRIS 313-9770]	IRIS 313-9770		temp	0	C	T	T	-	-	-	C	C	C	T	C	-	-	-	-	C	-	G	C	T	T	-	A	-	G	G	C	T	T	C	G	T	G	G	G	G	G	-	-
BERGREIS::IRGC 3150-1::[IRIS 313-9771]	IRIS 313-9771	IRGC 126185	temp	0	A	BERGREIS::IRGC 3150-1::[IRIS 313-9771]	IRIS 313-9771	IRGC 126185	temp	0	C	T	T	-	-	-	C	C	C	T	C	-	-	-	-	C	-	G	C	T	T	-	A	-	G	G	C	T	T	C	G	T	G	G	G	G	G	-	-
EGYPTIAN::IRGC 3217-1::[IRIS 313-9774]	IRIS 313-9774	IRGC 125629	japx	0	A	EGYPTIAN::IRGC 3217-1::[IRIS 313-9774]	IRIS 313-9774	IRGC 125629	japx	0	C	T	T	-	-	-	C	C	C	T	C	-	-	-	-	C	-	G	C	T	T	-	A	-	G	G	C	T	T	C	G	T	G	G	G	G	G	-	-
GENIT::IRGC 3272-1::[IRIS 313-9778]	IRIS 313-9778	IRGC 125751	admix	0	A	GENIT::IRGC 3272-1::[IRIS 313-9778]	IRIS 313-9778	IRGC 125751	admix	3	C	T	T	-	-	-	C	C	C	T	C	-	-	-	-	C	-	G	C	T	T	-	A	-	G	G	C	T	T	C	G	T	G	G	G	G	G	-/T	-
RIKUTO TAUKI MOCHI 27::IRGC 5726-1::[IRIS 313-9789]	IRIS 313-9789	IRGC 125885	trop	0	A	RIKUTO TAUKI MOCHI 27::IRGC 5726-1::[IRIS 313-9789]	IRIS 313-9789	IRGC 125885	trop	1	C	T	T	-	-	-	C	C	C	T	C	-	-	-	-	C	-	G	C	T	T	-	A	-	G	G	C	T	T	C	G	T	G	G	G	G	G	-	-
KAHEI::IRGC 7691-1::[IRIS 313-9800]	IRIS 313-9800	IRGC 126981	trop	0	A	KAHEI::IRGC 7691-1::[IRIS 313-9800]	IRIS 313-9800	IRGC 126981	trop	1	C	T	T	-	-	-	C	C	C	T	C	-	-	-	-	C	-	G	C	T	T	-	A	-	G	G	C	T	T	C	G	T	G	G	G	G	G	-	-
KOPANCSI KEREK::IRGC 9305-1::[IRIS 313-9811]	IRIS 313-9811	IRGC 125808	temp	0	A	KOPANCSI KEREK::IRGC 9305-1::[IRIS 313-9811]	IRIS 313-9811	IRGC 125808	temp	0	C	T	T	-	-	-	C	C	C	T	C	-	-	-	-			G	C	T	T	-	A	-	G	G	C	T	T	C	G	T	G	G	G	G	G	-	-
SZANISZLO 2::IRGC 9353-1::[IRIS 313-9813]	IRIS 313-9813	IRGC 125908	temp	0	A	SZANISZLO 2::IRGC 9353-1::[IRIS 313-9813]	IRIS 313-9813	IRGC 125908	temp	0	C	T	T	-	-	-	C	C	C	T	C	-	-	-	-	C	-	G	C	T	T	-	A	-	G	G	C	T	T	C	G	T	G	G	G	G	G	-	-
CRILLO LA FRIA::IRGC 10793-1::[IRIS 313-9822]	IRIS 313-9822	IRGC 125716	ind1A	0	A	CRILLO LA FRIA::IRGC 10793-1::[IRIS 313-9822]	IRIS 313-9822	IRGC 125716	ind1A	12	C	T	T	-	-	-	C	C	C	T	C	-	-	-	-	C	-	G	C	T	T	-	A	-	G	G	C	T	T	C	G	T	G	G	G	G	G	-	-
TEPUKE::IRGC 12872-1::[IRIS 313-9838]	IRIS 313-9838	IRGC 125919	temp	0	A	TEPUKE::IRGC 12872-1::[IRIS 313-9838]	IRIS 313-9838	IRGC 125919	temp	1	C	T	T	-	-	-	C	C	C	T	C	-	-	-	-	C	-	G	C	T	T	-	A	-	G	G	C	T	T	C	G	T	G	G	G	G	G	-	-
O. SATIVA::IRGC 12876-1::[IRIS 313-9839]	IRIS 313-9839	IRGC 125862	temp	0	A	O. SATIVA::IRGC 12876-1::[IRIS 313-9839]	IRIS 313-9839	IRGC 125862	temp	0	C	T	T	-	-	-	C	C	C	T	C	-	-	-	-	C	-	G	C	T	T	-	A	-	G	G	C	T	T	C	G	T	G	G	G	G	G	-	-
GOGOWIERIE::IRGC 14791-1::[IRIS 313-9851]	IRIS 313-9851	IRGC 126977	trop	0	A	GOGOWIERIE::IRGC 14791-1::[IRIS 313-9851]	IRIS 313-9851	IRGC 126977	trop	1	C	T	T	-	-	-	C	C	C	T	C	-	-	-	-	C	-	G	C	T	T	-	A	-	G	G	C	T	T	C	G	T	G	G	G	G	G	-	-
PI 282203::IRGC 16292-1::[IRIS 313-9880]	IRIS 313-9880	IRGC 121471	temp	0	A	PI 282203::IRGC 16292-1::[IRIS 313-9880]	IRIS 313-9880	IRGC 121471	temp	1	C	T	T	-	-	-	C	C	C	T	C	-	-	-	-	C	-	G	C	T	T	-	A	-	G	G	C	T	T	C	G	T	G	G	G	G	G	-	-
FUKUSHIMA MOCHI (GLUT)::IRGC 19296-1::[IRIS 313-9884]	IRIS 313-9884	IRGC 125743	temp	0	A	FUKUSHIMA MOCHI (GLUT)::IRGC 19296-1::[IRIS 313-9884]	IRIS 313-9884	IRGC 125743	temp	0	C	T	T	-	-	-	C	C	C	T	C	-	-	-	-	C	-	G	C	T	T	-	A	-	G	G	C	T	T	C	G	T	G	G	G	G	G	-	-
JEUK DO::IRGC 19775-1::[IRIS 313-9887]	IRIS 313-9887	IRGC 125784	temp	0	A	JEUK DO::IRGC 19775-1::[IRIS 313-9887]	IRIS 313-9887	IRGC 125784	temp	1	C	T	T	-	-	-	C	C	C	T	C	-	-	-	-	C	-	G	C	T	T	-	A	-	G	G	C	T	T	C	G	T	G	G	G	G	G	-	-
WA BANG::IRGC 19880-1::[IRIS 313-9890]	IRIS 313-9890	IRGC 125934	temp	0	A	WA BANG::IRGC 19880-1::[IRIS 313-9890]	IRIS 313-9890	IRGC 125934	temp	0	C	T	T	-	-	-	C	C	C	T	C	-	-	-	-	C	-	G	C	T	T	-	A	-	G	G	C	T	T	C	G	T	G	G	G	G	G	-	-
YONG AN HUK::IRGC 19891-1::[IRIS 313-9891]	IRIS 313-9891	IRGC 125945	temp	0	A	YONG AN HUK::IRGC 19891-1::[IRIS 313-9891]	IRIS 313-9891	IRGC 125945	temp	0	C	T	T	-	-	-	C	C	C	T	C	-	-	-	-	C	-	G	C	T	T	-	A	-	G	G	C	T	T	C	G	T	G	G	G	G	G	-	-
BIKYAT::IRGC 26276-1::[IRIS 313-9897]	IRIS 313-9897	IRGC 125682	trop	0	A	BIKYAT::IRGC 26276-1::[IRIS 313-9897]	IRIS 313-9897	IRGC 125682	trop	0	C	T	T	-	-	-	C	C	C	T	C	-	-	-	-	C	-	G	C	T	T	-	A	-	G	G	C	T	T	C	G	T	G	G	G	G	G	-	-
KN 1 B 361-1-8-6-9::IRGC 46974-1::[IRIS 313-9924]	IRIS 313-9924	IRGC 125805	indx	0	A	KN 1 B 361-1-8-6-9::IRGC 46974-1::[IRIS 313-9924]	IRIS 313-9924	IRGC 125805	indx	4	C	T	T	-	-	-	C	C	C	T	C	-	-	-	-	C	-	G	C	T	T	-	A	-	G	G	C	T	T	C	G	T	G	G	G	G	G	-/T	-
GOBYERNO::IRGC 47216-1::[IRIS 313-9929]	IRIS 313-9929	IRGC 127048	trop	0	A	GOBYERNO::IRGC 47216-1::[IRIS 313-9929]	IRIS 313-9929	IRGC 127048	trop	2	C	T	T	-	-	-	C	C	C	T	C	-	-	-	-	C	-	G	C	T	T	-	A	-	G	G	C	T	T	C	G	T	G	G	G	G	G	-	-
ROCCA::IRGC 50351-1::[IRIS 313-9937]	IRIS 313-9937	IRGC 125888	temp	0	A	ROCCA::IRGC 50351-1::[IRIS 313-9937]	IRIS 313-9937	IRGC 125888	temp	0	C	T	T	-	-	-	C	C	C	T	C	-	-	-	-	C	-	G	C	T	T	-	A	-	G	G	C	T	T	C	G	T	G	G	G	G	G	-	-
CIWINI SML::IRGC 50642-1::[IRIS 313-9939]	IRIS 313-9939	IRGC 121316	admix	0	A	CIWINI SML::IRGC 50642-1::[IRIS 313-9939]	IRIS 313-9939	IRGC 121316	admix	0	C	T	T	-	-	-	C	C	C	T	C	-	-	-	-	C	-	G	C	T	T	-	A	-	G	G	C	T	T	C	G	T	G	G	G	G	G	-	-
WIR 884::IRGC 51591-1::[IRIS 313-9961]	IRIS 313-9961	IRGC 125939	temp	0	A	WIR 884::IRGC 51591-1::[IRIS 313-9961]	IRIS 313-9961	IRGC 125939	temp	0	C	T	T	-	-	-	C	C	C	T	C	-	-	-	-	C	-	G	C	T	T	-	A	-	G	G	C	T	T	C	G	T	G	G	G	G	G	-	-
WIR 1391::IRGC 51605-1::[IRIS 313-9963]	IRIS 313-9963		aus	0	A	WIR 1391::IRGC 51605-1::[IRIS 313-9963]	IRIS 313-9963		aus	8	C	T	T	-	-	-	C	C	C	T	C	-	-	-	-	C	-	G	C	T	T	-	A	-	G	G	C	T	T	C	G	T	G	G	G	G	T	T	-
WIR 1951::IRGC 51643-1::[IRIS 313-9964]	IRIS 313-9964	IRGC 125938	temp	0	A	WIR 1951::IRGC 51643-1::[IRIS 313-9964]	IRIS 313-9964	IRGC 125938	temp	1	C	T	T	-	-	-	C	C	C	T	C	-	-	-	-	C	-	G	C	T	T	-	A	-	G	G	C	T	T	C	G	T	G	G	G	G	G	-	-
HEUKSANJO::IRGC 55536-1::[IRIS 313-9974]	IRIS 313-9974	IRGC 125761	temp	0	A	HEUKSANJO::IRGC 55536-1::[IRIS 313-9974]	IRIS 313-9974	IRGC 125761	temp	1	C	T	T	-	-	-	C	C	C	T	C	-	-	-	-	C	-	G	C	T	T	-	A	-	G	G	C	T	T	C	G	T	G	G	G	G	G	-	-
SSANGDUJO::IRGC 55632-1::[IRIS 313-9976]	IRIS 313-9976	IRGC 125906	ind1A	0	A	SSANGDUJO::IRGC 55632-1::[IRIS 313-9976]	IRIS 313-9976	IRGC 125906	ind1A	0	C	T	T	-	-	-	C	C	C	T	C	-	-	-	-	C	-	G	C	T	T	-	A	-	G	G	C	T	T	C	G	T	G	G	G	G	G	-	-
FORTUNA INIA::IRGC 55865-1::[IRIS 313-9980]	IRIS 313-9980	IRGC 125741	japx	0	A	FORTUNA INIA::IRGC 55865-1::[IRIS 313-9980]	IRIS 313-9980	IRGC 125741	japx	0	C	T	T	-	-	-	C	C	C	T	C	-	-	-	-	C	-	G	C	T	T	-	A	-	G	G	C	T	T		G	T	G	G	G	G	G	-	-
MELEKE::IRGC 56823-1::[IRIS 313-9989]	IRIS 313-9989	IRGC 125838	ind3	0	A	MELEKE::IRGC 56823-1::[IRIS 313-9989]	IRIS 313-9989	IRGC 125838	ind3	3	C	T	T	-	-	-	C	C	C	T	C	-	-	-	-	C	-	G	C	T	T	-	A	-	G	G	C	T	T	C	G	T	G	G	G	G	G	-/T	-
NONGLIMNA 1::IRGC 58347-1::[IRIS 313-9995]	IRIS 313-9995	IRGC 125857	trop	0	A	NONGLIMNA 1::IRGC 58347-1::[IRIS 313-9995]	IRIS 313-9995	IRGC 125857	trop	1	C	T	T	-	-	-	C	C	C	T	C	-	-	-	-	C	-	G	C	T	T	-	A	-	G	G	C	T	T	C	G	T	G	G	G	G	G	-	-
SUWEON 295::IRGC 58368-1::[IRIS 313-9996]	IRIS 313-9996	IRGC 126990	temp	0	A	SUWEON 295::IRGC 58368-1::[IRIS 313-9996]	IRIS 313-9996	IRGC 126990	temp	0	C	T	T	-	-	-	C	C	C	T	C	-	-	-	-	C	-	G	C	T	T	-	A	-	G	G	C	T	T	C	G	T	G	G	G	G	G	-	-
AERJITUO::[B017]	B017	IRGC 135822	temp	0	A	AERJITUO::[B017]	B017	IRGC 135822	temp	103																C	-	G	C	T
BULEIDA A-75::[B019]	B019	IRGC 135852	indx	0	A	BULEIDA A-75::[B019]	B019	IRGC 135852	indx	89	C	T	C	C	C	C	C	C	C	T	C	-	-	-	-	A	A	G	C	T			A	-	G	G	C	T	C	C	A	C	A	G	A	A	G	-	-
SELN 244A6-20::[B021]	B021	IRGC 136044	indx	1	C	SELN 244A6-20::[B021]	B021	IRGC 136044	indx	19	C	T	T	-	-	-	C	C	C	T	C	-	-	-	-	A	A	G	C	T	T	-	A	-	G	G	C	T	T	C	G	T	G	G	G	G	T	T	T
C 894-21::[B027]	B027	IRGC 135858	ind3	0	A	C 894-21::[B027]	B027	IRGC 135858	ind3	86	C	T	T	-	-	-	C	C	C	T	C	-	-	-	-	A	A	G	C	T	T	-	A	-	G	G	C	T	C	C	G/A	T/C	G/A	G	A	A	G	-	-
NGATSIN::[B031]	B031	IRGC 136007	ind2	1	C	NGATSIN::[B031]	B031	IRGC 136007	ind2	20	C	T	T	-	-	-	C	C	C	T	C	-	-	-	-	A	A	G	C	T	T	-	A	-	G	G	C	T	T	C	G	T	G	G	G	G	T	T	T
ROHINI::[B032]	B032	IRGC 136034	ind1B	0	A	ROHINI::[B032]	B032	IRGC 136034	ind1B	115.5	C	T	T	-	-	-	C	C	C	T	C	-	-	-	-	C	-	G	C	T	T	-	C	C	G	G	C	T	C	C	A	C	A	G	A	A	G	-	-
BW 293-2::[B033]	B033	IRGC 135853	ind1B	1	C	BW 293-2::[B033]	B033	IRGC 135853	ind1B	27	C	T	T	-	-	-	C	C	C	T	C	-	-	-	-	A	A	G	C	T	T	-	A	-	G	G	C	T	T	C	G	T	G	G	G	G	G	-	-
ZHENFU 8::[B047]	B047	IRGC 136092	temp	0.5	A/C	ZHENFU 8::[B047]	B047	IRGC 136092	temp	9	C	T	T	-	-	-	C	C	C	T	C	-	-	-	-	A	A	G	C	T	T	-	A	-	G	G	C	T	T	C	G	T	G	G	G	G	G	-/T	-
CISOKAN::[B048]	B048	IRGC 135868	ind1B	0	A	CISOKAN::[B048]	B048	IRGC 135868	ind1B	60.5	C	T	C	C	C	C	C	C	C	T	C	-	-	-	-	A	A	G	C	T	T	-	A	-	G	G	C	T		C							G	-	-
ZACAODAO 13::[B049]	B049	IRGC 136086	aus	0	A	ZACAODAO 13::[B049]	B049	IRGC 136086	aus	107	C	T	T	-	-	-	C	C	C	T	C	-	-	-	-	A	A	G	C	T	T	-	A	-	G	G	C	T	C	C	A	C	A	G	A	A	G	-	-
GUIZHAO 2::[B063]	B063		ind1A	1	C	GUIZHAO 2::[B063]	B063		ind1A	17	C	T	T	-	-	-	C	C	C	T	C	-	-	-	-	A	A	G	C	T	T	-	A	-	G	G	C	T	T	C	G	T	G	G	G	G	G	-	-
XIANGZAOXIAN 7::[B064]	B064		indx	1	C	XIANGZAOXIAN 7::[B064]	B064		indx	21	C	T	T	-	-	-	C	C	C	T	C	-	-	-	-	A	A	G	C	T	T	-	A	-	G	G	C	T	T	C	G	T	G	G	G	G	G	-	-
HUANGSIGUIZHAN::[B065]	B065		indx	1	C	HUANGSIGUIZHAN::[B065]	B065		indx	18	C	T	T	-	-	-	C	C	C	T	C	-	-	-	-	A	A	G	C	T	T	-	A	-	G	G	C	T	T	C	G	T	G	G	G	G	T	T	T
GUANGKEXIANGNUO::[B066]	B066		temp	0	A	GUANGKEXIANGNUO::[B066]	B066		temp	105
FUNINGZIPIGENGZI::[B067]	B067		ind1A	0	A	FUNINGZIPIGENGZI::[B067]	B067		ind1A	69	C	T	T	-	-	-	C	C	C	T	C	-	-	-	-	C	-	G	C	T	T	-	A	-	G	G	C	T	C	C	A	C	A	G	A	A	G	-	-
JINXIBAI2::[B073]	B073		indx	1	C	JINXIBAI2::[B073]	B073		indx	29	C	T	T	-	-	-	C	C	C	T	C	-	-	-	-	A	A	G	C	T	T	-	A	-	G	G	C	T	T	C	G	T	G	G	G	G	T	T	T
MINBEIWANXIAN::[B076]	B076		indx	1	C	MINBEIWANXIAN::[B076]	B076		indx	21	C	T	T	-	-	-	C	C	C	T	C	-	-	-	-	A	A	G	C	T	T	-	A	-	G	G	C	T	T	C	G	T	G	G	G	G	T	T	T
YIZHIXIANG::[B077]	B077		temp	0	A	YIZHIXIANG::[B077]	B077		temp	107
ESINIU::[B079]	B079	IRGC 135887	ind1A	1	C	ESINIU::[B079]	B079	IRGC 135887	ind1A	20	C	T	T	-	-	-	C	C	C	T	C	-	-	-	-	A	A	G	C	T	T	-	A	-	G	G	C	T	T	C	G	T	G	G	G	G	T	T	-
HEIDU 4::[B081]	B081	IRGC 135901	ind1A	1	C	HEIDU 4::[B081]	B081	IRGC 135901	ind1A	29	C	T	T	-	-	-	C	C	C	T	C	-	-	-	-	A	A	G	C	T	T	-	A	-	G	G	C	T	T	C	G	T	G	G	G	G	T	T	-
QIYUEXIAN::[B082]	B082		indx	0.5	A/C	QIYUEXIAN::[B082]	B082		indx	21	C	T	T	-	-	-	C	C	C	T	C	-	-	-	-	A	A	G	C	T	T	-	A	-	G	G	C	T	T	C	G	T	G	G	G	G	G	-	-
MUGUANUO::[B086]	B086		admix	1	C	MUGUANUO::[B086]	B086		admix	27	C	T	T	-	-	-	C	C	C	T	C	-	-	-	-	A	A	G	C	T	T	-	A	-	G	G	C	T	T	C	G	T	G	G		G	T	T	T
ZHONGNONG 4::[B087]	B087		ind2	1	C	ZHONGNONG 4::[B087]	B087		ind2	9	C	T	T	-	-	-	C	C	C	T	C	-	-	-	-	C	-	G	C	T	T	-	A	-	G	G	C	T	T	C	G	T	G	G	G	G	G	-	-
QITOUGU::[B093]	B093		ind1A	0	A	QITOUGU::[B093]	B093		ind1A	92
JIIENUO::[B097]	B097		indx	0	A	JIIENUO::[B097]	B097		indx	59	C	T	T	-	-	-	C	C	C	T	C	-	-	-	-	A	A	G	C	T	T	-	A	-	G	G	C	T	T	C	G	T	G	G	G	G	T	T	-
HONGKEZHENUO::[B100]	B100		temp	0	A	HONGKEZHENUO::[B100]	B100		temp	111
BAOXUAN 21 A::[B105]	B105		indx	0	A	BAOXUAN 21 A::[B105]	B105		indx	89	C	T	T	-	-	-	C	C	C	T	C	-	-	-	-	A	A	G	C	T	T	-	A	-	G	G	C	T									G	-	-
WENXIANGNUO::[B106]	B106		indx	1	C	WENXIANGNUO::[B106]	B106		indx	21	C	T	T	-	-	-	C	C	C	T	C	-	-	-	-	A	A	G	C	T	T	-	A	-	G	G	C	T	T	C	G	T	G	G	G	G	T	T	T
HUANGPINUO::[B110]	B110		temp	0	A	HUANGPINUO::[B110]	B110		temp	97																		G	C	T	T	-	A	-
ZIMANGFEIE::[B111]	B111		temp	0	A	ZIMANGFEIE::[B111]	B111		temp	111	C	T	T	-	-	-	C	C	C	T															G	G	C	T		C	G	T	G	G	G	G
CHENWAN 3::[B113]	B113		indx	1	C	CHENWAN 3::[B113]	B113		indx	23	C	T	T	-	-	-	C	C	C	T	C	-	-	-	-	A	A	G	C	T	T	-	A	-	G	G	C	T		C				G	G	G	T	T	T
AIMAKANG::[B115]	B115		ind1A	1	C	AIMAKANG::[B115]	B115		ind1A	21	C	T	T	-	-	-	C	C	C	T	C	-	-	-	-	A	A	G	C	T	T	-	A	-	G	G	C	T	T	C	G	T	G	G	G	G	G	-	-
SHUFENG 101::[B116]	B116		indx	0	A	SHUFENG 101::[B116]	B116		indx	95	C	T	T	-	-	-	C	C	C	T	C	-	-	-	-	A	A	G	C	T	T	-	A	-	G	G	C	T	T/C	C	G/A	T/C	G/A	G	A	A	G	-	-
ERGANGAI::[B118]	B118		indx	0	A	ERGANGAI::[B118]	B118		indx	102											C	-	-	-	-
HONGWAN 1::[B120]	B120		indx	1	C	HONGWAN 1::[B120]	B120		indx	9	C	T	T	-	-	-	C	C	C	T	C	-	-	-	-	C	-	G	C	T	T	-	A	-	G	G	C	T	T	C	G	T	G	G	G	G	G	-	-
ZAOSHUXIANGHEIMI::[B123]	B123		indx	0	A	ZAOSHUXIANGHEIMI::[B123]	B123		indx	77.5	C	T	C	C	C	C	C	C	C	T	C	-	-	-	-	C	-/A	G	C	T	T	-/A	C	A/C	G	G	C	T	T/C	C				G	A	A	G	-/A	-
SIBEITIZHAO 6::[B128]	B128		indx	0	A	SIBEITIZHAO 6::[B128]	B128		indx	78.5	C	T	C	C	C	C	C	C	C	T	C	-	-	-	-	C	-	G	C	T	T	-	A	-	G	G	C	T	C	C	A	C	A	G	A	A	G	-	-
HONGAINUO::[B129]	B129		indx	1	C	HONGAINUO::[B129]	B129		indx	23	C	T	T	-	-	-	C	C	C	T	C	-	-	-	-	A	A	G	C	T	T	-	A	-	G	G	C	T	T	C	G	T	G	G	G	G	T	T	T
AIZIZHAN::[B131]	B131		indx	1	C	AIZIZHAN::[B131]	B131		indx	21	C	T	T	-	-	-	C	C	C	T	C	-	-	-	-	A	A	G	C	T	T	-	A	-	G	G	C	T	T	C	G	T	G	G	G	G	T	T	T
XIAOBAIMI::[B132]	B132		indx	0.5	A/C	XIAOBAIMI::[B132]	B132		indx	10	C	T	T	-	-	-	C	C	C	T	C	-	-	-	-	C	-	G	C	T	T	-	A	-	G	G	C	T	T	C	G	T	G	G	G	G	G	-	-
HONGGENGHANGU3::[B135]	B135		indx	0	A	HONGGENGHANGU3::[B135]	B135		indx	92	C	T	C	C	C	C	C	C	C	T	T	T	A	G	A	C	-	G	C	T	T	-	A	-	G	G	C	T	C	C	A	C	A	G	A	A	G	-	-
YUYANNUO::[B136]	B136		japx	0	A	YUYANNUO::[B136]	B136		japx	90
80B::[B137]	B137		indx	0		80B::[B137]	B137		indx	54											C	-	-	-	-	C	-						A	-	G	G	C	T	C	C	A	C	A	G			G	-	-
GENG 7623::[B141]	B141		admix	0	A	GENG 7623::[B141]	B141		admix	90.5
TEQINGXUANHUI::[B145]	B145		indx	1	C	TEQINGXUANHUI::[B145]	B145		indx	8	C	T	T	-	-	-	C	C	C	T	C	-	-	-	-	C	-	G	C	T	T	-	A	-	G	G	C	T	T	C	G	T	G	G	G	G	G	-	-
BAIKEHANHE::[B147]	B147		ind1A	1	C	BAIKEHANHE::[B147]	B147		ind1A	20	C	T	T	-	-	-	C	C	C	T	C	-	-	-	-	A	A	G	C	T	T	-	A	-	G	G	C	T	T	C	G	T	G	G	G	G	G	-	-
LENGSHUINUO::[B148]	B148		japx	0	A	LENGSHUINUO::[B148]	B148		japx	81.5
HAOXIANG::[B149]	B149		ind1A	1	C	HAOXIANG::[B149]	B149		ind1A	23	C	T	T	-	-	-	C	C	C	T	C	-	-	-	-	A	A	G	C	T	T	-	A	-	G	G	C	T	T	C	G	T	G	G	G	G	T	T	T
QINGSIAI 16B::[B153]	B153		indx	0.5	A/C	QINGSIAI 16B::[B153]	B153		indx	19	C	T	T	-	-	-	C	C	C	T	C	-	-	-	-	C	-	G	C	T	T	-	A	-	G	G	C	T	T	C	G	T	G	G	G	G	G	-/T	-/T
BAOXIE-7B::[B155]	B155		indx	0	A	BAOXIE-7B::[B155]	B155		indx	78.5	C	T	T	-	-	-	C	C	C	T	T	T	A	G	A	C	-	G	C	T	T	-	A	-	G	G	C	T	C	C	A	C	A	G	A	A	G	-	-
LIUSHIZAO::[B163]	B163		ind1A	1	C	LIUSHIZAO::[B163]	B163		ind1A	17	C	T	T	-	-	-	C	C	C	T	C	-	-	-	-	C	-/A	G	C	T	T	-/A	A	-/A	G	G	C	T	T	C	G	T	G	G	G	G	T	A/T	-
QINGKE::[B164]	B164		aus	0	A	QINGKE::[B164]	B164		aus	78.5	C	T	T	-	-	-	C	C	C	T	T	T	A	G	A	C	-	G	C	T	T	-	A	-	G	G	C	T	C	C	A	C	A	G	A	A	G	-	-
HAOHUANGLA::[B165]	B165		indx	1	C	HAOHUANGLA::[B165]	B165		indx	16	C	T	T	-	-	-	C	C	C	T	C	-	-	-	-			G	C	T	T	-	A	-	G	G	C	T	T	C	G	T	G	G	G	G	G	-	-
JIANGHUADAO::[B166]	B166	IRGC 135953	temp	0	A	JIANGHUADAO::[B166]	B166	IRGC 135953	temp	46
QINGJINZAOSHENG::[B167]	B167	IRGC 136029	temp	0	A	QINGJINZAOSHENG::[B167]	B167	IRGC 136029	temp	116
P1790-5-1M-4-5M-1B-3M-B::[B180]	B180	IRGC 136016	indx	0	A	P1790-5-1M-4-5M-1B-3M-B::[B180]	B180	IRGC 136016	indx	82																		G	C	T	T	-	A	-	G	G	C	T	C	C	A	C	A	G	A		G	-	-
C.MEDIO 7::[B193]	B193	IRGC 135869	indx	0	A	C.MEDIO 7::[B193]	B193	IRGC 135869	indx	70	C	T	C	C	C	C	C	C	C	T	C	-	-	-	-	A	A	G	C	T	T	-	A	-	G	G	C	T		C				G	G	G	G	-	-
ECIA 179-S13::[B194]	B194	IRGC 135886	ind1B	0	A	ECIA 179-S13::[B194]	B194	IRGC 135886	ind1B	56																C	-	G	C	T	T	-	A	-	G	G	C	T	T/C	C	G/A	T/C	G/A	G	G/A	G/A	G	-	-
PMS 10B::[B195]	B195	IRGC 136021	indx	1	C	PMS 10B::[B195]	B195	IRGC 136021	indx	19	C	T	T	-	-	-	C	C	C	T	C	-	-	-	-	A	A	G	C	T	T	-	A	-	G	G	C	T	T	C	G	T	G	G	G	G	G	-	-
TAIZHONGXIANXUAN 2::[B197]	B197		ind1A	0	A	TAIZHONGXIANXUAN 2::[B197]	B197		ind1A	127	C	T	C	C	C	C	C	C	C	T	T	T	A	G	A	A	A	G	C	T			A	-	G	G	C	T	C	C				G			G	-	-
JIEFANGXIAN::[B198]	B198		ind1A	1	C	JIEFANGXIAN::[B198]	B198		ind1A	14	C	T	T	-	-	-	C	C	C	T	C	-	-	-	-	A	A	G	C	T	T	-	A	-	G	G	C	T	T	C	G	T	G	G	G	G	T	T	T
HONGMISANDAN::[B199]	B199		temp	0	A	HONGMISANDAN::[B199]	B199		temp	108.5
JINYOU 1::[B200]	B200	IRGC 135959	ind1B	0	A	JINYOU 1::[B200]	B200	IRGC 135959	ind1B	59	C	T	T	-	-	-	C	C	C	T	C	-	-	-	-	C	-	G	C	T	T	-	A	-	G	G	C	T	C	C	A	C	A	G	A	A	G	-	-
BAOXIE 123B::[B202]	B202		indx	0	A	BAOXIE 123B::[B202]	B202		indx	43	C	T	T	-	-	-	C	C	C	T	C	-	-	-	-			G	C	T	T	-			G	G	C	T						G	A	A	G	-	-
CHIKENUO::[B212]	B212		temp	0	A	CHIKENUO::[B212]	B212		temp	114
LIUYENIAN::[B213]	B213		ind1A	1	C	LIUYENIAN::[B213]	B213		ind1A	18	C	T	T	-	-	-	C	C	C	T	C	-	-	-	-	A	A	G	C	T	T	-	A	-	G	G	C	T	T	C	G	T	G	G	G	G	T	T	T
HONGGU::[B217]	B217		ind1B	0	A	HONGGU::[B217]	B217		ind1B	137	C	T	C	C	C	C	C	C	C	T	T	T	A	G	A	A	A	G	C	T	T	-	C	C	G	G	C	T	C	C	A	C	A	G	A	A	G	-	-
WUZIDUI::[B218]	B218		temp	0	A	WUZIDUI::[B218]	B218		temp	126
HAOLAI::[B219]	B219		indx	1	C	HAOLAI::[B219]	B219		indx	18	C	T	T	-	-	-	C	C	C	T	C	-	-	-	-	C	-	G	C	T	T	-	A	-	G	G	C	T	T	C	G	T	G	G	G	G	G	-	-
FANHAOPI::[B221]	B221		ind1A	0.5	A/C	FANHAOPI::[B221]	B221		ind1A	24	C	T	T	-	-	-	C	C	C	T	C	-	-	-	-	A	A	G	C	T	T	-	A	-	G	G	C	T	T	C	G	T	G	G	G	G	G	-	-
CUNGUNUO::[B223]	B223		temp	0	A	CUNGUNUO::[B223]	B223		temp	101
GUANTUIBAIHE 1::[B225]	B225		temp	0	A	GUANTUIBAIHE 1::[B225]	B225		temp	130.5
MENJIAGAO 1::[B227]	B227		indx	1	C	MENJIAGAO 1::[B227]	B227		indx	8	C	T	T	-	-	-	C	C	C	T	C	-	-	-	-	C	-	G	C	T	T	-	A	-	G	G	C	T	T	C	G	T	G	G	G	G	G	-	-
BANJIEMANG2::[B230]	B230		japx	0	A	BANJIEMANG2::[B230]	B230		japx	19	C	T	T	-	-	-	C	C	C	T	C	-	-	-	-	A	A	G	C	T	T	-	A	-	G	G	C	T	T	C	G	T	G	G	G	G	G	-	-
B231::[B231]	B231		indx	1	C	B231::[B231]	B231		indx	25	C	T	T	-	-	-	C	C	C	T	C	-	-	-	-	A	A	G	C	T	T	-	A	-	G	G	C	T	T	C	G	T	G	G	G	G	T	T	T
XIANGAIZAO 10HAO::[B232]	B232		ind1B	0	A	XIANGAIZAO 10HAO::[B232]	B232		ind1B	81	C	T	C	C	C	C	C	C	C	T	C	-	-	-	-	A	A	G	C	T	T	-	A	-	G	G	C	T	C	C	A	C	A	G	A	A	G	-	-
XIANGWANXIAN 1::[B233]	B233		indx	1	C	XIANGWANXIAN 1::[B233]	B233		indx	20	C	T	T	-	-	-	C	C	C	T	C	-	-	-	-	A	A	G	C	T	T	-	A	-	G	G	C	T	T	C	G	T	G	G	G	G	T	T	T
HUHUI 91269::[B243]	B243	IRGC 135910	aus	0	A	HUHUI 91269::[B243]	B243	IRGC 135910	aus	118	C	T	T	-	-	-	C	C	C	T	C	-	-	-	-	A	A	G	C	T	T	-			G	G	C	T	C	C	A	C	A	G	A	A	G	-	-
XIANGAI B::[B252]	B252		indx	0	A	XIANGAI B::[B252]	B252		indx	114	C	T	C	C	C	C	C	C	C	T	T	T	A	G	A	A	A	G	C	T	T	-	A	-	G	G	C	T	C	C	A	C	A	G	A	A	G	-	-
LEIHUOZHAN::[B259]	B259		ind1A	1	C	LEIHUOZHAN::[B259]	B259		ind1A	26	C	T	T	-	-	-	C	C	C	T	C	-	-	-	-	A	A	G	C	T	T	-	A	-	G	G	C	T	T	C	G	T	G	G	G	G	T	T	T
WUKEZHAN::[B265]	B265		indx	1	C	WUKEZHAN::[B265]	B265		indx	29	C	T	T	-	-	-	C	C	C	T	C	-	-	-	-	A	A	G	C	T	T	-	A	-	G	G	C	T	T	C	G	T	G	G	G	G	T	T	T
NON SPECIFIED::[B267]	B267		indx	0	A	NON SPECIFIED::[B267]	B267		indx	69	C	T	C	C	C	C	C	C	C	T	C	-	-	-	-	C	-	G	C	T			A	-	G	G	C	T	C	C	A	C	A	G	A	A	G	-	-
TEK SI CHUT::[CX102]	CX102	IRGC 136053	ind1A	1	C	TEK SI CHUT::[CX102]	CX102	IRGC 136053	ind1A	29	C	T	T	-	-	-	C	C	C	T	C	-	-	-	-	A	A	G	C	T	T	-	A	-	G	G	C	T	T	C	G	T	G	G	G	G	T	T	T
TUN SART::[CX107]	CX107	IRGC 136060	ind3	1	C	TUN SART::[CX107]	CX107	IRGC 136060	ind3	29	C	T	T	-	-	-	C	C	C	T	C	-	-	-	-	A	A	G	C	T	T	-	A	-	G	G	C	T	T	C	G	T	G	G	G	G	T	T	T
UP15::[CX110]	CX110	IRGC 136062	aro	0	A	UP15::[CX110]	CX110	IRGC 136062	aro	110	C	T	T	-	-	-	C	C	C	T	C	-	-	-	-	A	A	G	C	T	T	-			G	G	C	T	C	C	A	C	A	G	A	A	G	-	-
GINGA::[CX112]	CX112	IRGC 135893	admix	0	A	GINGA::[CX112]	CX112	IRGC 135893	admix	121	C	T					C	C	C	T	T	T	A	G	A	A	A	G	C	T	T	-	A	-	G	G	C	T	C	C	A	C	A	G	A	A	G	-	-
YETUOZAI::[CX118]	CX118		indx	1	C	YETUOZAI::[CX118]	CX118		indx	22	C	T	T	-	-	-	C	C	C	T	C	-	-	-	-	A	A	G	C	T	T	-	A	-	G	G	C	T	T	C	G	T	G	G	G	G	G	-	-
P59279::[CX119]	CX119		indx	1	C	P59279::[CX119]	CX119		indx	11	C	T	T	-	-	-	C	C	C	T	C	-	-	-	-	C	-	G	C	T	T	-	A	-	G	G	C	T	T	C	G	T	G	G	G	G	G	-	-
HUAGENGXIAN 74::[CX12]	CX12	IRGC 135909	indx	0	A	HUAGENGXIAN 74::[CX12]	CX12	IRGC 135909	indx	53	C	T	T	-	-	-	C	C	C	T	C	-	-	-	-	C	-	G	C	T	T	-			G	G	C	T		C							G	-	-
TKM6::[CX120]	CX120	IRGC 136057	indx	1	C	TKM6::[CX120]	CX120	IRGC 136057	indx	33	C	T	T	-	-	-	C	C	C	T	C	-	-	-	-	A	A	G	C	T	T	-	A	-	G	G	C	T	T	C	G	T	G	G	G	G	T	T	T
GUANG122::[CX121]	CX121		ind1B	1	C	GUANG122::[CX121]	CX121		ind1B	23	C	T	T	-	-	-	C	C	C	T	C	-	-	-	-	A	A	G	C	T	T	-	A	-	G	G	C	T	T	C	G	T	G	G	G	G	T	T	T
TAI-ZHONG-XIAN 10::[CX122]	CX122		indx	0	A	TAI-ZHONG-XIAN 10::[CX122]	CX122		indx	69.5	C	T	T	-	-	-	C	C	C	T	C	-	-	-	-	C	-	G	C	T			A	-	G	G	C	T		C	A	C	A	G	A	A	G	-	-
IRBB60::[CX126]	CX126	IRGC 135946	ind1B	0	A	IRBB60::[CX126]	CX126	IRGC 135946	ind1B	71.5	C	T	T	-	-	-	C	C	C	T	C	-	-	-	-	C	-	G	C	T	C	C	A	-	G	G	C	T	C	C	G/A	T/C	G/A	G	G/A	G/A	G	-	-
IRBB7::[CX134]	CX134	IRGC 135948	ind1B	0	A	IRBB7::[CX134]	CX134	IRGC 135948	ind1B	110.5	C	T	C	C	C	C	C	C	C	T	T	T	A	G	A	A	A	G	C	T			A	-	G	G	C	T	C	C	A	C	A	G	A	A	G	-	-
PADI SIAM KUNING::[CX141]	CX141	IRGC 136019	ind3	0	A	PADI SIAM KUNING::[CX141]	CX141	IRGC 136019	ind3	121	C	T	C	C	C	C	C	C	C	T	C	-	-	-	-	C	-	G	C	T	T	-	A	-	G	G	C	T	C	C				G	A	A	G	-	-
HTA7204::[CX144]	CX144	IRGC 135906	indx	0	A	HTA7204::[CX144]	CX144	IRGC 135906	indx	79	C	T	T	-	-	-	C	C	C	T	C	-	-	-	-	A	A	G	C	T	T	-			G	G	C	T	C	C	A	C	A	G	A	A	G	-	-
SRI RAJA::[CX148]	CX148	IRGC 136050	ind3	1	C	SRI RAJA::[CX148]	CX148	IRGC 136050	ind3	29	C	T	T	-	-	-	C	C	C	T	C	-	-	-	-	A	A	G	C	T	T	-	A	-	G	G	C	T	T	C	G	T	G	G	G	G	T	T	T
KARNAL LOCAL::[CX149]	CX149		aro	0	A	KARNAL LOCAL::[CX149]	CX149		aro	124	C	T	C	C	C	C	C	C	C	T	T	T	A	G	A	A	A	G	C	T	T	-	A	-	G	G	C	T	C	C	A	C	A	G	A	A	G	-	-
CHOROFA::[CX150]	CX150	IRGC 135865	ind1B	0	A	CHOROFA::[CX150]	CX150	IRGC 135865	ind1B	106	C	T	C	C	C	C	C	C	C	T	T	T	A	G	A	C	-	G	C	T	T	-	A	-	G	G	C	T	C	C	A	C	A	G	A	A	G	-	-
CISADANE::[CX152]	CX152	IRGC 135866	ind1B	0	A	CISADANE::[CX152]	CX152	IRGC 135866	ind1B	131	C	T	T	-	-	-	C	C	C	T	T	T	A	G	A	A	A	G	C	T	T	-	A	-	G	G	C	T	C	C	A	T/C	A	G	A	A	G	-	-
JALMAGNA::[CX153]	CX153	IRGC 135951	ind2	1	C	JALMAGNA::[CX153]	CX153	IRGC 135951	ind2	13	C	T	T	-	-	-	C	C	C	T	C	-	-	-	-	A	A	G	C	T	T	-	A	-	G	G	C	T	T	C	G	T	G	G	G	G	G	-	-
KHAO DAWK MALI 105::[CX154]	CX154	IRGC 135967	ind3	0	A	KHAO DAWK MALI 105::[CX154]	CX154	IRGC 135967	ind3	133.5	C	T	C	C	C	C	C	C	C	T	C	-	-	-	-	A	A	G	C	T	T	-	A	-	G	G	C	T	C	C	A	C	A	G	A	A	G	-	-
PTB33::[CX157]	CX157	IRGC 136025	indx	1	C	PTB33::[CX157]	CX157	IRGC 136025	indx	21	C	T	T	-	-	-	C	C	C	T	C	-	-	-	-	A	A	G	C	T	T	-	A	-	G	G	C	T	T	C	G	T	G	G	G	G	G	-	-
SHWE WAR TUN::[CX158]	CX158	IRGC 136046	ind3	1	C	SHWE WAR TUN::[CX158]	CX158	IRGC 136046	ind3	22	C	T	T	-	-	-	C	C	C	T	C	-	-	-	-	A	A	G	C	T	T	-	A	-	G	G	C	T	T	C	G	T	G	G	G	G	T	T	T
IR42::[CX161]	CX161	IRGC 135920	ind1B	1	C	IR42::[CX161]	CX161	IRGC 135920	ind1B	21	C	T	T	-	-	-	C	C	C	T	C	-	-	-	-	A	A	G	C	T	T	-	A	-	G	G	C	T	T	C	G	T	G	G	G	G	T	T	T
ZHONG 413::[CX19]	CX19		indx	1	C	ZHONG 413::[CX19]	CX19		indx	15	C	T	T	-	-	-	C	C	C	T	C	-	-	-	-	A	A	G	C	T	T	-	A	-	G	G	C	T	T	C	G	T	G	G	G	G	T	T	T
ZIHUI 100::[CX20]	CX20		indx	0	A	ZIHUI 100::[CX20]	CX20		indx	69	C	T	T	-	-	-	C	C	C	T	C	-	-	-	-	C	-	G	C	T			A	-	G	G	C	T	C	C				G	A	A	G	-	-
BG90-2::[CX21]	CX21	IRGC 135842	ind1B	0	A	BG90-2::[CX21]	CX21	IRGC 135842	ind1B	53	C	T	T	-	-	-	C	C	C	T						C	-	G	C	T	T	-	A	-	G	G	C	T	C	C							G	-	-
TYPE3::[CX218]	CX218	IRGC 136061	ind1B	0	A	TYPE3::[CX218]	CX218	IRGC 136061	ind1B	95	C	T	T	-	-	-	C	C	C	T	T	T	A	G	A	C	-	G	C	T	T	-	A	-	G	G	C	T	C	C	A	C	A	G	A	A	G	-	-
PR106::[CX22]	CX22	IRGC 136022	ind1B	0	A	PR106::[CX22]	CX22	IRGC 136022	ind1B	87.5	C	T	T	-	-	-	C	C	C	T	C	-	-	-	-	C	-	G	C	T	C	C	A	-	G	G	C	T	C	C	A	C	A	G	A	A	G	-	-
ZHONGYOUZAO 81::[CX221]	CX221	IRGC 136095	indx	0	A	ZHONGYOUZAO 81::[CX221]	CX221	IRGC 136095	indx	122	C	T	C	C	C	C	C	C	C	T	T	T	A	G	A	C	-	G	C	T	T	-	A	-	G	G	C	T	C	C	A	C	A	G	A	A	G	-	-
IR77298-14-1-2::[CX225]	CX225	IRGC 135938	ind1B	1	C	IR77298-14-1-2::[CX225]	CX225	IRGC 135938	ind1B	17	C	T	T	-	-	-	C	C	C	T	C	-	-	-	-	A	A	G	C	T	T	-	A	-	G	G	C	T	T	C	G	T	G	G	G	G	T	T	T
IR06G113::[CX226]	CX226	IRGC 135916	ind1B	1	C	IR06G113::[CX226]	CX226	IRGC 135916	ind1B	21	C	T	T	-	-	-	C	C	C	T	C	-	-	-	-	A	A	G	C	T	T	-	A	-	G	G	C	T	T	C	G	T	G	G	G	G	T	T	T
RASI::[CX23]	CX23		ind3	1	C	RASI::[CX23]	CX23		ind3	11	C	T	T	-	-	-	C	C	C	T	C	-	-	-	-	C	-	G	C	T	T	-	A	-	G	G	C	T	T	C	G	T	G	G	G	G	G	-	-
IR64-IL::[CX230]	CX230	IRGC 135929	ind1B	0	A	IR64-IL::[CX230]	CX230	IRGC 135929	ind1B	125	C	T	C	C	C	C	C	C	C	T	C	-	-	-	-	A	A	G	C	T	C	C	C	C	G	G	C	T	C	C	A	C	A	G	A	A	G	-	-
IR52561-UBN-1-1-2::[CX231]	CX231	IRGC 135923	indx	0	A	IR52561-UBN-1-1-2::[CX231]	CX231	IRGC 135923	indx	102	C	T	T	-	-	-	C	C	C	T	C	-	-	-	-	C	-	G	C	T	C	C	A	-	G	G	C	T	C	C	A	C	A	G	A	A	G	-	-
IR55419-04::[CX232]	CX232	IRGC 135924	indx	0	A	IR55419-04::[CX232]	CX232	IRGC 135924	indx	61	C	T	T	-	-	-	C	C	C	T	C	-	-	-	-	C	-	G	C	T	T	-															G	-	-
IR58821-23-1-3-1::[CX233]	CX233	IRGC 135926	indx	1	C	IR58821-23-1-3-1::[CX233]	CX233	IRGC 135926	indx	26	C	T	T	-	-	-	C	C	C	T	C	-	-	-	-	A	A	G	C	T	T	-	A	-	G	G	C	T	T	C	G	T	G	G	G	G	T	T	T
NSIC RC9 (APO)::[CX235]	CX235	IRGC 136013	indx	0	A	NSIC RC9 (APO)::[CX235]	CX235	IRGC 136013	indx	137	C	T	C	C	C	C	C	C	C	T	T	T	A	G	A	C	-	G	C	T	C	C	C	C	G	G	C	T	C	C	A	C	A	G	A	A	G	-	-
TKM 9::[CX24]	CX24	IRGC 136058	indx	0	A	TKM 9::[CX24]	CX24	IRGC 136058	indx	87	C	T	C	C	C	C	C	C	C	T	C	-	-	-	-	C	-	G	C	T	T	-	A	-	G	G	C	T	C	C	A	C	A	G	A	A	G	-	-
CARIJO::[CX240]	CX240	IRGC 135859	indx	0	A	CARIJO::[CX240]	CX240	IRGC 135859	indx	123	C	T	C	C	C	C	C	C	C	T	T	T	A	G	A	A	A	G	C	T	T	-	A	-	G	G	C	T	C	C	A	C	A	G	A	A	G	-	-
IR47686-4-4-B-1::[CX242]	CX242	IRGC 135921	admix	0	A	IR47686-4-4-B-1::[CX242]	CX242	IRGC 135921	admix	122	C	T	C	C	C	C	C	C	C	T	T	T	A	G	A	A	A	G	C	T	C	C	A	-	G	G	C	T	C	C	A	C	A	G	A	A	G	-	-
IRAT144::[CX247]	CX247	IRGC 135942	indx	1	C	IRAT144::[CX247]	CX247	IRGC 135942	indx	12	C	T	T	-	-	-	C	C	C	T	C	-	-	-	-	C	-	G	C	T	T	-	A	-	G	G	C	T	T	C	G	T	G	G	G	G	G	-	-
AMOL3(SANA)::[CX26]	CX26		ind1B	1	C	AMOL3(SANA)::[CX26]	CX26		ind1B	19	C	T	T	-	-	-	C	C	C	T	C	-	-	-	-	A	A	G	C	T	T	-	A	-	G	G	C	T	T	C	G	T	G	G	G	G	T	T	T
NONA BOKRA::[CX273]	CX273		indx	0	A	NONA BOKRA::[CX273]	CX273		indx	123	C	T	C	C	C	C	C	C	C	T	T	T	A	G	A	A	A	G	C	T	C	C	C	C	G	G	C	T	C	C	A	C	A	G	A	A	G	-	-
IR26::[CX274]	CX274	IRGC 135919	indx	0	A	IR26::[CX274]	CX274	IRGC 135919	indx	116	C	T	C	C	C	C	C	C	C	T	T	T	A	G	A	A	A	G	C	T	T	-	C	C	G	G	C	T	C	C	A	C	A	G	A	A	G	-	-
IR34::[CX275]	CX275		indx	0	A	IR34::[CX275]	CX275		indx	73	C	T	C	C	C	C	C	C	C	T	C	-	-	-	-	C	-	G	C	T	T	-	A	-	G	G	C	T	T/C	C	G/A	T/C	A	G	A	G/A	G	-	-
MR185::[CX30]	CX30	IRGC 135991	ind1B	1	C	MR185::[CX30]	CX30	IRGC 135991	ind1B	19	C	T	T	-	-	-	C	C	C	T	C	-	-	-	-	A	A	G	C	T	T	-	A	-	G	G	C	T	T	C	G	T	G	G	G	G	G	-	-
LX2007::[CX303]	CX303	IRGC 135976	indx	0	A	LX2007::[CX303]	CX303	IRGC 135976	indx	125.5	C	T	C	C	C	C	C	C	C	T	C	-	-	-	-	A	A	G	C	T	T	-	C	C	G	G	C	T	C	C	A	C	A	G	A	A	G	-	-
LUYIN 46::[CX304]	CX304	IRGC 135975	indx	0	A	LUYIN 46::[CX304]	CX304	IRGC 135975	indx	135	C	T	T	-	-	-	C	C	C	T	T	T	A	G	A	A	A	G	C	T	T	-	A	-	G	G	C	T						G	A	A	G	-	-
ZH5::[CX305]	CX305	IRGC 136090	ind1B	0	A	ZH5::[CX305]	CX305	IRGC 136090	ind1B	101	C	T	C	C	C	C	C	C	C	T	T	T	A	G	A	A	A	G	C	T	C	C	C	C	G	G	C	T	C	C	A	C	A	G	A	A	G	-	-
117::[CX314]	CX314	IRGC 135813	ind1B	0	A	117::[CX314]	CX314	IRGC 135813	ind1B	119	C	T	C	C	C	C	C	C	C	T	T	T	A	G	A	C	-	G	C	T	T	-	A	-	G	G	C	T	C	C	A	C	A	G	A	A	G	-	-
HEIHEAIHUI::[CX318]	CX318		indx	1	C	HEIHEAIHUI::[CX318]	CX318		indx	21	C	T	T	-	-	-	C	C	C	T	C	-	-	-	-	A	A	G	C	T	T	-	A	-	G	G	C	T	T	C	G	T	G	G	G	G	T	T	T
MENGGUANDAMAGU::[CX319]	CX319		indx	0	A	MENGGUANDAMAGU::[CX319]	CX319		indx	93	C	T	T	-	-	-	C	C	C	T	T	T	A	G	A	A	A	G	C	T	T	-			G	G	C	T	C	C	A	C	A	G	A	A	G	-	-
HUA 564::[CX340]	CX340	IRGC 135907	ind1B	0	A	HUA 564::[CX340]	CX340	IRGC 135907	ind1B	95	C	T	T	-	-	-	C	C	C	T	T	T	A	G	A	C	-	G	C	T	T	-	C	C	G	G	C	T	C	C				G			G	-	-
HUA 565::[CX341]	CX341	IRGC 135908	indx	1	C	HUA 565::[CX341]	CX341	IRGC 135908	indx	27	C	T	T	-	-	-	C	C	C	T	C	-	-	-	-	A	A	G	C	T	T	-	A	-	G	G	C	T	T	C	G	T	G	G	G	G	T	T	T
SAGCï¼4::[CX346]	CX346	IRGC 136038	indx	1	C	SAGCï¼4::[CX346]	CX346	IRGC 136038	indx	21	C	T	T	-	-	-	C	C	C	T	C	-	-	-	-	A	A	G	C	T	T	-	A	-	G	G	C	T	T	C	G	T	G	G	G	G	G	-	-
KCD1::[CX349]	CX349	IRGC 135965	indx	1	C	KCD1::[CX349]	CX349	IRGC 135965	indx	20	C	T	T	-	-	-	C	C	C	T	C	-	-	-	-	A	A	G	C	T	T	-	A	-	G	G	C	T	T	C	G	T	G	G	G	G	T	T	T
CAU2::[CX354]	CX354	IRGC 135861	japx	0	A	CAU2::[CX354]	CX354	IRGC 135861	japx	20	C	T	T	-	-	-	C	C	C	T	C	-	-	-	-	A	A	G	C	T	T	-	A	-	G	G	C	T	T	C	G	T	G	G	G	G	G	-	-
PSBRC80::[CX357]	CX357	IRGC 136023	ind1B	1	C	PSBRC80::[CX357]	CX357	IRGC 136023	ind1B	27	C	T	T	-	-	-	C	C	C	T	C	-	-	-	-	A	A	G	C	T	T	-	A	-	G	G	C	T	T	C	G	T	G		G	G	T	T	T
G341::[CX361]	CX361		ind1B	0	A	G341::[CX361]	CX361		ind1B	90											C	-	-	-	-	C	-	G	C	T	T	-	C	C	G	G	C	T	C	C	A	C	A	G	A	A	G	-	-
YZX1::[CX362]	CX362		ind1B	0	A	YZX1::[CX362]	CX362		ind1B	116	C	T	C	C	C	C	C	C	C	T	T	T	A	G	A	C	-	G	C	T			A	-	G	G	C	T	C	C	A	C	A	G	A	A	G	-	-
YZX2::[CX363]	CX363		indx	0	A	YZX2::[CX363]	CX363		indx	92	C	T	C	C	C	C	C	C	C	T	C	-	-	-	-	A	A	G	C	T	T	-	A	-	G	G	C	T		C				G			G	-	-
42686::[CX364]	CX364		ind1B	1	C	42686::[CX364]	CX364		ind1B	27	C	T	T	-	-	-	C	C	C	T	C	-	-	-	-	A	A	G	C	T	T	-	A	-	G	G	C	T	T	C	G	T	G	G	G	G	T	T	T
COMPACT PLANT TYPE MATERIAL::[CX365]	CX365		admix	0.5	A/C	COMPACT PLANT TYPE MATERIAL::[CX365]	CX365		admix	46	C	T	T	-	-	-	C	C	C	T	C	-	-	-	-	C	-/A	G	C	T	T	-/A	A	-/A	G	G	C	T	T/C	C	G/A	T/C	G/A	G	G/A	G/A	G	-/A	-
N22::[CX368]	CX368	IRGC 135996	aus	0	A	N22::[CX368]	CX368	IRGC 135996	aus	56	C	T	T	-	-	-	C	C	C	T	C	-	-	-	-			G	C	T	T	-	A	-	G	G	C	T	C	C	A	C	A	G	A	A	G	-	-
IRBB62::[CX369]	CX369	IRGC 135947	ind1B	0	A	IRBB62::[CX369]	CX369	IRGC 135947	ind1B	107.5	C	T	C	C	C	C	C	C	C	T	T	T	A	G	A	A	A	G	C	T	T	-	A	-	G	G	C	T	C	C	A	C	A	G	A	A	G	-	-
NERICA-L-1::[CX375]	CX375	IRGC 136004	ind1B	0	A	NERICA-L-1::[CX375]	CX375	IRGC 136004	ind1B	95	C	T	T	-	-	-	C	C	C	T						C	-								G	G	C	T	C	C				G	A	A
HUHAN 15::[CX378]	CX378		ind1B	1	C	HUHAN 15::[CX378]	CX378		ind1B	15	C	T	T	-	-	-	C	C	C	T	C	-	-	-	-	A	A	G	C	T	T	-	A	-	G	G	C	T	T	C	G	T	G	G	G	G	T	T	T
NIONOKA::[CX379]	CX379	IRGC 136008	ind1B	1	C	NIONOKA::[CX379]	CX379	IRGC 136008	ind1B	10	C	T	T	-	-	-	C	C	C	T	C	-	-	-	-	A	A	G	C	T	T	-	A	-	G	G	C	T	T	C	G	T	G	G	G	G	T	T	T
ADNY 11::[CX381]	CX381	IRGC 135821	ind1B	1	C	ADNY 11::[CX381]	CX381	IRGC 135821	ind1B	18	C	T	T	-	-	-	C	C	C	T	C	-	-	-	-	A	A	G	C	T	T	-	A	-	G	G	C	T	T	C	G	T	G	G	G	G	G	-	-
KOGOMG 1-1::[CX382]	CX382	IRGC 135971	ind1B	0	A	KOGOMG 1-1::[CX382]	CX382	IRGC 135971	ind1B	68	C	T	T	-	-	-	C	C	C	T	C	-	-	-	-	C	-	G	C	T	T	-	A	-	G	G	C	T	C	C				G	A	A	G	-	-
NPT-100::[CX385]	CX385	IRGC 136011	ind1B	1	C	NPT-100::[CX385]	CX385	IRGC 136011	ind1B	14	C	T	T	-	-	-	C	C	C	T	C	-	-	-	-	A	A	G	C	T	T	-	A	-	G	G	C	T	T	C	G	T	G	G	G	G	G	-	-
NPT-114::[CX386]	CX386	IRGC 136012	indx	0	A	NPT-114::[CX386]	CX386	IRGC 136012	indx	64	C	T	T	-	-	-	C	C	C	T	C	-	-	-	-	C	-	G	C	T	T	-	A	-	G	G	C	T	C	C				G			G	-	-
KR200::[CX388]	CX388	IRGC 135972	ind1B	1	C	KR200::[CX388]	CX388	IRGC 135972	ind1B	20	C	T	T	-	-	-	C	C	C	T	C	-	-	-	-	A	A	G	C	T	T	-	A	-	G	G	C	T	T	C	G	T	G	G	G	G	T	T	T
SARD::[CX392]	CX392	IRGC 136043	indx	0	A	SARD::[CX392]	CX392	IRGC 136043	indx	118	C	T	T	-	-	-	C	C	C	T	C	-	-	-	-	C	-						A	-	G	G	C	T	C	C	A	C	A	G	A	A	G	-	-
HUANGSIZHAN::[CX393]	CX393		ind1B	1	C	HUANGSIZHAN::[CX393]	CX393		ind1B	14	C	T	T	-	-	-	C	C	C	T	C	-	-	-	-	A	A	G	C	T	T	-	A	-	G	G	C	T	T	C	G	T	G	G	G	G	T	T	T
MOLIZHANXUAN::[CX394]	CX394	IRGC 135985	ind1B	0	A	MOLIZHANXUAN::[CX394]	CX394	IRGC 135985	ind1B	90.5	C	T	T	-	-	-	C	C	C	T	C	-	-	-	-	A	A	G	C	T	T	-	A	-	G	G	C	T	C	C	A	C	A	G	A	A	G	-	-
MATATAG2::[CX399]	CX399	IRGC 135982	ind1B	1	C	MATATAG2::[CX399]	CX399	IRGC 135982	ind1B	12	C	T	T	-	-	-	C	C	C	T	C	-	-	-	-	C	-	G	C	T	T	-	A	-	G	G	C	T	T	C	G	T	G	G	G	G	G	-	-
CX408::[CX408]	CX408		ind1B	0	A	CX408::[CX408]	CX408		ind1B	125	C	T	C	C	C	C	C	C	C	T	C	-	-	-	-	A	A	G	C	T	T	-	A	-	G	G	C	T	C	C	A	C	A	G	A	A	G	-	-
CX409::[CX409]	CX409		ind1B	0	A	CX409::[CX409]	CX409		ind1B	144	C	T	C	C	C	C	C	C	C	T	C	-	-	-	-	A	A	G	C	T	T	-	C	C	G	G	C	T	C	C	A	C	A	G	A	A	G	-	-
CX410::[CX410]	CX410		ind1B	0	A	CX410::[CX410]	CX410		ind1B	149	C	T	T	-	-	-	C	C	C	T	T	T	A	G	A	A	A	G	C	T	C	C	A	-	G	G	C	T	C	C	A	C	A	G	A	A	G	-	-
CX411::[CX411]	CX411		ind1B	0	A	CX411::[CX411]	CX411		ind1B	110	C	T	C	C	C	C	C	C	C	T	T	T	A	G	A	C	-	G	C	T	C	C	C	C	G	G	C	T	C	C	A	C	A	G	A	A	G	-	-
CX413::[CX413]	CX413		ind1B	0	A	CX413::[CX413]	CX413		ind1B	95	C	T	T	-	-	-	C	C	C	T	C	-	-	-	-	A	A	G	C	T	T	-	A	-	G	G	C	T	C	C	A	C	A	G	A	A	G	-	-
CX414::[CX414]	CX414		ind1B	0	A	CX414::[CX414]	CX414		ind1B	134	C	T	C	C	C	C	C	C	C	T	C	-	-	-	-	A	A	G	C	T	T	-	A	-	G	G	C	T	C	C	A	C	A	G	A	A	G	-	-
CX416::[CX416]	CX416		ind1B	0	A	CX416::[CX416]	CX416		ind1B	116	C	T	T	-	-	-	C	C	C	T	C	-	-	-	-	A	A	G	C	T	C	C	C	C	G	G	C	T	C	C	A	C	A	G	A	A	G	-	-
CX417::[CX417]	CX417		ind1B	0	A	CX417::[CX417]	CX417		ind1B	118	C	T	C	C	C	C	C	C	C	T	T	T	A	G	A	C	-	G	C	T	T	-	C	C	G	G	C	T	C	C	A	C	A	G	A	A	G	-	-
CX418::[CX418]	CX418		ind1B	0	A	CX418::[CX418]	CX418		ind1B	138	C	T	C	C	C	C	C	C	C	T	T	T	A	G	A	A	A	G	C	T	T	-	A	-	G	G	C	T	C	C	A	C	A	G	A	A	G	-	-
CX419::[CX419]	CX419		ind1B	0	A	CX419::[CX419]	CX419		ind1B	103	C	T	C	C	C	C	C	C	C	T	T	T	A	G	A	A	A	G	C	T	T	-	A	-	G	G	C	T	C	C	A	C	A	G	A	A	G	-	-
IR68552-55-3-2::[CX42]	CX42	IRGC 135933	indx	1	C	IR68552-55-3-2::[CX42]	CX42	IRGC 135933	indx	16	C	T	T	-	-	-	C	C	C	T	C	-	-	-	-	A	A	G	C	T	T	-	A	-	G	G	C	T	T	C	G	T	G	G	G	G	G	-	-
CX420::[CX420]	CX420		ind1B	0	A	CX420::[CX420]	CX420		ind1B	124	C	T	T	-	-	-	C	C	C	T	C	-	-	-	-	A	A	G	C	T	C	C	C	C	G	G	C	T	C	C	A	C	A	G	A	A	G	-	-
CX421::[CX421]	CX421		ind1B	0	A	CX421::[CX421]	CX421		ind1B	94	C	T	T	-	-	-	C	C	C	T	T	T	A	G	A	C	-	G	C	T	T	-	C	C	G	G	C	T	C	C	A	C	A	G	A	A	G	-	-
CX422::[CX422]	CX422		ind1B	0	A	CX422::[CX422]	CX422		ind1B	104	C	T	T	-	-	-	C	C	C	T	C	-	-	-	-	A	A	G	C	T	T	-	C	C	G	G	C	T	C	C	A	C	A	G	A	A	G	-	-
CX423::[CX423]	CX423		ind1B	0	A	CX423::[CX423]	CX423		ind1B	115.5	C	T	C	C	C	C	C	C	C	T	T	T	A	G	A	A	A	G	C	T	T	-			G	G	C	T	C	C	A	C	A	G	A	A	G	-	-
CX424::[CX424]	CX424		ind1B	0	A	CX424::[CX424]	CX424		ind1B	85	C	T	T	-	-	-	C	C	C	T	C	-	-	-	-	C	-	G	C	T	T	-	C	C	G	G	C	T	C	C	A	C	A	G	A	A	G	-	-
CX425::[CX425]	CX425		ind1B	0	A	CX425::[CX425]	CX425		ind1B	83	C	T	T	-	-	-	C	C	C	T	C	-	-	-	-	A	A	G	C	T	T	-	A	-	G	G	C	T	C	C	A	C	A	G	A	A	G	-	-
IR58025B::[CX44]	CX44	IRGC 135925	ind1B	1	C	IR58025B::[CX44]	CX44	IRGC 135925	ind1B	19	C	T	T	-	-	-	C	C	C	T	C	-	-	-	-	A	A	G	C	T	T	-	A	-	G	G	C	T	T	C	G	T	G	G	G	G	G	-	-
DHAN4::[CX45]	CX45	IRGC 135877	ind1B	0	A	DHAN4::[CX45]	CX45	IRGC 135877	ind1B	97	C	T	T	-	-	-	C	C	C	T	T	T	A	G	A	A	A	G	C	T	T	-	A	-	G	G	C	T	C	C	A	C	A	G	A	A	G	-	-
PUSA(BASMATI 1)::[CX46]	CX46	IRGC 136026	admix	0	A	PUSA(BASMATI 1)::[CX46]	CX46	IRGC 136026	admix	40											C	-	-	-	-	C	-	G	C	T	T	-			G	G	C	T	C	C	A	C	A	G	A	A	G	-	-
108S::[CX5]	CX5		indx	0	A	108S::[CX5]	CX5		indx	50	C	T	T	-	-	-	C	C	C	T						A	A	G	C	T					G	G	C	T	C	C	A	C		G
DIANDUN 502::[CX52]	CX52	IRGC 135878	indx	0	A	DIANDUN 502::[CX52]	CX52	IRGC 135878	indx	75	C	T	T	-	-	-	C	C	C	T	C	-	-	-	-	C	-	G	C	T	T	-			G	G	C	T	C	C	A	C	A	G	A	A	G	-	-
JIANGXISIMIAO::[CX53]	CX53	IRGC 135954	indx	0	A	JIANGXISIMIAO::[CX53]	CX53	IRGC 135954	indx	116	C	T	C	C	C	C	C	C	C	T	C	-	-	-	-	C	-	G	C	T	T	-	A	-	G	G	C	T	C	C	A	C	A	G	A	A	G	-	-
LINYITANGDAO::[CX54]	CX54		indx	1	C	LINYITANGDAO::[CX54]	CX54		indx	11	C	T	T	-	-	-	C	C	C	T	C	-	-	-	-	C	-/A	G	C	T	T	-/A	A	-/A	G	G	C	T	T	C	G	T	G	G	G	G	T	A/T	T
RR2-6::[CX542]	CX542		indx	0	A	RR2-6::[CX542]	CX542		indx	118.5	C	T	C	C	C	C	C	C	C	T	C	-	-	-	-	A	A	G	C	T	T	-	A	-	G	G	C	T	C	C	A	C	A	G	A	A	G	-	-
ZHONGCHAO 123::[CX57]	CX57		temp	0	A	ZHONGCHAO 123::[CX57]	CX57		temp	88	C	T	C	C	C	C	C	C	C	T	C	-	-	-	-	C	-	G	C	T	T	-	A	-						C				G			G	-	-
MILAGROSA, ZAWA BANDAY::[CX59]	CX59	IRGC 135983	aro	0	A	MILAGROSA, ZAWA BANDAY::[CX59]	CX59	IRGC 135983	aro	105	C	T	T	-	-	-	C	C	C	T	C	-	-	-	-	A	A	G	C	T	C	C	A	-	G	G	C	T	C	C	A	C	A	G	A	A	G	-	-
JHONA 349::[CX63]	CX63	IRGC 117769	aus	0	A	JHONA 349::[CX63]	CX63	IRGC 117769	aus	98	C	T	T	-	-	-	C	C	C	T	C	-	-	-	-	C	-	G	C	T	T	-			G	G	C	T	C	C	A	C	A	G	A	A	G	-	-
IRAT 352::[CX64]	CX64	IRGC 135943	ind3	0	A	IRAT 352::[CX64]	CX64	IRGC 135943	ind3	85.5	C	T	T	-	-	-	C	C	C	T	C	-	-	-	-	C	-	G	C	T	C	C	A	-	G	G	C	T	C	C	A	C	A	G	A	A	G	-	-
DOMSIAH::[CX65]	CX65	IRGC 117467	aro	0	A	DOMSIAH::[CX65]	CX65	IRGC 117467	aro	99.5	C	T	C	C	C	C	C	C	C	T	T	T	A	G	A	A	A	G	C	T	T	-	A	-	G	G	C	T	C	C	A	C	A	G	A	A	G	-	-
TAROM MOLAII::[CX66]	CX66	IRGC 136052	aro	0	A	TAROM MOLAII::[CX66]	CX66	IRGC 136052	aro	89	C	T	T	-	-	-	C	C	C	T	T	T	A	G	A	C	-	G	C	T	T	-	A	-	G	G	C	T	C	C	A	C	A	G	A	A	G	-	-
BINAM::[CX67]	CX67	IRGC 135845	aro	0	A	BINAM::[CX67]	CX67	IRGC 135845	aro	70	C	T	T	-	-	-	C	C	C	T	C	-	-	-	-			G	C	T	T	-	A	-	G	G	C	T		C				G			G	-	-
MR77(SEBERANG )::[CX70]	CX70	IRGC 135994	indx	0	A	MR77(SEBERANG )::[CX70]	CX70	IRGC 135994	indx	59	C	T	T	-	-	-	C	C	C	T	C	-	-	-	-	C	-	G	C	T	T	-	A	-	G	G	C	T	C	C	A	C	A	G	A	A	G	-	-
INNMAYEBAW::[CX71]	CX71	IRGC 135915	ind3	1	C	INNMAYEBAW::[CX71]	CX71	IRGC 135915	ind3	11	C	T	T	-	-	-	C	C	C	T	C	-	-	-	-			G	C	T	T	-	A	-	G	G	C	T	T	C	G	T	G	G	G	G	G	-	-
BASMATI 385::[CX72]	CX72	IRGC 135838	aro	0	A	BASMATI 385::[CX72]	CX72	IRGC 135838	aro	82.5											C	-	-	-	-	C	-								G	G	C	T		C	A	C	A	G	A	A	G	-	-
IR6::[CX73]	CX73	IRGC 135927	ind1B	0	A	IR6::[CX73]	CX73	IRGC 135927	ind1B	88											C	-	-	-	-	C	-	G	C	T	T	-	A	-	G	G	C	T	C	C	A	C	A	G	A	A	G	-	-
OM1706::[CX80]	CX80	IRGC 136014	ind1B	0	A	OM1706::[CX80]	CX80	IRGC 136014	ind1B	96	C	T	T	-	-	-	C	C	C	T	T	T	A	G	A	C	-	G	C	T	T	-	A	-	G	G	C	T	C	C	A	C	A	G	A	A	G	-	-
X21::[CX82]	CX82	IRGC 136073	ind1B	0	A	X21::[CX82]	CX82	IRGC 136073	ind1B	128	C	T	T	-	-	-	C	C	C	T	T	T	A	G	A	A	A	G	C	T	T	-	A	-	G	G	C	T	C	C	A	C	A	G	A	A	G	-	-
X22::[CX83]	CX83	IRGC 136074	ind1B	0	A	X22::[CX83]	CX83	IRGC 136074	ind1B	110	C	T	T	-	-	-	C	C	C	T	C	-	-	-	-	A	A	G	C	T	T	-	A	-	G	G	C	T	C	C	A	C	A	G	A	A	G	-	-
C71::[CX85]	CX85		indx	0	A	C71::[CX85]	CX85		indx	90	C	T	T	-	-	-	C	C	C	T	C	-	-	-	-	A	A	G	C	T	T	-	A	-	G	G	C	T	C	C	A	C	A	G	A	A	G	-	-
Q5::[CX87]	CX87	IRGC 136027	indx	0	A	Q5::[CX87]	CX87	IRGC 136027	indx	50	C	T	T	-	-	-	C	C	C	T	C	-	-	-	-	A	A	G	C	T	T	-	C	C						C			A	G	A	A	G	-	-
HUANYANGNIAN::[CX88]	CX88		ind1A	1	C	HUANYANGNIAN::[CX88]	CX88		ind1A	10	C	T	T	-	-	-	C	C	C	T	C	-	-	-	-	A	A	G	C	T	T	-	A	-	G	G	C	T	T	C	G	T	G	G	G	G	G	-	-
FENGAIZHAN::[CX9]	CX9		ind1B	0	A	FENGAIZHAN::[CX9]	CX9		ind1B	42																							A	-	G	G	C	T						G			G	-	-
GOVIND::[CX91]	CX91	IRGC 135897	ind1B	1	C	GOVIND::[CX91]	CX91	IRGC 135897	ind1B	16	C	T	T	-	-	-	C	C	C	T	C	-	-	-	-	A	A	G	C	T	T	-	A	-	G	G	C	T	T	C	G	T	G	G	G	G	T	T	T
AJAYA::[CX96]	CX96	IRGC 135824	ind1B	0	A	AJAYA::[CX96]	CX96	IRGC 135824	ind1B	99	C	T	T	-	-	-	C	C	C	T	C	-	-	-	-	A	A	G	C	T	T	-	A	-	G	G	C	T	C	C	A	C	A	G	A	A	G	-	-
BUDDA::[CX97]	CX97	IRGC 135851	ind1B	1	C	BUDDA::[CX97]	CX97	IRGC 135851	ind1B	29	C	T	T	-	-	-	C	C	C	T	C	-	-	-	-	A	A	G	C	T	T	-	A	-	G	G	C	T	T	C	G	T	G	G	G	G	T	T	T
DODDI::[CX99]	CX99	IRGC 135883	ind2	0	A	DODDI::[CX99]	CX99	IRGC 135883	ind2	136	C	T	C	C	C	C	C	C	C	T	C	-	-	-	-	A	A	G	C	T	C	C	A	-	G	G	C	T	C	C	A	C	A	G	A	A	G	-	-
SUWEON 311::IRGC 61890-1::[IRIS 313-10000]	IRIS 313-10000	IRGC 125907	ind1B	0	A	SUWEON 311::IRGC 61890-1::[IRIS 313-10000]	IRIS 313-10000	IRGC 125907	ind1B	88.5	C	T	T	-/C	-/C	-/C	C	C	C	T	C	-/T	-/A	-/G	-/A	A	A/T	G	C	T			A	-/T	G	G	C	T	T/C	C	A	C	A	G	A	A	G	-/T	-/A
C 662083::IRGC 62101-1::[IRIS 313-10001]	IRIS 313-10001	IRGC 125692	ind1B	1	C	C 662083::IRGC 62101-1::[IRIS 313-10001]	IRIS 313-10001	IRGC 125692	ind1B	20	C	T	T	-	-	-	C	C	C	T	C	-	-	-	-	A	A	G	C	T	T	-	A	-	G	G	C	T	T	C	G	T	G	G	G	G	T	T	T
GARURA::IRGC 64111-1::[IRIS 313-10007]	IRIS 313-10007	IRGC 125749	indx	0	A	GARURA::IRGC 64111-1::[IRIS 313-10007]	IRIS 313-10007	IRGC 125749	indx	108
LALKA (LAL DHAN)::IRGC 64946-1::[IRIS 313-10010]	IRIS 313-10010	IRGC 125818	ind2	1	C	LALKA (LAL DHAN)::IRGC 64946-1::[IRIS 313-10010]	IRIS 313-10010	IRGC 125818	ind2	29	C	T	T	-	-	-	C	C	C	T	C	-	-	-	-	A	A	G	C	T	T	-	A	-	G	G	C	T	T	C	G	T	G	G	G	G	T	T	T
BOHOTO BALOOCHESTAN::IRGC 66237-1::[IRIS 313-10016]	IRIS 313-10016	IRGC 125954	indx	1	C	BOHOTO BALOOCHESTAN::IRGC 66237-1::[IRIS 313-10016]	IRIS 313-10016	IRGC 125954	indx	12	C	T	T	-	-	-	C	C	C	T	C	-	-	-	-	A	A	G	C	T	T	-	A	-	G	G	C	T	T	C	G	T	G		G	G	G	-	-
NS 1576::IRGC 68951-1::[IRIS 313-10032]	IRIS 313-10032	IRGC 125858	aro	0	A	NS 1576::IRGC 68951-1::[IRIS 313-10032]	IRIS 313-10032	IRGC 125858	aro	96	C	T	T	-	-	-	C	C	C	T	T	T	A	G	A	C	-	G	C	T	T	-	A	-	G	G	C	T	C	C	A	C	A	G	A	A	G	-	-
RIZ INDETERMINE::IRGC 69014-1::[IRIS 313-10034]	IRIS 313-10034	IRGC 125886	indx	1	C	RIZ INDETERMINE::IRGC 69014-1::[IRIS 313-10034]	IRIS 313-10034	IRGC 125886	indx	16	C	T	T	-	-	-	C	C	C	T	C	-	-	-	-	C	-	G	C	T	T	-	A	-	G	G	C	T	T	C	G	T	G	G	G	G	G	-	-
MILYANG 77::IRGC 69340-1::[IRIS 313-10040]	IRIS 313-10040	IRGC 125840	ind1B	0	A	MILYANG 77::IRGC 69340-1::[IRIS 313-10040]	IRIS 313-10040	IRGC 125840	ind1B	51	C	T	T	-	-	-	C	C	C	T	C	-	-	-	-	C	-	G	C	T	T	-	A	-	G	G	C	T	C	C				G			G	-	-
BANTA TIMA::IRGC 69474-1::[IRIS 313-10045]	IRIS 313-10045	IRGC 125673	indx	1	C	BANTA TIMA::IRGC 69474-1::[IRIS 313-10045]	IRIS 313-10045	IRGC 125673	indx	15	C	T	T	-	-	-	C	C	C	T	C	-	-	-	-	C	-	G	C	T	T	-	A	-	G	G	C	T	T	C	G	T	G	G	G	G	G	-	-
MOVE (MOKOLE)::IRGC 69739-1::[IRIS 313-10048]	IRIS 313-10048	IRGC 125996	indx	1	C	MOVE (MOKOLE)::IRGC 69739-1::[IRIS 313-10048]	IRIS 313-10048	IRGC 125996	indx	19	C	T	T	-	-	-	C	C	C	T	C	-	-	-	-	C	-	G	C	T	T	-	A	-	G	G	C	T	T	C	G	T	G	G	G	G	T	T	T
TSIMATAHOPAOSA::IRGC 69884-1::[IRIS 313-10050]	IRIS 313-10050	IRGC 127091	indx	1	C	TSIMATAHOPAOSA::IRGC 69884-1::[IRIS 313-10050]	IRIS 313-10050	IRGC 127091	indx	20	C	T	T	-	-	-	C	C	C	T	C	-	-	-	-	A	A	G	C	T	T	-	A	-	G	G	C	T	T	C	G	T	G	G	G	G	G	-	-
TOC 5430::IRGC 70487-1::[IRIS 313-10054]	IRIS 313-10054	IRGC 125924	indx	1	C	TOC 5430::IRGC 70487-1::[IRIS 313-10054]	IRIS 313-10054	IRGC 125924	indx	14	C	T	T	-	-	-	C	C	C	T	C	-	-	-	-	A	A	G	C	T	T	-	A	-	G	G	C	T	T	C	G	T	G	G	G	G
DACHEONGBYEO::IRGC 72533-1::[IRIS 313-10059]	IRIS 313-10059	IRGC 125717	temp	1	C	DACHEONGBYEO::IRGC 72533-1::[IRIS 313-10059]	IRIS 313-10059	IRGC 125717	temp	21	C	T	T	-	-	-	C	C	C	T	C	-	-	-	-	A	A	G	C	T	T	-	A	-	G	G	C	T	T	C	G	T	G	G	G	G	T	T	-
TAMASHIRO HIKARI::IRGC 74534-1::[IRIS 313-10077]	IRIS 313-10077	IRGC 125917	indx	1	C	TAMASHIRO HIKARI::IRGC 74534-1::[IRIS 313-10077]	IRIS 313-10077	IRGC 125917	indx	16	C	T	T	-	-	-	C	C	C	T	C	-	-	-	-	A	A	G	C	T	T	-	A	-	G	G	C	T	T	C	G	T	G	G	G	G	T	T	T
DALSUNG 41::IRGC 79385-1::[IRIS 313-10103]	IRIS 313-10103	IRGC 125721	indx	1	C	DALSUNG 41::IRGC 79385-1::[IRIS 313-10103]	IRIS 313-10103	IRGC 125721	indx	16	C	T	T	-	-	-	C	C	C	T	C	-	-	-	-	C	-	G	C	T	T	-	A	-	G	G	C	T	T	C	G	T	G	G	G	G
[truncated: 1,148 more rows]
[truncated: 603 more columns]
