# Supplementary material for: Genome-wide association analysis uncovers rice blast resistance alleles of Ptr and Pia
Source: Commun Biol. 2024 May 20;7:607. doi: 10.1038/s42003-024-06244-z (PMC11106262; doi:10.1038/s42003-024-06244-z)
Supplement: Supplementary file 8 — Supplementary Data 6 [file 42003_2024_6244_MOESM8_ESM.xlsx]

## Sheet: Sheet1
Primer name	Use	Amplifies	Notes	Sequence
JRG Rice 52.1	Genomic DNA - resolving gap in denovo assembly	LOC_Os12g18729/Ptr	Full ? 5' of N string 10+kb	GGAAAAGAGAGTAAGTATGTACGTGC
JRG Rice 52.2	Genomic DNA - resolving gap in denovo assembly	LOC_Os12g18729/Ptr	5' of N string 10+kb	GGAACTTTTTGTACGTGCAAATCT
JRG Rice 54	Genomic DNA	LOC_Os12g18729/Ptr	Full 9.5-9.7kb F3	CGTTATTGGTTCATAGGTATGCAC
JRG Rice 55	Genomic DNA	LOC_Os12g18729/Ptr	Full 9.5-9.7kb R1	CAACACCCAATTAATGTGGCTTA
JRG Rice 56	Genomic DNA	LOC_Os12g18729/Ptr	Full 9.5-9.7kb R2	GTTTCAGATTTTTTGGTTTGGAAG
JRG Rice 91	Sanger sequencing	LOC_Os12g18729/Ptr		CCACTGACGAGGAACATCTTCA
JRG Rice 92	Sanger sequencing	iPKb001,2 nos terminator towards reverse infusion site		CCATCTCATAAATAACGTCATGCA
JRG Rice 111	Sanger sequencing	LOC_Os12g18729/Ptr		AATTTAAGATTGCATGGTTCCAAG
JRG Rice 112	Sanger sequencing	LOC_Os12g18729/Ptr		GCTGCTAAGAGGTCCACCAAC
JRG Rice 113	Sanger sequencing	LOC_Os12g18729/Ptr		CCAGGTGGTATCCAAGTAAAGTTC
JRG Rice 114	Sanger sequencing	LOC_Os12g18729/Ptr		CATGAACTAAACACACCCTTGG
JRG Rice 115	Sanger sequencing	LOC_Os12g18729/Ptr		GTTGCGAACTGAATATGCTGC
JRG Rice 116	Sanger sequencing and Infusion / Gibson cloning	LOC_Os12g18729/Ptr		TATCGTCAAGACTGTTTCCAAGG
JRG Rice 117	Sanger sequencing	LOC_Os12g18729/Ptr		ATACGAACATGAAGATGTCGAGG
JRG Rice 118	Sanger sequencing	LOC_Os12g18729/Ptr		GTATCACATACGAAAACCGACTCC
JRG Rice 119	Sanger sequencing	LOC_Os12g18729/Ptr		TTGTGTTCACCATCGTCTTGTG
JRG Rice 120	Sanger sequencing	LOC_Os12g18729/Ptr		TGTATCTTCCTTGCTTGAACTCG
JRG Rice 121	Sanger sequencing	LOC_Os12g18729/Ptr		GACATGTTTCTTGACAACAGTAAGG
JRG Rice 122	Sanger sequencing	LOC_Os12g18729/Ptr		CACTTTACGAGTTTATGCCTGC
JRG Rice 140	Genomic DNA	LOC_Os12g18729/Ptr		GCAAATCTTCCACACATAAACATAG
JRG Rice 141	Infusion / Gibson cloning	Ptr PCR product for addition of Infusion cloning tails	140 + Fw infusion tail	TAGGCGCGCCAAGCTGCAAATCTTCCACACATAAACATAG
JRG Rice 142	Infusion / Gibson cloning	Ptr PCR product for addition of Infusion cloning tails	56 + Rev infusion tail	ATCACCACTTTGTACGTTTCAGATTTTTTGGTTTGGAAG
JRG Rice 155	Infusion / Gibson cloning	Ptr PCR product for addition of Infusion cloning tails	Nested R infusion PTR	ATCACCACTTTGTACTTCCTGTTAAAAGGAATGAACCAC
JRG Rice 158	Infusion / Gibson cloning	Ptr PCR product for addition of Infusion cloning tails	Ptr reverse overlap JRGR116	GAAACAGTCTTGACGATAAAGACG
JRG Rice 161	Sanger sequencing	LOC_Os12g18729/Ptr		CTCCACAAGTTCTCTGCTGACC
JRG Rice 163	Sanger sequencing	LOC_Os12g18729/Ptr		AGAGCCTGTCCATCGTTGC
JRG Rice 164	Sanger sequencing	LOC_Os12g18729/Ptr		CTCCCTCTCTCAGAACTGGTGC
JRG Rice 166	Sanger sequencing	LOC_Os12g18729/Ptr		CCAGTTCTGAGAGAGGGAGAGG
JRG Rice 167	Sanger sequencing	LOC_Os12g18729/Ptr		AACGATGGACAGGCTCTGG
JRG Rice 188	Detection of intact transgene borders	iPKb001,2 nos terminator towards reverse infusion site		AGCGATCTAGTAACATAGATGACACC
JRG Rice 190	Detection of intact transgene borders	Ptr close to reverse border		GGTTTCTACTAGTTTCCTGCAAG
JRG Rice 201	Detection of intact transgene borders	ipkb001 towards forward infusion site		ACGACAATCTGATCGGGTACC
JRG Rice 202	Detection of intact transgene borders	Ptr close to forward border		CCTCTCTCTTCCTCTCCTATTTTG
SPSF	Copy Number validation - Single gene control	See: Greenwood, J. R. & Glaus, A. N. Optimized rice transformation protocol for transformation of the blast susceptible Indica rice accession CO39. CABI Agriculture and Bioscience 3, 35 (2022).		TTGCGCCTGAACGGATAT
SPSR	Copy Number validation - Single gene control	See: Greenwood, J. R. & Glaus, A. N. Optimized rice transformation protocol for transformation of the blast susceptible Indica rice accession CO39. CABI Agriculture and Bioscience 3, 35 (2022).		CGGTTGATCTTTTCGGGATG
OsUBCLOC_F	Copy Number validation - Single gene control	See: Greenwood, J. R. & Glaus, A. N. Optimized rice transformation protocol for transformation of the blast susceptible Indica rice accession CO39. CABI Agriculture and Bioscience 3, 35 (2022).		CCTTCGGAGACACCTTTTGA
OsUBCLOC_R	Copy Number validation - Single gene control	See: Greenwood, J. R. & Glaus, A. N. Optimized rice transformation protocol for transformation of the blast susceptible Indica rice accession CO39. CABI Agriculture and Bioscience 3, 35 (2022).		TTGAAATGCACATTCGGGTG
hptII KT985053 for	Copy Number validation - Hyg gene containined in tDNA	See: Greenwood, J. R. & Glaus, A. N. Optimized rice transformation protocol for transformation of the blast susceptible Indica rice accession CO39. CABI Agriculture and Bioscience 3, 35 (2022).		GAAAAAGCCTGAACTCACCG
hptII KT985053 rev	Copy Number validation - Hyg gene containined in tDNA	See: Greenwood, J. R. & Glaus, A. N. Optimized rice transformation protocol for transformation of the blast susceptible Indica rice accession CO39. CABI Agriculture and Bioscience 3, 35 (2022).		CATATCCACGCCCTCCTAC
