# Supplementary material for: Genome-wide association analysis uncovers rice blast resistance alleles of Ptr and Pia
Source: Commun Biol. 2024 May 20;7:607. doi: 10.1038/s42003-024-06244-z (PMC11106262; doi:10.1038/s42003-024-06244-z)
Supplement: Supplementary file 9 — Supplementary Data 7 [file 42003_2024_6244_MOESM9_ESM.zip]

Archive with 10 entries (10 files):
- RGA5_all_AA_alignment 10X and Platinum - Extracted protein sequences.fa
- __MACOSX/._RGA5_all_AA_alignment 10X and Platinum - Extracted protein sequences.fa
- Protein 10X and platinum genomes Ptr - Extracted nucleotide sequences [no read group] (single) translations alignment.fa
- __MACOSX/._Protein 10X and platinum genomes Ptr - Extracted nucleotide sequences [no read group] (single) translations alignment.fa
- Pias-2 platinum 10X etc alignment-1.fa
- __MACOSX/._Pias-2 platinum 10X etc alignment-1.fa
- RGA5_HMA.fa
- __MACOSX/._RGA5_HMA.fa
- RGA4_all_AA sequences 10X and Platinum and Pias-1.fa
- __MACOSX/._RGA4_all_AA sequences 10X and Platinum and Pias-1.fa
