# Supplementary material for: Genome-wide association analysis uncovers rice blast resistance alleles of Ptr and Pia
Source: Commun Biol. 2024 May 20;7:607. doi: 10.1038/s42003-024-06244-z (PMC11106262; doi:10.1038/s42003-024-06244-z)
Supplement: Supplementary file 9 — Supplementary Data 7 [file 42003_2024_6244_MOESM9_ESM.zip › RGA5_all_AA_alignment 10X and Platinum - Extracted protein sequences.fa]

>Sasanishki AB604627_/_RGA5_Sasanishki
MDAPASFSLGAMGPLLRKLDSLLVAPEIRLPKPLKEGIELLKEDLEEIGVSLVEHSVVDS
PTHKARFWMDEVRDLSYHIEDCIDTMFSMRSGGDDGKPRSERRHKVGRAKIDGFSKKPKP
CTRMARIAELRALVREASERLERYQLGDVCGSSSPVVFTADGRARPLHHGVSANLVGVDE
FKTKLNRWLSDEEGPHLKVAAIVGPAGIGKTALATELYRDHRWQFECRAFVRASRKPDMQ
RLLGGILSQVQRRQRSSDAYADSTVQSLIDNLREHLQDRRYLIIIDGLWETAVWNIANSA
FPDVNSFSRILITADIEQVALECCGYKYDYIMRMEPLGSLDSKKVFFNKVFGSEDQCPPE
LKEVSNTILEKCGGLPLAIISIAGLLGSQPENPVLWDYVTKYLCSSLGTNPTLKDVVKET
LNLSYNSLPHPFKTCLLYLGMYPDGHIMLKADLMKQWSAEGFVSANEAKDTEEIVDKYFD
ELVNRGILEPVEINKNGKVLSCTLHHAVHDLVMPKFNDDKFTMSVDYSQTITGPSTMVRR
LSLHFSSTRYATKPAGIILSRVRSLAFFGLLNCMPCIGEFKLLRVLILEFWGSHGEQRSL
NLIPVCRLFQLRYLKTSGDVVVQLPAQISGLQYLETLEIDARVSAVPFDLVHLPNLLHLQ
LQDETKLPDGIGCMRSLRTLQYFDLGNNSVDNLRGLGELTNLQDLHLSYSAPSSNEGLMI
NLNAITSSLSRLSNLKSLILSPGAISMVIFFDISSIISVVPVFLQRLELLPPICIFCRLP
KSIGQLHKLCILKVSVRELLTTDIDNLTGLPSLTVLSLYAQTAPEGRFIFKDGTLPVLKY
FKFGCGELCLAFMAGAMPNLQRLKLVFNIRKSEKYRHTLFGIEHLVSLQDIATRIGVDTS
TGESDRRAAESAFKETVNKHPRCLRSSLQWVVSTEEESHPLEKQHHKREKGSSAGHGVLE
KESVEDSEKNTDRVQTLLSPQLSNMESVVESALTGQRTKIVVKVHMPCGKSRAKAMALAA
SVNGVDSVEITGEDKDRLVVVGRGIDPVRLVALLREKCGLAELLMVELVEKEKTQLAGGK
KGAYKKHPTYNLSPFDYVEYPPSAPIMQDINPCSTM
>IRIS_313-11786 84_11786_surrounding_Pia-RC_(+1)
MDAPASFSLGAMGPLLRKLDSLLVAPEIRLPKPLKEGIELLKEDLEEIGVSLVEHSVVDS
PTHKARFWMDEVRDLSYHIEDCIDTMFSMRSGGDDGKPRSERRHKVGRAKIDGFSKKPKP
CTRMARIAELRALVREASERLERYQLGDVCGSSSPVVFTADGRARPLHHGVSANLVGVDE
FKTKLNRWLSDEEGPHLKVAAIVGPAGIGKTALATELYRDHRWQFECRAFVRASRKPDMQ
RLLGGILSQVQRRQRSSDAYADSTVQSLIDNLREHLQDRRYLIIIDGLWETAVWNIANSA
FPDVNSFSRILITADIEQVALECCGYKYDYIMRMEPLGSLDSKKVFFNKVFGSEDQCPPE
LKEVSNTILEKCGGLPLAIISIAGLLGSQPENPVLWDYVTKYLCSSLGTNPTLKDMVKET
LNLSYNSLPHPFKTCLLYLGMYPDGHIMLKADLMKQWSAEGFVSANEAKDTEEIVDKYFD
ELVNRGILEPVEINKNGKVLSCTLHHAVHDLVMPKFNDDKFTMSVDYSQTITGPSTMVRR
LSLHFSSTRYATKPAGIILSRVRSLAFFGLLNCMPCIGEFKLLRVLILEFWGSHGEQRSL
NLIPVCRLFQLRYLKTSGDVVVQLPAQISGLQYLETLEIDARVSAVPFDLVHLPNLLHLQ
LQDETKLPDGIGCMRSLRTLQYFDLGNNSVDNLRGLGELTNLQDLHLSYSAPSSNEGLMI
NLNAITSSLSRLSNLKSLILSPGAISMVIFFDISSIISVVPVFLQRLELLPPICIFCRLP
KSIGQLHKLCILKVSVRELLTTDIDNLTGLPSLTVLSLYAQTAPEGRFIFKDGTLPVLKY
FKFGCGELCLAFMAGAMPNLQRLKLVFNIRKSEKYRHTLFGIEHLVSLQDIATRIGVDTS
TGESDRRAAESAFKETVNKHPRCLRSSLQWVVSTEEESHPLEKQHHKREKGSSAGHGVLE
KESVEDSEKNTDRVQTLLSPQLSNMESVVESALTGQRTKIVVKVHMPCGKSRAKAMALVA
SVNGVESMQSMQITGEDKDRLEVVGRGIDPVRLVALLREKCGLAELLMVELVEKEKTQLA
GGKKGAYKKHPTYNLSPFDYVEYPPSAPIMQDIDRCSTM
>93-11 AB604628_/_RGA5_93-11_(+1)
MDAPASFSLGAMGPLLRKLDSLLVAPEIRLPKPLKEGIELLKEDLEEIGVSLVEHSVVDS
PTHKARFWMDEVRDLSYHIEDCIDTMFSMRSGGDDGKPRSERRHKVGRAKIDGFSKKPKP
CTRMARIAELRALVREASERLERYQLGDVCGSSSPVVFTADGRARPLHHGVSANLVGVDE
FKTKLNRWLSDEEGPHLKVAAIVGPAGIGKTALATELYRDHRWQFECRAFVRASRKPDMQ
RLLGGILSQVQRRQRSSDAYADSTVQSLIDNLREHLQDRRYLIIIDGLWETAVWNIANSA
FPDVNSFSRILITADIEQVALECCGYKYDYIMRMEPLGSLDSKKVFFNKVFGSEDQCPPE
LKEVSNTILEKCGGLPLAIISIAGLLGSQPENPVLWDYVTKYLCSSLGTNPTLKDMVKET
LNLSYNSLPHPFKTCLLYLGMYPDGHIMLKADLMKQWSAEGFVSANEAKDTEEIVDKYFD
ELVNRGILEPVEINKNGKVLSCTLHHAVHDLVMPKFNDDKFTMSVDYSQTITGPSTMVRR
LSLHFSSTRYATKPAGIILSRVRSLAFFGLLNCMPCIGEFKLLRVLILEFWGSHGEQRSL
NLIPVCRLFQLRYLKTSGDVVVQLPAQISGLQYLETLEIDARVSAVPFDLVHLPNLLHLQ
LQDETKLPDGIGCMRSLRTLQYFDLGNNSVDNLRGLGELTNLQDLHLSYSAPSSNEGLMI
NLNAITSSLSRLSNLKSLILSPGAISMVIFFDISSIISVVPVFLQRLELLPPICIFCRLP
KSIGQLHKLCILKVSVRELLTTDIDNLTGLPSLTVLSLYAQTAPEGRFIFKDGTLPVLKY
FKFGCGELCLAFMAGAMPNLQRLKLVFNIRKSEKYRHTLFGIEHLVSLQDIATRIGVDTS
TGESDRRAAESAFKETVNKHPRCLRSSLQWVVSTEEESHPLEKQHHKREKGSSAGHGVLE
KESVEDSEKNTDRVQTLLSPQLSNMESVVESALTGQRTKIVVKVHMPCGKSRAKAMALVA
SVNGMQSMQITGEDKDRLEVVGRGIDPVRLVALLREKCGLAELLMVELVEKEKTQLAGGK
KGAYKKHPTYNLSPFDYVEYPPSAPIMQDIDRCSTM
>IRIS_313-12190 104_12190_surrrounding_Pia_(+1)
MDAPASFSLGAMGPLLRKLDSLLVAPEIRLPEPLKDGIELLKEDVEEISAALLEQSMVDS
PSHRARYWMDEVRDLSYHIEDCIDTMFSVRSVGGDGKPRSVRRHKVGRAKIDGFSKKPKP
CTRMARIAELRALVREASERRERYQLGDVCGSSSPVVFTADGRARPLHHGVSANLVGVDE
PKTKLNRWLSDEEGPHLKVAAIVGPAGIGKTALATELYRDRRWQFECRAFVRASRKPDMQ
RLLGGILSQVQRRQRSSDAYADSTVQSLIDNLREHLQDRRYLIIIDGLWETAVWNIANSA
FPDVNSFSRILITADIEQVALECCGYKYDYIMRMEPLGSLDSKKVFFNKVFGSEDQCPPE
LKEVSNTILEKCGGLPLAIVSIAGLLGSQPKNPVLWDYVTKFLCSSLGTNPTLKDVVKET
LNLSYNSLPHPFKTCLLYLGMYPDGHIMLKADLMKQWSAEGFISANEAKDTEEIVDKYFD
ELVNRGILEPVEINKNGKVLSCTLHHAVHDLVMPKFNDDKFTMSVDYSQTITGPSTMVRR
LSLHFSSTRYATKPAGIILSRVRSLAFFGLLNCMPCIGEFKLLRVLILEFWGSHGEQRSL
NLIPVCILFQLRYLKTSGDVVVQLPAQISGLQYLETLEIDARVSAVPFDLVHLPNLLHLQ
LQDETKLPDGIGCMRSLRTLQYFDLGNNSVDNLRGLGELTNLQDLHLSYSAPSSNEGLMI
NLNAITSSLSRLSNLKSLILSPGAISMVFFFDISSIISMVPVFLQRLELLPPICIFCRLP
KSIGQLHKLCILKVSVRELLTTDIDNLTGLPSLTVLSLYAQTAPEGRFIFKDGTLPVLKY
FKFGCGELCLAFMAGAMPNLQRLKLVFNIRKSEKYRHTLFGIEHLVSLQDIAARIGVDTS
TGESDRRAAESAFKETVNKHPRCLRSSLQWVVSTEEESHPLEKQHHKREKGSSAGHGVLE
KESVEDSEKNTDRVQTLLSPQLSNMESVVESALTGQRTKIVVKVPCRKCRAKAMALAASV
NGVDSVEITGEDKDQLVVVGCGIDAVRLAALLRKKCGLAEILVVESVKKEKTQLAGEKGA
SVPDYNKHPTYNAPELDYVEYYPLQMTEDPNVCSIM
>IRIS_313-11360 128_11360_surrounding_Pia-RC_(+1)
MDAPASFSLGAMGPLLRKLDSLLVAPEIRLPEPLKDGIELLKEDVEEISAALLEQSMVDS
PSHRARYWMDEVRDLSYHIEDCIDTMFSVRSVGGDGKPRSVRRHKVGRAKIDGFSKKPKP
CTRMARIAELRALVREASERRERYQLGDVCGSSSPVVFTADGRARPLHHGVSANLVGVDE
PKTKLNRWLSDEEGPHLKVAAIVGPAGIGKTALATELYRDNRWQFECRAFVRASRKPDMQ
RLLGGILSQVQRRQRSSDAYADSTVQSLIDNLREHLQDRRYLIIIDGLWETAVWNIANSA
FPDVNSFSRILITADIEQVALECCGYKYDYIMRMEPLGSLDSKKVFFNKVFGSEDQCPPE
LKEVSNTILEKCGGLPLAIVSIAGLLGSQPENPVLWDYVTKYLCSSLGTNPTLKDVVNET
LNLSYNSLPHPFKTCLLYLGMYPDGHIMLKADLMKQWSAEGFVSANEAKDTEEIVDKYFD
ELVNRGILEPVEINKNGKVLSCTLHHAVHDLVMPKFNDDKFTMSVDYSQTITGTSTMVRR
LSLHFSSTRYATKPAGIILSRVRSLAFFGLLNCMPCIGEFKLLRVLILEFWGSHGEQRSL
NLIPVCRLFQLRYLKTSGDVVVQLPAQISGLQYLETLEIDARVSAVPFDLVHLPNLLHLQ
LQDETKLPDGIGCMRSLRTLQYFDLGNNSVDNLRGLGELTNLQDLHLSYSAPSSNEGLMI
NLNAITSSLSRLSNLKSLILSPGAISMVIFFDISSIISVVPVFLQRLELLPPICIFCRLP
KSIGQLHKLCILKVSVRELLTTDIDNLTGLPSLTVLSLYAQTAPEGRFIFKDGTLPVLKY
FKFGCGELCLAFMAGAMPNLQRLKLVFNIRKSEKYRHTLFGIEHLVSLQDIAARIGVDTS
TGESDRRAAESAFKETVNKHPRCLRSSLQWVVSTEEESHPLEKQHHKREKGSSAGHGVLE
KESVEDSEKNTDRVQTLLSPQLSNMESVVESALTGQRTKIVVKVPCGKSRAKAMALAASV
NGVDSVEITGEDKDQLVVVGCGIDAVRLAALLRKKYGLAKILVVESVKKEKTAGWRERCI
GT
>IRIS_313-10314 247_10314_surrounding_Pia_(+1)
MDAPASFSLGAMGPLLRKLDSLLVAPEIRLPKPLKEGIELLKEDLEEIGVSLVEHSVVDS
PTHKARFWMDEVRDLSYHIEDCIDTMFSMRSGGDDGKPRSERRHKVGRAKIDGFSKKPKP
CTRMARIAELRALVREASERLERYQLGDVCGSSSPVVFTADGRARPLHHGVSANLVGVDE
FKTKLNRWLSDEEGPHLKVAAIVGPAGIGKTALATELYRDHRWQFECRAFVRASRKPDMQ
RLLGGILSQVQRRQRSSDAYADSTVQSLIDNLREHLQDRRYLIIIDGLWETAVWNIANSA
FPDVNSFSRILITADIEQVALECCGYKYDYIMRMEPLGSLDSKKVFFNKVFGSEDQCPPE
LKEVSNTILEKCGGLPLAIISIAGLLGSQPENPVLWDYVTKYLCSSLGTNPTLKDMVKET
LNLSYNSLPHPFKTCLLYLGMYPDGHIMLKADLMKQWSAEGFVSANEAKDTEEIVDKYFD
ELVNRGILEPVEINKNGKVLSCTLHHAVHDLVMPKFNDDKFTMSVDYSQTITGPSTMVRR
LSLHFSSTRYATKPAGIILSRVRSLAFFGLLNCMPCIGEFKLLRVLILEFWGSHGEQRSL
NLIPVCRLFQLRYLKTSGDVVVQLPAQISGLQYLETLEIDARVSAVPFDLVHLPNLLHLQ
LQDETKLPDGIGCMRSLRTLQYFDLGNNSVDNLRGLGELTNLQDLHLSYSAPSSNEGLMI
NLNAITSSLSRLSNLKSLILSPGAISMVIFFDISSIISVVPVFLQRLELLPPICIFCRLP
KSIGQLHKLCILKVSVRELLTTDIDNLTGLPSLTVLSLYAQTAPEGRFIFKDGTLPVLKY
FKFGCGELCLAFMAGAMPNLQRLKLVFNIRKSEKYRHTLFGIEHLVSLQDIATRIGVDTS
TGESDRRAAESAFKETVNKHPRCLRSSLQWVVSTEEESHPLEKQHHKREKGSSAGHGVLE
KESVEDSEKNTDRVQTLLSPQLSNMESVVESALTGQRTKIVVKVHMPCGKSRAKAMALVA
SVNGVESMQSMQITGEDKDRLEVVGRGIDPVRLVALLREKCGLAELLMVELVEKEKTQLA
GGKKGAYKKHPTYNLSPFDYVEYPPSAPIMQDIDRCSTM
>IRIS_313-10059 295_10059_surrounding_Pia-RC_(+1)
MDAPASFSLGAMGPLLRKLDSLLVAPEIRLPKPLKEGIELLKEDLEEIGVSLVEHSVVDS
PTHKARFWMDEVRDLSYHIEDCIDTMFSMRSGGDDGKPRSERRHKVGRAKIDGFSKKPKP
CTRMARIAELRALVREASERLERYQLGDVCGSSSPVVFTADGRARPLHHGVSANLVGVDE
FKTKLNRWLSDEEGPHLKVAAIVGPAGIGKTALATELYRDHRWQFECRAFVRASRKPDMQ
RLLGGILSQVQRRQRSSDAYADSTVQSLIDNLREHLQDRRYLIIIDGLWETAVWNIANSA
FPDVNSFSRILITADIEQVALECCGYKYDYIMRMEPLGSLDSKKVFFNKVFGSEDQCPPE
LKEVSNTILEKCGGLPLAIISIAGLLGSQPENPVLWDYVTKYLCSSLGTNPTLKDVVKET
LNLSYNSLPHPFKTCLLYLGMYPDGHIMLKADLMKQWSAEGFVSANEAKDTEEIVDKYFD
ELVNRGILEPVEINKNGKVLSCTLHHAVHDLVMPKFNDDKFTMSVDYSQTITGPSTMVRR
LSLHFSSTRYATKPAGIILSRVRSLAFFGLLNCMPCIGEFKLLRVLILEFWGSHGEQRSL
NLIPVCRLFQLRYLKTSGDVVVQLPAQISGLQYLETLEIDARVSAVPFDLVHLPNLLHLQ
LQDETKLPDGIGCMRSLRTLQYFDLGNNSVDNLRGLGELTNLQDLHLSYSAPSSNEGLMI
NLNAITSSLSRLSNLKSLILSPGAISMVIFFDISSIISVVPVFLQRLELLPPICIFCRLP
KSIGQLHKLCILKVSVRELLTTDIDNLTGLPSLTVLSLYAQTAPEGRFIFKDGTLPVLKY
FKFGCGELCLAFMAGAMPNLQRLKLVFNIRKSEKYRHTLFGIEHLVSLQDIATRIGVDTS
TGESDRRAAESAFKETVNKHPRCLRSSLQWVVSTEEESHPLEKQHHKREKGSSAGHGVLE
KESVEDSEKNTDRVQTLLSPQLSNMESVVESALTGQRTKIVVKVHMPCGKSRAKAMALAA
SVNGVDSVEITGEDKDRLVVVGRGIDPVRLVALLREKCGLAELLMVELVEKEKTQLAGGK
KGAYKKHPTYNLSPFDYVEYPPSAPIMQDINPCSTM
>IR64 CM020886.1:6595439-6604152_(+1)
MDAPASFSLGAMGPLLRKLDSLLVAPEIRLPKPLKEGIELLKEDLEEIGVSLVEHSVVDS
PTHKARFWMDEVRDLSYHIEDCIDTMFSMRSGGDDGKPRSERRHKVGRAKIDGFSKKPKP
CTRMARIAELRALVREASERLERYQLGDVCGSSSPVVFTADGRARPLHHGVSANLVGVDE
FKTKLNRWLSDEEGPHLKVAAIVGPAGIGKTALATELYRDHRWQFECRAFVRASRKPDMQ
RLLGGILSQVQRRQRSSDAYADSTVQSLIDNLREHLQDRRYLIIIDGLWETAVWNIANSA
FPDVNSFSRILITADIEQVALECCGYKYDYIMRMEPLGSLDSKKVFFNKVFGSEDQCPPE
LKEVSNTILEKCGGLPLAIISIAGLLGSQPENPVLWDYVTKYLCSSLGTNPTLKDMVKET
LNLSYNSLPHPFKTCLLYLGMYPDGHIMLKADLMKQWSAEGFVSANEAKDTEEIVDKYFD
ELVNRGILEPVEINKNGKVLSCTLHHAVHDLVMPKFNDDKFTMSVDYSQTITGPSTMVRR
LSLHFSSTRYATKPAGIILSRVRSLAFFGLLNCMPCIGEFKLLRVLILEFWGSHGEQRSL
NLIPVCRLFQLRYLKTSGDVVVQLPAQISGLQYLETLEIDARVSAVPFDLVHLPNLLHLQ
LQDETKLPDGIGCMRSLRTLQYFDLGNNSVDNLRGLGELTNLQDLHLSYSAPSSNEGLMI
NLNAITSSLSRLSNLKSLILSPGAISMVIFFDISSIISVVPVFLQRLELLPPICIFCRLP
KSIGQLHKLCILKVSVRELLTTDIDNLTGLPSLTVLSLYAQTAPEGRFIFKDGTLPVLKY
FKFGCGELCLAFMAGAMPNLQRLKLVFNIRKSEKYRHTLFGIEHLVSLQDIATRIGVDTS
TGESDRRAAESAFKETVNKHPRCLRSSLQWVVSTEEESHPLEKQHHKREKGSSAGHGVLE
KESVEDSEKNTDRVQTLLSPQLSNMESVVESALTGQRTKIVVKVHMPCGKSRAKAMALVA
SVNGVESMQSMQITGEDKDRLEVVGRGIDPVRLVALLREKCGLAELLMVELVEKEKTQLA
GGKKGAYKKHPTYNLSPFDYVEYPPSAPIMQDIDRCSTM
>IRIS_313-11480 CM020692.1:6612269-6620982_(+1)
MDAPASFSLGAMGPLLRKLDSLLVAPEIRLPKPLKEGIELLKEDLEEIGVSLVEHSVVDS
PTHKARFWMDEVRDLSYHIEDCIDTMFSMRSGGDDGKPRSERRHKVGRAKIDGFSKKPKP
CTRMARIAELRALVREASERLERYQLGDVCGSSSPVVFTADGRARPLHHGVSANLVGVDE
FKTKLNRWLSDEEGPHLKVAAIVGPAGIGKTALATELYRDHRWQFECRAFVRASRKPDMQ
RLLGGILSQVQRRQRSSDAYADSTVQSLIDNLREHLQDRRYLIIIDGLWETAVWNIANSA
FPDVNSFSRILITADIEQVALECCGYKYDYIMRMEPLGSLDSKKVFFNKVFGSEDQCPPE
LKEVSNTILEKCGGLPLAIISIAGLLGSQPENPVLWDYVTKYLCSSLGTNPTLKDMVKET
LNLSYNSLPHPFKTCLLYLGMYPDGHIMLKADLMKQWSAEGFVSANEAKDTEEIVDKYFD
ELVNRGILEPVEINKNGKVLSCTLHHAVHDLVMPKFNDDKFTMSVDYSQTITGPSTMVRR
LSLHFSSTRYATKPAGIILSRVRSLAFFGLLNCMPCIGEFKLLRVLILEFWGSHGEQRSL
NLIPVCRLFQLRYLKTSGDVVVQLPAQISGLQYLETLEIDARVSAVPFDLVHLPNLLHLQ
LQDETKLPDGIGCMRSLRTLQYFDLGNNSVDNLRGLGELTNLQDLHLSYSAPSSNEGLMI
NLNAITSSLSRLSNLKSLILSPGAISMVIFFDISSIISVVPVFLQRLELLPPICIFCRLP
KSIGQLHKLCILKVSVRELLTTDIDNLTGLPSLTVLSLYAQTAPEGRFIFKDGTLPVLKY
FKFGCGELCLAFMAGAMPNLQRLKLVFNIRKSEKYRHTLFGIEHLVSLQDIATRIGVDTS
TGESDRRAAESAFKETVNKHPRCLRSSLQWVVSTEEESHPLEKQHHKREKGSSAGHGVLE
KESVEDSEKNTDRVQTLLSPQLSNMESVVESALTGQRTKIVVKVHMPCGKSRAKAMALVA
SVNGVESMQSMQITGEDKDRLEVVGRGIDPVRLVALLREKCGLAELLMVELVEKEKTQLA
GGKKGAYKKHPTYNLSPFDYVEYPPSAPIMQDIDRCSTM
>IRIS_313-8813 CM020704.1:6464019-6472715_(+1)
MDAPASFSLGAMGPLLRKLDSLLVAPEIRLPEPLKDGIELLKEDVEEISAALLEQSMVDS
PSHRARYWMDEVRDLSYHIEDCIDTMFSVRSVGGDGKPRSVRRHKVGRAKIDGFSKKPKP
CTRMARIAELRALVREASERRERYQLGDVCGSSSPVVFTADGRARPLHHGVSANLVGVDE
PKTKLNRWLSDEEGPHLKVAAIVGPAGIGKTALATELYRDRRWQFECRAFVRASRKPDMQ
RLLGGILSQVQRRQRSSDAYADSTVQSLIDNLREHLQDRRYLIIIDGLWETAVWNIANSA
FPDVNSFSRILITADIEQVALECCGYKYDYIMRMEPLGSLDSKKVFFNKVFGSEDQCPPE
LKEVSNTILEKCGGLPLAIVSIAGLLGSQPENPVLWDYVTKFLCSSLGTNPTLKDVVKET
LNLSYNSLPHPFKTCLLYLGMYPDGHIMLKADLMKQWSAEGFVSANEAKDTEEIVDKYFD
ELVNRGILEPVEINKNGKVLSCTLHHAVHDLVMPKFNDDKFTMSVDYSQTITGPSTMVRR
LSLHFSSTRYATKPAGIILSRVRSLAFFGLLNCMPCIGEFKLLRVLILEFWGSHGEQRSL
NLIPVCILFQLRYLKTSGDVVVQLPAQISGLQYLETLEIDARVSAVPFDLVHLPNLLHLQ
LQDETKLPDGIGCMRSLRTLQYFDLGNNSVDNLRGLGELTNLQDLHLSYSAPSSNEGLMI
NLNAITSSLSRLSNLKSLILSPGAISMVFFFDISSIISMVPVFLQRLELLPPICIFCRLP
KSIGQLHKLCILKVSVRELLTTDIDNLTGLPSLTVLSLYAQTAPEGRFIFKDGTLPVLKY
FKFGCGELCLAFMAGAMPNLQRLKLVFNIRKSEKYRHTLFGIEHLVSLQDIAARIGVDTS
TGESDRRAAESAFKETVNKHPRCLRSSLQWVVSTEEESHPLEKQHHKREKGSSAGHGVLE
KESVEDSEKNTDRVQTLLSPQLSNMESVVESALTGQRTKIVVKVHVPCRKCRAKAMALAA
SVNGVDSVEITGEDKDQLVVVGCGIDAVRLAALLRKKCGLAEILVVESVKKEKTQLAGEK
GASVPDYNKHPTYNAPELDYVEYYPLQMTEDPNVCSIM
>IRIS_313-10985 CM020680.1:6756955-6765659_(+1)
MDAPASFSLGAMGPLLRKLDSLLVAPEIRLPKPLKEGIELLKEDLEEIGVSLVEHSVVDS
PTHKARFWMDEVRDLSYHIEDCIDTMFSMRSGGDDGKPRSERRHKVGRAKIDGFSKKPKP
CTRMARIAELRALVREASERLERYQLGDVCGSSSPVVFTADGRARPLHHGVSANLVGVDE
FKTKLNRWLSDEEGPHLKVAAIVGPAGIGKTALATELYRDHRWQFECRAFVRASRKPDMQ
RLLGGILSQVQRRQRSSDAYADSTVQSLIDNLREHLQDRRYLIIIDGLWETAVWNIANSA
FPDVNSFSRILITADIEQVALECCGYKYDYIMRMEPLGSLDSKKVFFNKVFGSEDQCPPE
LKEVSNTILEKCGGLPLAIISIAGLLGSQPENPVLWDYVTKYLCSSLGTNPTLKDVVKET
LNLSYNSLPHPFKTCLLYLGMYPDGHIMLKADLMKQWSAEGFVSANEAKDTEEIVDKYFD
ELVNRGILEPVEINKNGKVLSCTLHHAVHDLVMPKFNDDKFTMSVDYSQTITGPSTMVRR
LSLHFSSTRYATKPAGIILSRVRSLAFFGLLNCMPCIGEFKLLRVLILEFWGSHGEQRSL
NLIPVCRLFQLRYLKTSGDVVVQLPAQISGLQYLETLEIDARVSAVPFDLVHLPNLLHLQ
LQDETKLPDGIGCMRSLRTLQYFDLGNNSVDNLRGLGELTNLQDLHLSYSAPSSNEGLMI
NLNAITSSLSRLSNLKSLILSPGAISMVIFFDISSIISVVPVFLQRLELLPPICIFCRLP
KSIGQLHKLCILKVSVRELLTTDIDNLTGLPSLTVLSLYAQTAPEGRFIFKDGTLPVLKY
FKFGCGELCLAFMAGAMPNLQRLKLVFNIRKSEKYRHTLFGIEHLVSLQDIATRIGVDTS
TGESDRRAAESAFKETVNKHPRCLRSSLQWVVSTEEESHPLEKQHHKREKGSSAGHGVLE
KESVEDSEKNTDRVQTLLSPQLSNMESVVESALTGQRTKIVVKVHMPCGKSRAKAMALAA
SVNGVDSVEITGEDKDRLEVVGRGIDPVRLVALLREKCGLAELLMVELVEKEKTQLAGGK
KGAYKKHPTYNLSPFDYVEYPPSAPIMQDINPCPTM
>IRIS_313-12048 CM020656.1:6908000-6916704_(+1)
MDAPASFSLGAMGPLLRKLDSLLVAPEIRLPKPLKEGIELLKEDLEEIGVSLVEHSVVDS
PTHKARFWMDEVRDLSYHIEDCIDTMFSMRSGGDDGKPRSERRHKVGRAKIDGFSKKPKP
CTRMARIAELRALVREASERLERYQLGDVCGSSSPVVFTADGRARPLHHGVSANLVGVDE
FKTKLNRWLSDEEGPHLKVAAIVGPAGIGKTALATELYRDHRWQFECRAFVRASRKPDMQ
RLLGGILSQVQRRQRSSDAYADSTVQSLIDNLREHLQDRRYLIIIDGLWETAVWNIANSA
FPDVNSFSRILITADIEQVALECCGYKYDYIMRMEPLGSLDSKKVFFNKVFGSEDQCPPE
LKEVLNTILEKCGGLPLAIISIAGLLGSQPENPVLWDYVTKYLCSSLGTNPTLKDVVKET
LNLSYNSLPHPFKTCLLYLGMYPDGHIMLKADLMKQWSAEGFVSANEAKDTEEIVDKYFD
ELVNRGILEPVEINKNGKVLSCTLHHAVHDLVMPKFNDDKFTMSVDYSQTITGPSTMVRR
LSLHFSSTRYATKPAGIILSRVRSLAFFGLLNCMPCIGEFKLLRVLILEFWGSHGEQRSL
NLIPVCRLFQLRYLKTSGDVVVQLPAQISGLQYLETLEIDARVSAVPFDLVHLPNLLHLQ
LQDETKLPDGIGCMRSLRTLQYFDLGNNSVDNLRGLGELTNLQDLHLSYSAPSSNEGLMI
NLNAITSSLSRLSNLKSLILSPGAISMVIFFDISSIISVVPVFLQRLELLPPICIFCRLP
KSIGQLHKLCILKVSVRELLTTDIDNLTGLPSLTVLSLYAQTAPEGRFIFKDGTLPVLKY
FKFGCGELCLAFMAGAMPNLQRLKLVFNIRKSEKYRHTLFGIEHLVSLQDIATRIGVDTS
TGESDRRAAESAFKETVNKHPRCLRSSLQWVVSTEEESHPLEKQHHKREKGSSAGHGVLE
KESVEDNEKNTDRVQTLLSPQLSNMESVVESALTGQRTKIVVKVPCGKSRAKAMALAASV
NGVNSVEITGEDKDQLVVVGCGIDAVRLAALLRKKYGLAEILVVESVKKEKTQLAGEKGA
SVPDYNKHPTYNAPELDYVEYYPLQMTEDPNGCSIM
>IRIS_313-10239 CM020668.1:6955968-6964666_(+1)
MDAPASFSLGAMGPLLRKLDSLLVAPEIRLPKPLKEGIELLKEDLEEIGVSLVEHSVVDS
PTHKARFWMDEVRDLSYHIEDCIDTMFSMRSGGDDGKPRSERRHKVGRAKIDGFSKKPKP
CTRMARIAELRALVREASERLERYQLGDVCGSSSPVVFTADGRARPLHHGVSANLVGVDE
FKTKLNRWLSDEEGPHLKVAAIVGPAGIGKTALATELYRDHRWQFECRAFVRASRKPDMQ
RLLGGILSQVQRRQRSSDAYADSTVQSLIDNLREHLQDRRYLIIIDGLWETAVWNIANSA
FPDVNSFSRILITADIEQVALECCGYKYDYIMRMEPLGSLDSKKVFFNKVFGSEDQCPPE
LKEVLNTILEKCGGLPLAIISIAGLLGSQPENPVLWDYVTKYLCSSLGTNPTLKDVVKET
LNLSYNSLPHPFKTCLLYLGMYPDGHIMLKADLMKQWSAEGFVSANEAKDTEEIVDKYFD
ELVNRGILEPVEINKNGKVLSCTLHHAVHDLVMPKFNDDKFTMSVDYSQTITGPSTMVRR
LSLHFSSTRYATKPAGIILSRVRSLAFFGLLNCMPCIGEFKLLRVLILEFWGSHGEQRSL
NLIPVCRLFQLRYLKTSGDVVVQLPAQISGLQYLETLEIDARVSAVPFDLVHLPNLLHLQ
LQDETKLPDGIGCMRSLRTLQYFDLGNNSVDNLRGLGELTNLQDLHLSYSAPSSNEGLMI
NLNAITSSLSRLSNLKSLILSPGAISMVIFFDISSIISVVPVFLQRLELLPPICIFCRLP
KSIGQLHKLCILKVSVRELLTTDIDNLTGLPSLTVLSLYAQTAPEGRFIFKDGTLPVLKY
FKFGCGELCLAFMAGAMPNLQRLKLVFNIRKSEKYRHTLFGIEHLVSLQDIATRIGVDTS
TGESDRRAAESAFKETVNKHPRCLRSSLQWVVSTEEESHPLEKQHYKRKRLISWTWGFRE
RISGR
>IRIS_313-8568 CM020764.1:6736734-6745449_(+1)
MDAPASFSLGAMGPLLRKLDSLLVAPEIRLPKPLKEGIELLKEDLEEIGVSLVEHSVVDS
PTHKARFWMDEVRDLSYHIEDCIDTMFSMRSGGDDGKPRSERRHKVGRAKIDGFSKKPKP
CTRMARIAELRALVREASERLERYQLGDVCGSSSPVVFTADGRARPLHHGVSANLVGVDE
FKTKLNRWLSDEEGPHLKVAAIVGPAGIGKTALATELYRDHRWQFECRAFVRASRKPDMQ
RLLGGILSQVQRRQRSSDAYADSTVQSLIDNLREHLQDRRYLIIIDGLWETAVWNIANSA
FPDVNSFSRILITADIEQVALECCGYKYDYIMRMEPLGSLDSKKVFFNKVFGSEDQCPPE
LKEVSNTILEKCGGLPLAIISIAGLLGSQPENPVLWDYVTKYLCSSLGTNPTLKDMVKET
LNLSYNSLPHPFKTCLLYLGMYPDGHIMLKADLMKQWSAEGFVSANEAKDTEEIVDKYFD
ELVNRGILEPVEINKNGKVLSCTLHHAVHDLVMPKFNDDKFTMSVDYSQTITGPSTMVRR
LSLHFSSTRYATKPAGIILSRVRSLAFFGLLNCMPCIGEFKLLRVLILEFWGSHGEQRSL
NLIPVCRLFQLRYLKTSGDVVVQLPAQISGLQYLETLEIDARVSAVPFDLVHLPNLLHLQ
LQDETKLPDGIGCMRSLRTLQYFDLGNNSVDNLRGLGELTNLQDLHLSYSAPSSNEGLMI
NLNAITSSLSRLSNLKSLILSPGCYKHGYFL
>Aichi Asahi
MDAPASFSLGAMGPLLRKLDSLLVAPEIRLPKPLKEGIELLKEDLEEIGVSLVEHSVVDS
PTHKARFWMDEVRDLSYHIEDCIDTMFSMRSGGDDGKPRSERRHKVGRAKIDGFSKKPKP
CTRMARIAELRALVREASERLERYQLGDVCGSSSPVVFTADGRARPLHHGVSANLVGVDE
FKTKLNRWLSDEEGPHLKVAAIVGPAGIGKTALATELYRDHRWQFECRAFVRASRKPDMQ
RLLGGILSQVQRRQRSSDAYADSTVQSLIDNLREHLQDRRYLIIIDGLWETAVWNIANSA
FPDVNSFSRILITADIEQVALECCGYKYDYIMRMEPLGSLDSKKVFFNKVFGSEDQCPPE
LKEVSNTILEKCGGLPLAIISIAGLLGSQPENPVLWDYVTKYLCSSLGTNPTLKDVVKET
LNLSYNSLPHPFKTCLLYLGMYPDGHIMLKADLMKQWSAEGFVSANEAKDTEEIVDKYFD
ELVNRGILEPVEINKNGKVLSCTLHHAVHDLVMPKFNDDKFTMSVDYSQTITGPSTMVRR
LSLHFSSTRYATKPAGIILSRVRSLAFFGLLNCMPCIGEFKLLRVLILEFWGSHGEQRSL
NLIPVCRLFQLRYLKTSGDVVVQLPAQISGLQYLETLEIDARVSAVPFDLVHLPNLLHLQ
LQDETKLPDGIGCMRSLRTLQYFDLGNNSVDNLRGLGELTNLQDLHLSYSAPSSNEGLMI
NLNAITSSLSRLSNLKSLILSPGAISMVIFFDISSIISVVPVFLQRLELLPPICIFCRLP
KSIGQLHKLCILKVSVRELLTTDIDNLTGLPSLTVLSLYAQTAPEGRFIFKDGTLPVLKY
FKFGCGELCLAFMAGAMPNLQRLKLVFNIRKSEKYRHTLFGIEHLVSLQDIATRIGVDTS
TGESDRRAAESAFKETVNKHPRCLRSSLQWVVSTEEESHPLEKQHHKREKGSSAGHGVLE
KESVEDSEKNTDRVQTLLSPQLSNMESVVESALTGQRTKIVVKVHMPCGKSRAKAMALAA
SVNGVDSVEITGEDKDRLVVVGRGIDPVRLVALLREKCGLAELLMVELVEKEKTQLAGGK
KGAYKKHPTYNLSPFDYVEYPPSAPIMQDINPCSTM
>CO39 Rga5
MDAPASFSLGAMGPLLRKLDSLLVAPEIRLPKPLKEGIELLKEDLEEIGVSLVEHSVVDSPTHKARFWMDEVRDLSYHIEDCIDTMFSMRSGGDDGKPRSERRHKVGRAKIDGFSKKPKPCTRMARIAELRALVREASERLERYQLGDVCGSSSPVVFTADGRARPLHHGVSANLVGVDEFKTKLNRWLSDEEGPHLKVAAIVGPAGIGKTALATELYRDHRWQFECRAFVRASRKPDMQRLLGGILSQVQRRQRSSDAYADSTVQSLIDNLREHLQDRRYLIIIDGLWETAVWNIANSAFPDVNSFSRILITADIEQVALECCGYKYDYIMRMEPLGSLDSKKVFFNKVFGSEDQCPPELKEVLNTILEKCGGLPLAIISIAGLLGSQPENPVLWDYVTKYLCSSLGTNPTLKDVVKETLNLSYNSLPHPFKTCLLYLGMYPDGHIMLKADLMKQWSAEGFVSANEAKDTEEIVDKYFDELVNRGILEPVEINKNGKVLSCTLHHAVHDLVMPKFNDDKFTMSVDYSQTITGPSTMVRRLSLHFSSTRYATKPAGIILSRVRSLAFFGLLNCMPCIGEFKLLRVLILEFWGSHGEQRSLNLIPVCRLFQLRYLKTSGDVVVQLPAQISGLQYLETLEIDARVSAVPFDLVHLPNLLHLQLQDETKLPDGIGCMRSLRTLQYFDLGNNSVDNLRGLGELTNLQDLHLSYSAPSSNEGLMINLNAITSSLSRLSNLKSLILSPGAISMVIFFDISSIISVVPVFLQRLELLPPICIFCRLPKSIGQLHKLCILKVSVRELLTTDIDNLTGLPSLTVLSLYAQTAPEGRFIFKDGTLPVLKYFKFGCGELCLAFMAGAMPNLQRLKLVFNIRKSEKYRHTLFGIEHLVSLQDIATRIGVDTSTGESDRRAAESAFKETVNKHPRCLRSSLQWVVSTEEESHPLEKQHHKREKGSSAGHGVLEKESVEDSEKNTDRVQTLLSPQLSNMESVVESALTGQRTKIVVKVPCGKSRAKAMALAASVNGVNSVEITGEDKDQLVVVGCGIDAVRLAALLRKKYGLAEILVVESVKKEKTQLAGEKGASVPDYNKHPTYNAPELDYVEYYPLQMTEDPKGCSIM
