# Supplementary material for: Genome-wide association analysis uncovers rice blast resistance alleles of Ptr and Pia
Source: Commun Biol. 2024 May 20;7:607. doi: 10.1038/s42003-024-06244-z (PMC11106262; doi:10.1038/s42003-024-06244-z)
Supplement: Supplementary file 9 — Supplementary Data 7 [file 42003_2024_6244_MOESM9_ESM.zip › Protein 10X and platinum genomes Ptr - Extracted nucleotide sequences [no read group] (single) translations alignment.fa]

>IRIS_313-11786 84_11786_surrounding_Ptr_from_contig_22576_(+1)
MDRLWAAPPLSSPLSYPVARGGGAWPTHPAAELGCLAEEGSMSGAGQSRG
HRLGLHIDSDWPEVLLINDYAVFMGYLSMVVTGTGFLVLTWSTVILLGGF
VSMLSNKDFWSLTVITLVQTRIFDVFLNGKVSHIGYSLKRLCKAARFIAL
PHNHKKVGFRGAVRVLVFTIVLCPLFLLYMFGLFVSPWISLWRLIQQDYG
VTAGDSSSKAHLQPALVVLYSLALFQGVLFYYRAISAWEEQKLVKDVADK
YMFDTVSRSSVSDYLHEIKVGCENDPSFARGRNLITYAVKLMESTSPDGY
LSGARILDTLIKFNRDDASGSELPGQSMQIYNMIGSASSSPILHNLVQM
LDFKSAYDGEIRLRAARIVEHFAGEVRLDKILQGIRCVSSLLELEQKGFQ
NDHHSSFQEDDGDQLSFEEEDDHQISVKEKDYYPKDYKQMQLTGMQILLK
LSYDKNNLFLMSNTDDPALINKIVALITSKGSLHKKQHNEWSCMAELGVK
ILSRFMRFMYGPTKSNNILWHEISTSSKAIGTLESILECDQCDSVLKKHA
IRILKRIFMDTSSAMGEGDRERFIGSLMDMSLHNSNGDFQNLAGVDLALK
KQGLSILKEIYLNPSSIMGEGDRERFIGSLMDMFLDNSKGDFGNLPGEDL
DLKKQELSILKEICMDPSSFMGEGDREKFIGTLMDMFLHNSKGDLFEKLA
GDDLVQICRRSGSSATIILRKYGHDIVDCIADTRSSVYSSMHRKIAAKIL
NHLCSPYSTDEEHLQNLKEAIIDLIPKVLREALGWGLTGEEILRVAVSGL
EGTQDDDWKLQEALASLCATVFNRIVSKDADLTARFNNIAAGICDQTTKP
RMTFADLINEAVKVHRIEFKKPEKPKPAARPELYEFMPAKYPPPHYMFL
VEEDPNACCIS
>Amane
MDRLWAAPPLSSPLSYPVARGGGAWPTHPAAELGCLAEEGSMSGAGQSRG
HRLGLHIDSDWPEVLLINDYAVFMGYLSMVVTGTGFLVLTWSTVILLGGF
VSMLSNKDFWSLTVITLVQTRIFDVFLNGKVSHIGYSLKRLCKAARFIAL
PHNHKKVGFRGAVRVLVFTIVLCPLFLLYMFGLFVSPWISLWRLIQQDYG
VTAGDSSSKAHLQPALVVLYSLALFQGVLFYYRAISAWEEQKLVKDVADK
YMFDTVSRSSVSDYLHEIKVGCENDPSFARGRNLITYAVKLMESTSPDGY
LSGARILDTLIKFNRDDASGSELPGQSMQIYNMIGSASSSPILHNLVQM
LDFKSAYDGEIRLRAARIVEHFAGEVRLDKILQGIRCVSSLLELEQKGFQ
NDHHSSFQEDDGDQLSFEEEDDHQISVKEKDYYPKDYKQMQLTGMQILLK
LSYDKNNLFLMSNTDDPALINKIVALITSKGSLHKKQHNEWSCMAELGVK
ILSRFMRFMYGPTKSNNILWHEISTSSKAIGTLESILECDQCDSVLKKHA
IRILKRIFMDTSSAMGEGDRERFIGSLMDMSLHNSNGDFQNLAGVDLALK
KQGLSILKEIYLNPSSIMGEGDRERFIGSLMDMFLDNSKGDFGNLPGEDL
DLKKQELSILKEICMDPSSFMGEGDREKFIGTLMDMFLHNSKGDLFEKLA
GDDLVQICRRSGSSATIILRKYGHDIVDCIADTRSSVYSSMHRKIAAKIL
NHLCSPYSTDEEHLQNLKEAIIDLIPKVLREALGWGLTGEEILRVAVSGL
EGTQDDDWKLQEALASLCATVFNRIVSKDADLTARFNNIAAGICDQTTKP
RMTFADLINEAVKVHRIEFKKPEKPKPAARPELYEFMPAKYPPPHYMFL
VEEDPNACCIS
>IRIS_313-11708 CM020729.1:1048934910501304_(+1)
MDRLWAAPPLSSPLSYPVARGGGAWPTHPAAELGCLAEEGSMSGAGQSRG
HRLGLHIDSDWPEVLLINDYAVFMGYLSMVVTGTGFLVLTWSTVILLGGF
VSMLSNKDFWSLTVITLVQTRIFDVFLNGKVSHIGYSLKRLCKAARFIAL
PHNHKKVGFRGAVRVLVFTIVLCPLFLLYMFGLFVSPWISLWRLIQQDYG
VTAGDSSSKAHLQPALVVLYSLALFQGVLFYYRAISAWEEQKLVKDVADK
YMFDTVSRSSVSDYLHEIKVGCENDPSFARGRNLITYAVKLMESTSPDGY
LSGARILDTLIKFNRDDASGSELPGQSMQIYNMIGSASSSPILHNLVQM
LDFKSAYDGEIRLRAARIVEHFAGEVRLDKILQGIRCVSSLLELEQKGFQ
NDHHSSFQEDDGDQLSFEEEDDHQISVKEKDYYPKDYKQMQLTGMQILLK
LSYDKNNLFLMSNTDDPALINKIVALITSKGSLHKKQHNEWSCMAELGVK
ILSRFMRFMYGPTKSNNILWHEISTSSKAIGTLESILECDQCDSVLKKHA
IRILKRIFMDTSSAMGEGDRERFIGSLMDMSLHNSNGDFQNLAGVDLALK
KQGLSILKEIYLNPSSIMGEGDRERFIGSLMDMFLDNSKGDFGNLPGEDL
DLKKQELSILKEICMDPSSFMGEGDREKFIGTLMDMFLHNSKGDLFEKLA
GDDLVQICRRSGSSATIILRKYGHDIVDCIADTRSSVYSSMHRKIAAKIL
NHLCSPYSTDEEHLQNLKEAIIDLIPKVLREALGWGLTGEEILRVAVSGL
EGTQDDDWKLQEALASLCATVFNRIVSKDADLTARFNNIAAGICDQTTKP
RMTFADLINEAVKVHRIEFKKPEKPKPAARPELYEFMPAKYPPPHYMFL
VEEDPNACCIS
>IRIS_313-10841 CM020717.1:1033690410348859_(+1)
MDRLWAAPPLSSPLSYPVARGGGAWPTHPAAELGCLAEEGSMSGAGQSRG
HRLGLHIDSDWPEVLLINDYAVFMGYLSMVVTGTGFLVLTWSTVILLGGF
VSMLSNKDFWSLTVITLVQTRIFDVFLNGKVSHIGYSLKRLCKAARFIAL
PHNHKKVGFRGAVRVLVFTIVLCPLFLLYMFGLFVSPWISLWRLIQQDYG
VTAGDSSSKAHLQPALVVLYSLALFQGVLFYYRAISAWEEQKLVKDVADK
YMFDTVSRSSVSDYLHEIKVGCENDPSFARGRNLITYAVKLMESTSPDGY
LSGARILDTLIKFNRDDASGSELPGQSMQIYNMIGSASSSPILHNLVQM
LDFKSAYDGEIRLRAARIVEHFAGEVRLDKILQGIRCVSSLLELEQKGFQ
NDHHSSFQEDDGDQLSFEEEDDHQISVKEKDYYPKDYKQMQLTGMQILLK
LSYDKNNLFLMSNTDDPALINKIVALITSKGSLHKKQHNEWSCMAELGVK
ILSRFMRFMYGPTKSNNILWHEISTSSKAIGTLESILECDQCDSVLKKHA
IRILKRIFMDTSSAMGEGDRERFIGSLMDMSLHNSNGDFQNLAGVDLALK
KQGLSILKEIYLNPSSIMGEGDRERFIGSLMDMFLDNSKGDFGNLPGEDL
DLKKQELSILKEICMDPSSFMGEGDREKFIGTLMDMFLHNSKGDLFEKLA
GDDLVQICRRSGSSATIILRKYGHDIVDCIADTRSSVYSSMHRKIAAKIL
NHLCSPYSTDEEHLQNLKEAIIDLIPKVLREALGWGLTGEEILRVAVSGL
EGTQDDDWKLQEALASLCATVFNRIVSKDADLTARFNNIAAGICDQTTKP
RMTFADLINEAVKVHRIEFKKPEKPKPAARPELYEFMPAKYPPPHYMFL
VEEDPNACCIS
>IRIS_313-10879 329_10879_surrounding_Ptr_from_contig_42492RC_(+1)
MDRLWAAPPLSSPLSYPVARGGGAWPTHPAAELGCLAEEGSMSGAGQSRG
HRLGLHIDSDWPEVLLINDYAVFMGYLSMVVTGTGFLVLTWSTVILLGGF
VSMLSNKDFWSLTVITLVQTRIFDVFLNGKVSHIGYSLKRLCKAARFIAL
PHNHKKVGFRGAVRVLVFTIVLCPLFLLYMFGLFVSPWISLWRLIQQDYG
VTAGDSSSKAHLQPALVVLYSLALFQGVLFYYRAISAWEEQKLVKDVADK
YMFDTVSRSSVSDYLHEIKVGCENDPSFARGRNLITYAVKLMESTSPDGY
LSGARILDTLIKFNRDDASGSELPGQSMQIYNMIGSASSSPILHNLVQM
LDFKSAYDGEIRLRAARIVEHFAGEVRLDKILQGIRCVSSLLELEQKGFQ
NDHHSSFQEDDGDQLSFEEEDDHQISVKEKDYYPKDYKQMQLTGMQILLK
LSYDKNNLFLMSNTDDPALINKIVALITSKGSLHKKQHNEWSCMAELGVK
ILSRFMRFMYGPTKSNNILWHEISTSSKAIGTLESILECDQCDSVLKKHA
IRILKRIFMDTSSAMGEGDRERFIGSLMDMSLHNSNGDFQNLAGVDLALK
KQGLSILKEIYLNPSSIMGEGDRERFIGSLMDMFLDNSKGDFGNLPGEDL
DLKKQELSILKEICMDPSSFMGEGDREKFIGTLMDMFLHNSKGDLFEKLA
GDDLVQICRRSGSSATIILRKYGHDIVDCIADTRSSVYSSMHRKIAAKIL
NHLCSPYSTDEEHLQNLKEAIIDLIPKVLREALGWGLTGEEILRVAVSGL
EGTQDDDWKLQEALASLCATVFNRIVSKDADLTARFNNIAAGICDQTTKP
RMTFADLINEAVKVHRIEFKKPEKPKPPAKPELYEFMPAKYPPPHYMFL
VEEDPNACCIS
>IRIS_313-10985 CM020681.1:1003810510050060_(+1)
MDRLWAAPPLSSPLSYPVARGGGAWPTHPAAELGCLAEEGSMSGAGQSRG
HRLGLHIDSDWPEVLLINDYAVFMGYLSMVVTGTGFLVLTWSTVILLGGF
VSMLSNKDFWSLTVITLVQTRIFDVFLNGKVSHIGYSLKRLCKAARFIAL
PHNHKKVGFRGAVRVLVFTIVLCPLFLLYMFGLFVSPWISLWRLIQQDYG
VTAGDSSSKAHLQPALVVLYSLALFQGVLFYYRAISAWEEQKLVKDVADK
YMFDTVSRSSVSDYLHEIKVGCENDPSFARGRNLITYAVKLMESTSPDGY
LSGARILDTLIKFNRDDASGSELPGQSMQIYNMIGSASSSPILHNLVQM
LDFKSAYDGEIRLRAARIVEHFAGEVRLDKILQGIRCVSSLLELEQKGFQ
NDHHSSFQEDDGDQLSFEEEDDHQISVKEKDYYPKDYKQMQLTGMQILLK
LSYDKNNLFLMSNTDDPALINKIVALITSKGSLHKKQHNEWSCMAELGVK
ILSRFMRFMYGPTKSNNILWHEISTSSKAIGTLESILECDQCDSVLKKHA
IRILKRIFMDTSSAMGEGDRERFIGSLMDMSLHNSNGDFQNLAGVDLALK
KQGLSILKEIYLNPSSIMGEGDRERFIGSLMDMFLDNSKGDFGNLPGEDL
DLKKQELSILKEICMDPSSFMGEGDREKFIGTLMDMFLHNSKGDLFEKLA
GDDLVQICRRSGSSATIILRKYGHDIVDCIADTRSSVYSSMHRKIAAKIL
NHLCSPYSTDEEHLQNLKEAIIDLIPKVLREALGWGLTGEEILRVAVSGL
EGTQDDDWKLQEALASLCATVFNRIVSKDADLTARFNNIAAGICDQTTKP
RMTFADLINEAVKVHRIEFKKPEKPKPPAKPELYEFMPAKYPPPHYMFL
VEEDPNACCIS
>IRIS_313-12048 CM020657.1:999941310011368_(+1)
MDRLWAAPPLSSPLSYPVARGGGAWPTHPAAELGCLAEEGSMSGAGQSRG
HRLGLHIDSDWPEVLLINDYAVFMGYLSMVVTGTGFLVLTWSTVILLGGF
VSMLSNKDFWSLTVITLVQTRIFDVFLNGKVSHIGYSLKRLCKAARFIAL
PHNHKKVGFRGAVRVLVFTIVLCPLFLLYMFGLFVSPWISLWRLIQQDYG
VTAGDSSSKAHLQPALVVLYSLALFQGVLFYYRAISAWEEQKLVKDVADK
YMFDTVSRSSVSDYLHEIKVGCENDPSFARGRNLITYAVKLMESTSPDGY
LSGARILDTLIKFNRDDASGSELPGQSMQIYNMIGSASSSPILHNLVQM
LDFKSAYDGEIRLRAARIVEHFAGEVRLDKILQGIRCVSSLLELEQKGFQ
NDHHSSFQEDDGDQLSFEEEDDHQISVKEKDYYPKDYKQMQLTGMQILLK
LSYDKNNLFLMSNTDDPALINKIVALITSKGSLHKKQHNEWSCMAELGVK
ILSRFMRFMYGPTKSNNILWHEISTSSKAIGTLESILECDQCDSVLKKHA
IRILKRIFMDTSSAMGEGDRERFIGSLMDMSLHNSNGDFQNLAGVDLALK
KQGLSILKEIYLNPSSIMGEGDRERFIGSLMDMFLDNSKGDFGNLPGEDL
DLKKQELSILKEICMDPSSFMGEGDREKFIGTLMDMFLHNSKGDLFEKLA
GDDLVQICRRSGSSATIILRKYGHDIVDCIADTRSSVYSSMHRKIAAKIL
NHLCSPYSTDEEHLQNLKEAIIDLIPKVLREALGWGLTGEEILRVAVSGL
EGTQDDDWKLQEALASLCATVFNRIVSKDADLTARFNNIAAGICDQTTKP
RMTFADLINEAVKVHRIEFKKPEKPKPPAKPELYEFMPAKYPPPHYMFL
VEEDPNACCIS
>IRIS_313-12029 CM020753.1:1086596210877916_(+1)
MDRLWAAPPLSSPLSYPVARGGGAWPTHPAAELGCLAEEGSMSGAGQSRG
HRLGLHIDSDWPEVLLINDYAVFMGYLSMVVTGTGFLVLTWSTVILLGGF
VSMLSNKDFWSLTVITLVQTRIFDVFLNGKVSHIGYSLKRLCKAARFIAL
PHNHKKVGFRGAVRVLVFTIVLCPLFLLYMFGLFVSPWISLWRLIQQDYG
VTAGDSSSKAHLQPALVVLYSLALFQGVLFYYRAISAWEEQKLVKDVADK
YMFDTVSRSSVSDYLHEIKVGCENDPSFARGRNLITYAVKLMESTSPDGY
LSGARILDTLIKFNRDDASGSELPGQSMQIYNMIGSASSSPILHNLVQM
LDFKSAYDGEIRLRAARIVEHFAGEVRLDKILQGIRCVSSLLELEQKGFQ
NDHHSSFQEDDGDQLSFEEEDDHQISVKEKDYYPKDYKQMQLTGMQILLK
LSYDKNNLFLMSNTDDPALINKIVALITSKGSLHKKQHNEWSCMAELGVK
ILSRFMRFMYGPTKSNNILWHEISTSSKAIGTLESILECDQCDSVLKKHA
IRILKRIFMDTSSAMGEGDRERFIGSLMDMSLHNSNGDFQNLAGVDLALK
KQGLSILKEIYLNPSSIMGEGDRERFIGSLMDMFLDNSKGDFGNLPGEDL
DLKKQELSILKEICMDPSSFMGEGDREKFIGTLMDMFLHNSKGDLFEKLA
GDDLVQICRRSGSSATIILRKYGHDIVDCIADTRSSVYSSMHRKIAAKIL
NHLCSPYSTDEEHLQNLKEAIIDLIPKVLREALGWGLTGEEILRVAVSGL
EGTQDDDWKLQEALASLCATVFNRIVSKDADLTARFNNIAAGICDQTTKP
RMTFADLINEAVKVHRIEFKKPEKPKPPAKPELYEFMPAKYPPPHYMFL
VEEDPNACCIS
>IRIS_313-10059 295_10059_surrounding_Ptr_from_contig_152_(+1)
MDRLWAAPPLSSPLSYPVARGGGAWPTHPAAELGCLAEEGSMSGAGQSRG
HRLGLHIDSDWPEVLLINDYAVFMGYLSMVVTGTGFLVLTWSTVILLGGF
VSMLSNKDFWSLTVITLVQTRIFDVFLNGKVSHIGYSLKRLCKAARFIAL
PHNHKKVGFRGAVRVLVFTIVLCPLFLLYMFGLFVSPWISLWRLIQQDYG
VTAGDSSSKAHLQPALVVLYSLALFQGVLFYYRAISAWEEQKLVKDVADK
YMFDTVSRSSVSDYLHEIKVGCENDPSFARGRNLITYAVKLMESTSPDGY
LSGARILDTLIKFNRDDASGSELPGQSMQIYNMIGSASSSPILHNLVQM
LDFKSAYDGEIRLRAARIVEHFAGEVRLDKILQGIRCVSSLLELEQKGFQ
NDHHSSFQEDDGDQLSFEEEDDHQISVKEKDYYPKDYKQMQLTGMQILLK
LSYDKNNLFLMSNTDDPALINKIVALITSKGSLHKKQHNEWSCMAELGVK
ILSRFMRFMYGPTKSNNILWHEISTSSKAIGTLESILECDQCDSVLKKHA
IRILKRIFMDTSSAMGEGDRERFIGSLMDMSLHNSNGDFQNLAGVDLALK
KQGLSILKEIYLNPSSIMGEGDRERFIGSLMDMFLDNSKGDFGNLPGEDL
DLKKQELSILKEICMDPSSFMGEGDREKFIGTLMDMFLHNSKGDLFEKLA
GDDLVQICRRSGSSATIILRKYGHDIVDCIADTRSSVYSSMHRKIAAKIL
NHLCSPYSTDEEHLQNLKEAIIDLIPKVLREALGWGLTGEEILRVAVSGL
EGTQDDDWKLQEALASLCATVFNRIVSKDADLTARFNNIAAGICDQTTKP
RMTFADLINEAVKVHRIEFKKPEKPKPPAKPEPYEFMPAKYPPPHYMFL
VEEDPNACCIS
>IRIS_313-10239 CM020669.1:1006411910076076_(+1)
MDRLWAAPPLSSPLSYPVARGGGAWPTHPAAELGCLAEEGSMSGAGQSRG
HRLGLHIDSDWPEVLLINDYAVFMGYLSMVVTGTGFLVLTWSTVILLGGF
VSMLSNKDFWSLTVITLVQTRIFDVFLNGKVSHIGYSLKRLCKAARFIAL
PHNHKKVGFRGAVRVLVFTIVLCPLFLLYMFGLFVSPWISLWRLIQQDYG
VTAGDSSSKAHLQPALVVLYSLALFQGVLFYYRAISAWEEQKLVKDVADK
YMFDTVSRSSVSDYLHEIKVGM
>Katy Ptr_Katy_Genomic_(+1)
MDRLWAAPPLSSPLSYPVARGGGAWPTHPAAELGCLAEEGSMSGAGQSRG
HRLGLHIDSDWPEVLLINDYAVFMGYLSMVVTGTGFLVLTWSTVILLGGF
VSMLSNKDFWSLTVITLVQTRIFDVFLNGKVSHIGYSLKRLCKAARFIAL
PHNHKKVGFRGAVRVLVFTIVLCPLFLLYMFGLFVSPWISLWRLIQQDYG
VTAGDSSSKAHLQPALVVLYSLALFQGVLFYYRAISAWEEQKLVKDVADK
YMFDTVSRSSVSDYLHEIKVGCENDPSFARGRNLITYAVKLMESTSPDGY
LSGARILDTLIKFNRDDASGSELPGQSMQIYNMIGSASSSPILHNLVQM
LDFKSAYDGEIRLRAARIVEHFAGEVRLDKILQGIRCVSSLLELEQKGFQ
NDHHSSFQEDDGDQLSFEEEDDHQISVKEKDYYPKDYKQMQLTGMQILLK
LSYDKNNLFLMSNTDDPALINKIVALITSKGSLHKKQHNEWSCMAELGVK
ILSRFMRFMYGPTKSNNILWHEISTSSKAIGTLESILECDQCDSVLKKHA
IRILKRIFMDTSSAMGEGDRERFIGSLMDMSLHNSNGDFQNLAGVDLALK
KQGLSILKEIYLNPSSIMGEGDRERFIGSLMDMFLDNSKGDFGNLPGEDL
DLKKQELSILKEICMDPSSFMGEGDREKFIGTLMDMFLHNSKGDLFEKLA
GDDLVQICRRSGSSATIILRKYGHDIVDCIADTRSSVYSSMHRKIAAKIL
NHLCSPYSTDEEHLQNLKEAIIDLIPKVLREALGWGLTGEEILRVAVSGL
EGTQDDDWKLQEALASLCATVFNRIVSKDADLTARFNNIAAGICDQTTKP
RMTFADLINEAVKVHRIEFMPEPPAKPEPYEFMPAKYPPPHYMFL
VEEDPNACCIS
>IR64 CM020887.1:99651759977118_(+1)
MDRLWAAPPLSSPLSYPVARGGGAWPTHPAAELGCLAEEGSMSGAGQSRG
HRLGLHIDSDWPEVLLINDYAVFMGYLSMVVTGTGFLVLTWSTVILLGGF
VSMLSNKDFWSLTVITLVQTRIFDVFLNGKVSHIGYSLKRLCKAARFIAL
PHNHKKVGFRGAVRVLVFTIVLCPLFLLYMFGLFVSPWISLWRLIQQDYG
VTAGDSSSKAHLQPALVVLYSLALFQGVLFYYRAISAWEEQKLVKDVADK
YMFDTVSRSSVSDYLHEIKVGCENDPSFARGRNLITYAVKLMESTSPDGY
LSGARILDTLIKFNRDDASGSELPGQSMQIYNMIGSASSSPILHNLVQM
LDFKSAYDGEIRLRAARIVEHFAGEVRLDKILQGIRCVSSLLELEQKGFQ
NDHHSSFQEDDGDQLSFEEEDDHQISVKEKDYYPKDYKQMQLTGMQILLK
LSYDKNNLFLMSNTDDPALINKIVALITSKGSLHKKQHNEWSCMAELGVK
ILSRFMRFMYGPTKSNNILWHEISTSSKAIGTLESILECDQCDSVLKKHA
IRILKRIFMDTSSAMGEGDRERFIGSLMDMSLHNSNGDFQNLAGVDLALK
KQGLSILKEIYLNPSSIMGEGDRERFIGSLMDMFLDNSKGDFGNLPGEDL
DLKKQELSILKEICMDPSSFMGEGDREKFIGTLMDMFLHNSKGDLFEKLA
GDDLVQICRRSGSSATIILRKYGHDIVDCIADTRSSVYSSMHRKIAAKIL
NHLCSPYSTDEEHLQNLKEAIIDLIPKVLREALGWGLTGEEILRVAVSGL
EGTQDDDWKLQEALASLCATVFNRIVSKDADLTARFNNIAAGICDQTTKP
RMTFADLINEAVKVHRIEFMPEPPAKPEPYEFMPAKYPPPHYMFL
VEEDPNACCIS
>Nipponbare Chr12:10819534..10833768_Nip_Ptr_plus_3k_of_Promotor_(+1)
MDRLWAAPPLSSPLSYPVARGGGAWPTHPAAELGCLAEEGSMSGAGQSRG
HRLGLHIDSDWPEVLLINDYAVFMGYLSMVVTGTGFLVLTWSTVILLGGF
VSMLSNKDFWSLTVITLVQTRIFDVFLNGKVSHIGYSLKRLCKAARFIAL
PHNHKKVGFRGAVRVLVFTIVLCPLFLLYMFGLFVSPWISLWRLIQQDYG
VTAGDSSSKAHLQPALVVLYSLALFQGVLFYYRAISAWEEQKLVKDVADK
YMFDTVSRSSVSDYLHEIKVGCENDPSFARGRNLITYAVKLMESTSPDGY
LSGARILDTLIKFNRDDASGSELPGQSMQIYNMIGSASSSPILHNLVQM
LDFKSAYDGEIRLRAARIVEHFAGEVRLDKILQGIRCVSSLLELEQKGFQ
NDHHSSFQEDDGDQLSFEEEDDHQISVKEKDYYPKDYKQMQLTGMQILLK
LSYDKNNLFLMSNTDDPALINKIVALITSKGSLHKKQHNEWSCMAELGVK
ILSRFMRFMYGPTKSNNILWHEISTSSKAIGTLESILECDQCDSVLKKHA
IRILKRIFMDTSSAMGEGDRERFIGSLMDMSLHNSNGDFQNLAGVDLALK
KQGLSILKEIYLNPSSIMGEGDRERFIGSLMDMFLDNSKGDFGNLPGEDL
DLKKQELSILKEICMDPSSFMGEGDREKFIGTLMDMFLHNSKGDLFEKLA
GDDLVQICRRSGSSATIILRKYGHDIVDCIADTRSSVYSSMHRKIAAKIL
NHLCSPYSTDEEHLQNLKEAIIDLIPKVLREALGWGLTGEEILRVAVSGL
EGTQDDDWKLQEALASLCATVFNRIVSKDADLTARFNNIAAGICDQTTKP
RMTFADLINEAVKVHRIEFKKPEKPKPAARPELYEFVTAKYTPPHFMFL
GEEDPNACCIS
>IRIS_313-7914 189_7914_surrounding_Ptr_from_contig_51156_(+1)
MDRLWAAPPLSSPLSYPVARGGGAWPTHPAAELGCLAEEGSMSGAGQSRG
HRLGLHIDSDWPEVLLINDYAVFMGYLSMVVTGTGFLVLTWSTVILLGGF
VSMLSNKDFWSLTVITLVQTRIFDVFLNGKVSHIGYSLKRLCKAARFIAL
PHNHKKVGFRGAVRVLVFTIVLCPLFLLYMFGLFVSPWISLWRLIQQDYG
VTAGDSSSKAHLQPALVVLYSLALFQGVLFYYRAISAWEEQKLVKDVADK
YMFDTVSRSSVSDYLHEIKVGCENDPSFARGRNLITYAVKLMESTSPDGY
LSGARILDTLIKFNRDDASGSELPGQSMQIYNMIGSASSSPILHNLVQM
LDFKSAYDGEIRLRAARIVEHFAGEVRLDKILQGIRCVSSLLELEQKGFQ
NDHHSSFQEDDGDQLSFEEEDDHQISVKEKDYYPKDYKQMQLTGMQILLK
LSYDKNNLFLMSNTDDPALINKIVALITSKGSLHKKQHNEWSCMAELGVK
ILSRFMRFMYGPTKSNNILWHEISTSSKAIGTLESILECDQCDSVLKKHA
IRILKRIFMDTSSAMGEGDRERFIGSLMDMSLHNSNGDFQNLAGVDLALK
KQGLSILKEIYLNPSSIMGEGDRERFIGSLMDMFLDNSKGDFGNLPGEDL
DLKKQELSILKEICMDPSSFMGEGDREKFIGTLMDMFLHNSKGDLFEKLA
GDDLVQICRRSGSSATIILRKYGHDIVDCIADTRSSVYSSMHRKIAAKIL
NHLCSPYSTDEEHLQNLKEAIIDLIPKVLREALGWGLTGEEILRVAVSGL
EGTQDDDWKLQEALASLCATVFNRIVSKDADLTARFNNIAAGICDQTTKP
RMTFADLINEAVKVHRIEFKKPEKPKPAARPELYEFVTAKYTPPHFMFL
GEEDPNACCIS
>AZUCENA CM020644.1:1068640510697637_(+1)
MDRLWAAPPLSSPLSYPVARGGGAWPTHPAAELGCLAEEGSMSGAGQSRG
HRLGLHIDSDWPEVLLINDYAVFMGYLSMVVTGTGFLVLTWSTVILLGGF
VSMLSNKDFWSLTVITLVQTRIFDVFLNGKVSHIGYSLKRLCKAARFIAL
PHNHKKVGFRGAVRVLVFTIVLCPLFLLYMFGLFVSPWISLWRLIQQDYG
VTAGDSSSKAHLQPALVVLYSLALFQGVLFYYRAISAWEEQKLVKDVADK
YMFDTVSRSSVSDYLHEIKVGCENDPSFARGRNLITYAVKLMESTSPDGY
LSGARILDTLIKFNRDDASGSELPGQSMQIYNMIGSASSSPILHNLVQM
LDFKSAYDGEIRLRAARIVEHFAGEVRLDKILQGIRCVSSLLELEQKGFQ
NDHHSSFQEDDGDQLSFEEEDDHQISVKEKDYYPKDYKQMQLTGMQILLK
LSYDKNNLFLMSNTDDPALINKIVALITSKGSLHKKQHNEWSCMAELGVK
ILSRFMRFMYGPTKSNNILWHEISTSSKAIGTLESILECDQCDSVLKKHA
IRILKRIFMDTSSAMGEGDRERFIGSLMDMSLHNSNGDFQNLAGVDLALK
KQGLSILKEIYLNPSSIMGEGDRERFIGSLMDMFLDNSKGDFGNLPGEDL
DLKKQELSILKEICMDPSSFMGEGDREKFIGTLMDMFLHNSKGDLFEKLA
GDDLVQICRRSGSSATIILRKYGHDIVDCIADTRSSVYSSMHRKIAAKIL
NHLCSPYSTDEEHLQNLKEAIIDLIPKVLREALGWGLTGEEILRVAVSGL
EGTQDDDWKLQEALASLCATVFNRIVSKDADLTARFNNIAAGICDQTTKP
RMTFADLINEAVKVHRIEFKKPEKPKPAARPELYEFVTAKYTPPHFMFL
GEEDPNACCIS
>IRIS_313-11163 CM020741.1:1001287210024107_(+1)
MDRLWAAPPLSSPLSYPVARGGGAWPTHPAAELGCLAEEGSMSGAGQSRG
HRLGLHIDSDWPEVLLINDYAVFMGYLSMVVTGTGFLVLTWSTVILLGGF
VSMLSNKDFWSLTVITLVQTRIFDVFLNGKVSHIGYSLKRLCKAARFIAL
PHNHKKVGFRGAVRVLVFTIVLCPLFLLYMFGLFVSPWISLWRLIQQDYG
VTAGDSSSKAHLQPALVVLYSLALFQGVLFYYRAISAWEEQKLVKDVADK
YMFDTVSRSSVSDYLHEIKVGCENDPSFARGRNLITYAVKLMESTSPDGY
LSGARILDTLIKFNRDDASGSELPGQSMQIYNMIGSASSSPILHNLVQM
LDFKSAYDGEIRLRAARIVEHFAGEVRLDKILQGIRCVSSLLELEQKGFQ
NDHHSSFQEDDGDQLSFEEEDDHQISVKEKDYYPKDYKQMQLTGMQILLK
LSYDKNNLFLMSNTDDPALINKIVALITSKGSLHKKQHNEWSCMAELGVK
ILSRFMRFMYGPTKSNNILWHEISTSSKAIGTLESILECDQCDSVLKKHA
IRILKRIFMDTSSAMGEGDRERFIGSLMDMSLHNSNGDFQNLAGVDLALK
KQGLSILKEIYLNPSSIMGEGDRERFIGSLMDMFLDNSKGDFGNLPGEDL
DLKKQELSILKEICMDPSSFMGEGDREKFIGTLMDMFLHNSKGDLFEKLA
GDDLVQICRRSGSSATIILRKYGHDIVDCIADTRSSVYSSMHRKIAAKIL
NHLCSPYSTDEEHLQNLKEAIIDLIPKVLREALGWGLTGEEILRVAVSGL
EGTQDDDWKLQEALASLCATVFNRIVSKDADLTARFNNIAAGICDQTTKP
RMTFADLINEAVKVHRIEFKKPEKPKPDARPELYEFVTAKYTPPHFMFL
GEEDPNACCIS
>IRIS_313-11127 120_11127_surrounding_Ptr_from_contig_46781_(+1)
MDRLWAAPPLSSPLSYPVARGGGAWPTHPAAELGCLAEEGSMSGAGQSRG
HRLGLHIDSDWPEVLLINDYAVFMGYLSMVVTGTGFLVLTWSTVILLGGF
VSMLSNKDFWSLTVITLVQTRIFDVFLNGKVSHIGYSLKRLCKAARFIAL
PHNHKKVGFRGAVRVLVFTIVLCPLFLLYMFGLFVSPWISLWRLIQQDYG
VTAGDSSSKAHLQPALVVLYSLALFQGVLFYYRAISAWEEQKLVKDVADK
YMFDTVSRSSVSDYLHEIKVGCENDPSFARGRNLITYAVKLMESTSPDGY
LSGARILDTLIKFNRDDASGSELPGQSMQIYNMIGSASSSPILHNLVQM
LDFKSAYDGEIRLRAARIVEHFAGEVRLDKILQGIRCVSSLLELEQKGFQ
NDHHSSFQEDDGDQLSFEEEDDHQISVKEKDYYPKDYKQMQLTGMQILLK
LSYDKNNLFLMSNTDDPALINKIVALITSKGSLHKKQHNEWSCMAELGVK
ILSRFMRFMYGPTKSNNILWHEISTSSKAIGTLESILECDQCDSVLKKHA
IRILKRIFMDTSSAMGEGDRERFIGSLMDMSLHNSNGDFQNLAGVDLALK
KQGLSILKEIYLNPSSIMGEGDRERFIGSLMDMFLDNSKGDFGNLPGEDL
DLKKQELSILKEICMDPSSFMGEGDREKFIGTLMDMFLHNSKGDLFEKLA
GDDLVQICRRSGSSATIILRKYGHDIVDCIADTRSSVYSSMHRKIAAKIL
NHLCSPYSTDEEHLQNLKEAIIDLIPKVLREALGWGLTGEEILRVAVSGL
EGTQDDDWKLQEALASLCATVFNRIVSKDADLTARFNNIAAGICDQTTKP
RMTFADLINEAVKVHRIEFKKPEKSEPAARPELYEFVTAKYTPPHFMFL
GEEDPNACCIS
>IRIS_313-11360 128_11360_surrounding_Ptr_from_contig_43192_(+1)
MDRLWAAPPLSSPLSYPVARGGGAWPTHPAAELGCLAEEGSMSGAGQSRG
HRLGLHIDSDWPEVLLINDYAVFMGYLSMVVTGTGFLVLTWSTVILLGGF
VSMLSNKDFWSLTVITLVQTRIFDVFLNGKVSHIGYSLKRLCKAARFIAL
PHNHKKVGFRGAVRVLVFTIVLCPLFLLYMFGLFVSPWISLWRLIQQDYG
VTAGDSSSKAHLQPALVVLYSLALFQGVLFYYRAISAWEEQKLVKDVADK
YMFDTVSRSSVSDYLHEIKVGCENDPSFARGRNLITYAVKLMESTSPDGY
LSGARILDTLIKFNRDDASGSELPGQSMQIYNMIGSASSSPILHNLVQM
LDFKSAYDGEIRLRAARIVEHFAGEVRLDKILQGIRCVSSLLELEQKGFQ
NDHHSSFQEDDGDQLSFEEEDDHQISVKEKDYYPKDYKQMQLTGMQILLK
LSYDKNNLFLMSNTDDPALINKIVALITSKGSLHKKQHNEWSCMAELGVK
ILSRFMRFMYGPTKSNNILWHEISTSSKAIGTLESILECDQCDSVLKKHA
IRILKRIFMDTSSAMGEGDRERFIGSLMDMSLHNSNGDFQNLAGVDLALK
KQGLSILKEIYLNPSSIMGEGDRERFIGSLMDMFLDNSKGDFGNLPGEDL
DLKKQELSILKEICMDPSSFMGEGDREKFIGTLMDMFLHNSKGDLFEKLA
GDDLVQICRRSGSSATIILRKYGHDIVDCIADTRSSVYSSMHRKIAAKIL
NHLCSPYSTDEEHLQNLKEAIIDLIPKVLREALGWGLTGEEILRVAVSGL
EGTQDDDWKLQEALASLCATVFNRIVSKDADLTARFNNIAAGICDQTTKP
RMTFADLINEAVKVHRIEFKKPEKPEPAARPELYEFVTAKYTPPHFMFL
GEEDPNACCIS
>IRIS_313-10314 247_Ptr_Genomic+_(+1)
MDRLWAAPPPSSPLSYPTTRGGRTWPTHPAAELGCLAEEGSMSGAGQSRG
HRLGLHIDSDWPEVLLINDYAVFMGYLSMVVTGTGFLVLTWSTVILLGGF
VSMLSNKDFWSLTVITLVQTRIFDVFLNGKVSHIGYSLKRLCKAARFIAL
PHNHKKVGFRGAVRVLVFTIVLCPLFLLYMFGLFVSPWISLWRLIQQDYG
VTAGDSSSKAHLQPALVVLYSLALFQGVLFYYRAISAWEEQKLVKDVADK
YMFDTVSRSSVSDYLHEIKVGCENDPSFARGRNLITYAVKLMESTSPDGY
LSGARILDTLIKFNRDADASGSEFPGQSMQIYNMIGSATSSPILHNLVQM
LDSKSAYDGEIRLRAARIVDHFAGEIRLDKILQGIRCVSSLLELEQKLFQ
DSSEEEDDHQISVKEKDYYPKDYEQMQLIGMQILLN
LSYDKNNLSLMSNTDDPALINKIVALITSKGSLHKKEHNEWSRMAELGVK
ILSRFMRFMYGPTKSNNILWHEISTSSKAIGTLESILECDQCDSVLKKHA
IRILRRIFMDTSSAMGEGDRERFIGSLMDMSLHNSNGDFQNLAGVDLALK
KQGLSILKEIYLNPSSIMDEGDRERFIGSLMDMFLDNSKGDFGNLPGEDL
DLKKQELSILKEICMDPSSFMGESDREKFIGILMDMFLHNSKGDLFEKLA
GDDLVQICRRSGSSAAIILKKYGHDIVNCIADTRSSVYSSMHRKIAAKIL
NHLCSPYSTDEEHLQNLKEAIIDLIPKVLREALGWGLTGKEIQGVAVSGL
EGTQDDDWKLQEALASLCATVFNRIVSKDADLTARFNNIAAGICDQAAKP
RVTFADLIKEAVKVHRMEFKKPEPPKPPAGPALYEFMPAYYPPPHFMYL
SEEDPNACCIS
>IRIS_313-10738 101_10738_surrounding_Ptr_from_contig_27938RC_N_string_(+1)
MDRLWAAPPPSSPLSYPTTRGGRTWPTHPAAELGCLAEEGSMSGAGQSRG
HRLGLHIDSDWPEVLLINDYAVFMGYLSMVVTGTGFLVLTWSTVILLGGF
VSMLSNKDFWSLTVITLVQTRIFDVFLNGKVSHIGYSLKRLCKAARFIAL
PHNHKKVGFRGAVRVLVFTIVLCPLFLLYMFGLFVSPWISLWRLIQQDYG
VTAGDSSSKAHLQPALVVLYSLALFQGVLFYYRAISAWEEQKLVKDVADK
YMFDTVSRSSVSDYLHEIKVGCENDPSFARGRNLITYAVKLMESTSPDGY
LSGARILDTLIKFNRDADASGSEFPGQSMQIYNMIGSATSSPILHNLVQM
LDSKSAYDGEIRLRAARIVDHFAGEIRLDKILQGIRCVSSLLELEQKLFQ
DSSEEEDDHQISVKEKDYYPKDYEQMQLIGMQILLN
LSYDKNNLSLMSNTDDPALINKIVALITSKGSLHKKEHNEWSRMAELGVK
ILSRFMRFMYGPTKSNNILWHEISTSSKAIGTLESILECDQCDSVLKKHA
IRILRRIFMDTSSAMGEGDRERFIGSLMDMSLHNSNGDFQNLAGVDLALK
KQGLSILKEIYLNPSSIMDEGDRERFIGSLMDMFLDNSKGDFGNLPGEDL
DLKKQELSILKEICMDPSSFMGESDREKFIGILMDMFLHNSKGDLFEKLA
GDDLVQICRRSGSSAAIILKKYGHDIVNCIADTRSSVYSSMHRKIAAKIL
NHLCSPYSTDEEHLQNLKEAIIDLIPKVLREALGWGLTGKEIQGVAVSGL
EGTQDDDWKLQEALASLCATVFNRIVSKDADLTARFNNIAAGICDQAAKP
RVTFADLIKEAVKVHRMEFKKPEPPKPPAGPALYEFMPAYYPPPHFMYL
SEEDPNACCIS
>IRIS_313-8554 208_8554_surrounding_Ptr_fro_contig_52845_N_string_(+1)
MDRLWAAPPPSSPLSYPTTRGGRTWPTHPAAELGCLAEEGSMSGAGQSRG
HRLGLHIDSDWPEVLLINDYAVFMGYLSMVVTGTGFLVLTWSTVILLGGF
VSMLSNKDFWSLTVITLVQTRIFDVFLNGKVSHIGYSLKRLCKAARFIAL
PHNHKKVGFRGAVRVLVFTIVLCPLFLLYMFGLFVSPWISLWRLIQQDYG
VTAGDSSSKAHLQPALVVLYSLALFQGVLFYYRAISAWEEQKLVKDVADK
YMFDTVSRSSVSDYLHEIKVGCENDPSFARGRNLITYAVKLMESTSPDGY
LSGARILDTLIKFNRDADASGSEFPGQSMQIYNMIGSATSSPILHNLVQM
LDSKSAYDGEIRLRAARIVDHFAGEIRLDKILQGIRCVSSLLELEQKLFQ
DSSEEEDDHQISVKEKDYYPKDYEQMQLIGMQILLN
LSYDKNNLSLMSNTDDPALINKIVALITSKGSLHKKEHNEWSRMAELGVK
ILSRFMRFMYGPTKSNNILWHEISTSSKAIGTLESILECDQCDSVLKKHA
IRILRRIFMDTSSAMGEGDRERFIGSLMDMSLHNSNGDFQNLAGVDLALK
KQGLSILKEIYLNPSSIMDEGDRERFIGSLMDMFLDNSKGDFGNLPGEDL
DLKKQELSILKEICMDPSSFMGESDREKFIGILMDMFLHNSKGDLFEKLA
GDDLVQICRRSGSSAAIILKKYGHDIVNCIADTRSSVYSSMHRKIAAKIL
NHLCSPYSTDEEHLQNLKEAIIDLIPKVLREALGWGLTGKEIQGVAVSGL
EGTQDDDWKLQEALASLCATVFNRIVSKDADLTARFNNIAAGICDQAAKP
RVTFADLIKEAVKVHRMEFKKPEPPKPPAGPALYEFMPAYYPPPHFMYL
SEEDPNACCIS
>IRIS_313-11480 CM020693.1:1018551710196517_(+1)
MDRLWAAPPPSSPLSYPTTRGGRTWPTHPAAELGCLAEEGSMSGAGQSRG
HRLGLHIDSDWPEVLLINDYAVFMGYLSMVVTGTGFLVLTWSTVILLGGF
VSMLSNKDFWSLTVITLVQTRIFDVFLNGKVSHIGYSLKRLCKAARFIAL
PHNHKKVGFRGAVRVLVFTIVLCPLFLLYMFGLFVSPWISLWRLIQQDYG
VTAGDSSSKAHLQPALVVLYSLALFQGVLFYYRAISAWEEQKLVKDVADK
YMFDTVSRSSVSDYLHEIKVGCENDPSFARGRNLITYAVKLMESTSPDGY
LSGARILDTLIKFNRDADASGSEFPGQSMQIYNMIGSATSSPILHNLVQM
LDSKSAYDGEIRLRAARIVDHFAGEIRLDKILQGIRCVSSLLELEQKLFQ
DSSEEEDDHQISVKEKDYYPKDYEQMQLIGMQILLN
LSYDKNNLSLMSNTDDPALINKIVALITSKGSLHKKEHNEWSRMAELGVK
ILSRFMRFMYGPTKSNNILWHEISTSSKAIGTLESILECDQCDSVLKKHA
IRILRRIFMDTSSAMGEGDRERFIGSLMDMSLHNSNGDFQNLAGVDLALK
KQGLSILKEIYLNPSSIMDEGDRERFIGSLMDMFLDNSKGDFGNLPGEDL
DLKKQELSILKEICMDPSSFMGESDREKFIGILMDMFLHNSKGDLFEKLA
GDDLVQICRRSGSSAAIILKKYGHDIVNCIADTRSSVYSSMHRKIAAKIL
NHLCSPYSTDEEHLQNLKEAIIDLIPKVLREALGWGLTGKEIQGVAVSGL
EGTQDDDWKLQEALASLCATVFNRIVSKDADLTARFNNIAAGICDQAAKP
RVTFADLIKEAVKVHRMEFKKPEPPKPPAGPALYEFMPAYYPPPHFMYL
SEEDPNACCIS
>IRIS_313-8568 CM020765.1:1120341911214419_(+1)
MDRLWAAPPPSSPLSYPTTRGGRTWPTHPAAELGCLAEEGSMSGAGQSRG
HRLGLHIDSDWPEVLLINDYAVFMGYLSMVVTGTGFLVLTWSTVILLGGF
VSMLSNKDFWSLTVITLVQTRIFDVFLNGKVSHIGYSLKRLCKAARFIAL
PHNHKKVGFRGAVRVLVFTIVLCPLFLLYMFGLFVSPWISLWRLIQQDYG
VTAGDSSSKAHLQPALVVLYSLALFQGVLFYYRAISAWEEQKLVKDVADK
YMFDTVSRSSVSDYLHEIKVGCENDPSFARGRNLITYAVKLMESTSPDGY
LSGARILDTLIKFNRDADASGSEFPGQSMQIYNMIGSATSSPILHNLVQM
LDSKSAYDGEIRLRAARIVDHFAGEIRLDKILQGIRCVSSLLELEQKLFQ
DSSEEEDDHQISVKEKDYYPKDYEQMQLIGMQILLN
LSYDKNNLSLMSNTDDPALINKIVALITSKGSLHKKEHNEWSRMAELGVK
ILSRFMRFMYGPTKSNNILWHEISTSSKAIGTLESILECDQCDSVLKKHA
IRILRRIFMDTSSAMGEGDRERFIGSLMDMSLHNSNGDFQNLAGVDLALK
KQGLSILKEIYLNPSSIMDEGDRERFIGSLMDMFLDNSKGDFGNLPGEDL
DLKKQELSILKEICMDPSSFMGESDREKFIGILMDMFLHNSKGDLFEKLA
GDDLVQICRRSGSSAAIILKKYGHDIVNCIADTRSSVYSSMHRKIAAKIL
NHLCSPYSTDEEHLQNLKEAIIDLIPKVLREALGWGLTGKEIQGVAVSGL
EGTQDDDWKLQEALASLCATVFNRIVSKDADLTARFNNIAAGICDQAAKP
RVTFADLIKEAVKVHRMEFKKPEPPKPPAGPALYEFMPAYYPPPHFMYL
SEEDPNACCIS
>IRIS_313-8813 CM020705.1:1031729210328292_(+1)
MDRLWAAPPPSSPLSYPTTRGGRTWPTHPAAELGCLAEEGSMSGAGQSRG
HRLGLHIDSDWPEVLLINDYAVFMGYLSMVVTGTGFLVLTWSTVILLGGF
VSMLSNKDFWSLTVITLVQTRIFDVFLNGKVSHIGYSLKRLCKAARFIAL
PHNHKKVGFRGAVRVLVFTIVLCPLFLLYMFGLFVSPWISLWRLIQQDYG
VTAGDSSSKAHLQPALVVLYSLALFQGVLFYYRAISAWEEQKLVKDVADK
YMFDTVSRSSVSDYLHEIKVGCENDPSFARGRNLITYAVKLMESTSPDGY
LSGARILDTLIKFNRDADASGSEFPGQSMQIYNMIGSATSSPILHNLVQM
LDSKSAYDGEIRLRAARIVDHFAGEIRLDKILQGIRCVSSLLELEQKLFQ
DSSEEEDDHQISVKEKDYYPKDYEQMQLIGMQILLN
LSYDKNNLSLMSNTDDPALINKIVALITSKGSLHKKEHNEWSRMAELGVK
ILSRFMRFMYGPTKSNNILWHEISTSSKAIGTLESILECDQCDSVLKKHA
IRILRRIFMDTSSAMGEGDRERFIGSLMDMSLHNSNGDFQNLAGVDLALK
KQGLSILKEIYLNPSSIMDEGDRERFIGSLMDMFLDNSKGDFGNLPGEDL
DLKKQELSILKEICMDPSSFMGESDREKFIGILMDMFLHNSKGDLFEKLA
GDDLVQICRRSGSSAAIILKKYGHDIVNCIADTRSSVYSSMHRKIAAKIL
NHLCSPYSTDEEHLQNLKEAIIDLIPKVLREALGWGLTGKEIQGVAVSGL
EGTQDDDWKLQEALASLCATVFNRIVSKDADLTARFNNIAAGICDQAAKP
RVTFADLIKEAVKVHRMEFKKPEPPPKPPAGPALYEFMPAYYPPPHFMYL
SEEDPNACCIS
>IRIS_313-12190 104_12190_surrounding_Ptr_from_contig_42459_(+1)
MDRLWAAPPLSSPLSYPVARGGGAWPTHPAAELGCLAEEGSMSGAGQSRG
HRLGLHIDSDWPEVLLINDYAVFMGYLSMVVTGTGFLVLTWSTVILLGGF
VSMLSNKDFWSLTVITLVQTRIFDVFLNGKVSHIGYSLKRLCKAARFIAL
PHNHKKVGFRGAVRVLVFTIVLCPLFLLYMFGLFVSPWISLWRLIQQDYG
VTAGDSSSKAHLQPALVVLYSLALFQGVLFYYRAISAWEEQKLVKDVADK
YMFDTVSRSSVSDYLHEIKVGCENDPSFARGRNLITYAVKLMESTSPDGY
LSGARILDTLIKFNRDADASGSEFPGQSMQIYNMIGSATSSPILHNLVQM
LDSKSAYDGEIRLRAARIVDHFAGEIRLDKILQGIRCVSSLLELEPKLFQ
DSSEEEDDHQISVKEKDYYPKDYEQMQLIGMQILLN
LSYDKNNLSLMSNTDDPALINKIVALITSKGSLHKKEHNEWSRMAELGVK
ILSRFMRFMYGPTKSNNILWHEISTSSKAIGTLESILECDQCDSVLKKHA
IRILRRIFMDTSSAMGEGDRERFIGSLMDMSLHNSNGDFQNLAGVDLALK
KQGLSILKEIYLNPSSIMDEGDRERFIGSLMDMFLDNSKGNFGNLPGEDL
DLKKQELSILKEICMDPSSFMGESDREKFIGILMDMFLHNSKGDLFEKLA
GDDLVQICRRSGSSAAIILKKYGHDIVNCIADTRSSVYSSMHRKIAAKIL
NHLCSPYSTDEEHLQNLKEAIIDLIPKVLREALGWGLTGKEIQGVAVSGL
EGTQDDDWKLQEALASLCATVFNRIVSKDADLTARFNNIAAGICDQAAKP
RVTFADLIKEAVKVHRMEFKKLEEQKPAASPALYEFMPAYYPPPHFMYL
SEEDPNACCIS
>CO39 Ptr
MDRLWAAPPLSSPLSYPVARGGGAWPTHPAAELGCLAEEGSMSGAGQSRGHRLGLHIDSDWPEVLLINDYAVFMGYLSMVVTGTGFLVLTWSTVILLGGFVSMLSNKDFWSLTVITLVQTRIFDVFLNGKVSHIGYSLKRLCKAARFIALPHNHKKVGFRGAVRVLVFTIVLCPLFLLYMFGLFVSPWISLWRLIQQDYGVTAGDSSSKAHLQPALVVLYSLALFQGVLFYYRAISAWEEQKLVKDVADKYMFDTVSRSSVSDYLHEIKVGCENDPSFARGRNLITYAVKLMESTSPDGYLSGARILDTLIKFNRDDASGSELPGQSMQIYNMIGSASSSPILHNLVQMLDFKSAYDGEIRLRAARIVEHFAGEVRLDKILQGIRCVSSLLELEQKGFQNDHHSSFQEDDGDQLSFEEEDDHQISVKEKDYYPKDYKQMQLTGMQILLKLSYDKNNLFLMSNTDDPALINKIVALITSKGSLHKKQHNEWSCMAELGVKILSRFMRFMYGPTKSNNILWHEISTSSKAIGTLESILECDQCDSVLKKHAIRILKRIFMDTSSAMGEGDRERFIGSLMDMSLHNSNGDFQNLAGVDLALKKQGLSILKEIYLNPSSIMGEGDRERFIGSLMDMFLDNSKGDFGNLPGEDLDLKKQELSILKEICMDPSSFMGEGDREKFIGTLMDMFLHNSKGDLFEKLAGDDLVQICRRSGSSATIILRKYGHDIVDCIADTRSSVYSSMHRKIAAKILNHLCSPYSTDEEHLQNLKEAIIDLIPKVLREALGWGLTGEEILRVAVSGLEGTQDDDWKLQEALASLCATVFNRIVSKDADLTARFNNIAAGICDQTTKPRMTFADLINEAVKVHRIEFKKPEKPKPAARPELYEFMPAKYPPPHYMFLVEEDPNACCIS
>O.longistaminata
MSGAGQSRGHRLGLHIDSDWPEVLLINDYAVFMGYLSMVVTGTGFLVLTWSTVILLGGFV
SMLSNKDFWSLTVITLVQTRIFDVFLNGKVSHIGYSLKRLCKAARFIALPHNHKKVGFRG
AVRVLVFTIVLCPLFLLYMFGLFVSPWISLWRLIQQDYGVTAGDSSSKAHLQPALVVLYS
LALFQGVLFYYRAISAWEEQKLVKDVADKYMFDTVSCSSVSDYLHEIKVGCENDPSFARG
RNLITYAVKLMESTSPDGYLSGARILDTLIMFNRDADASGSEFPGQSMQIYNMIGSTTSS
PILHNLVQMLDSKSAYDGEIRLRAARIVDHFAGEIRLDKILQGIRCVSSLLELEQKLFQD
SSEEEDDHQISVKEKDYYPKDYEQMQLIGMQILLNLSYDKNNLSLMSNTDDPALINKIVA
LITSKGSLHKKEHNEWSRMVELGVKILSRFMRFMYGPTKSNNILWHEISTSSKAIGTLES
ILECNQCDSVLKKHAIRILRRIFMDTSSTMGEGDRERFIGSLMDMSLHNSNGDFQNLAGV
DLALKKQGLSILKEIYLNPSSIMDEGDRERFIGSLMDMFLDNSKGDFGNLPGEDLDLKKQ
GLSILKEICMDPSLFMGEGDREKFIGILMDMFLHNSKGDLFEKLAGDDLVQICRRSGSSA
AIILKKYGHDIVNCIADTRSSVYSSMHRKIAAKILNHLCSPYSTDEEHLQNLKEAIIDLI
PKVLREALGWGLTGKEIQGVAVSGLEGTQDDDWKLQEALASLCATVFNRIVSKDADLTAR
FNNIAAGICDQAAKPRVTFADLIKEAVKVHRMEFKKPEPKPAASPALYEFMPAYYPPPHF
MYLSEEDPNACCIS
>BHA
MDRLWAAPPLSSPLSYPVARGGGAWPTHPAAELGCLAEEGSMSGAGQSRGHRLGLHIDSDWPEVLLINDYAVFMGYLSMVVTGTGFLVLTWSTVILLGGFVSMLSNKDFWSLTVITLVQTRIFDVFLNGKVSHIGYSLKRLCKAARFIALPHNHKKVGFRGAVRVLVFTIVLCPLFLLYMFGLFVSPWISLWRLIQQDYGVTAGDSSSKAHLQPALVVLYSLALFQGVLFYYRAISAWEEQKLVKDVADKYMFDTVSRSSVSDYLHEIKVGCENDPSFARGRNLITYAVKLMESTSPDGYLSGARILDTLIKFNRDDASGSELPGQSMQIYNMIGSASSSPILHNLVQMLDFKSAYDGEIRLRAARIVEHFAGEVRLDKILQGIRCVSSLLELEQKGFQNDHHSSFQEDDGDQLSFEEEDDHQISVKEKDYYPKDYKQMQLTGMQILLKLSYDKNNLFLMSNTDDPALINKIVALITSKGSLHKKQHNEWSCMAELGVKILSRFMRFMYGPTKSNNILWHEISTSSKAIGTLESILECDQCDSVLKKHAIRILKRIFMDTSSAMGEGDRERFIGSLMDMSLHNSNGDFQNLAGVDLALKKQGLSILKEIYLNPSSIMGEGDRERFIGSLMDMFLDNSKGDFGNLPGEDLDLKKQELSILKEICMDPSSFMGEGDREKFIGTLMDMFLHNSKGDLFEKLAGDDLVQICRRSGSSATIILRKYGHDIVDCIADTRSSVYSSMHRKIAAKILNHLCSPYSTDEEHLQNLKEAIIDLIPKVLREALGWGLTGEEILRVAVSGLEGTQDDDWKLQEALASLCATVFNRIVSKDADLTARFNNIAAGICDQTTKPRMTFADLINEAVKVHRIEFKKPEKQEPAARPELYEFVTAKYTPPHFMFLGEEDPNACCIS
>Pi1
MDRLWAAPPLSSPLSYPVARGGGAWPTHPAAELGCLAEEGSMSGAGQSRGHRLGLHIDSDWPEVLLINDY
AVFMGYLSMVVTGTGFLVLTWSTVILLGGFVSMLSNKDFWSLTVITLVQTRIFDVFLNGKVSHIGYSLKR
LCKAARFIALPHNHKKVGFRGAVRVLVFTIVLCPLFLLYMFGLFVSPWISLWRLIQQDYGVTAGDSSSKA
HLQPALVVLYSLALFQGVLFYYRAISAWEEQKLVKDVADKYMFDTVSRSSVSDYLHEIKVGCENDPSFAR
GRNLITYAVKLMESTSPDGYLSGARILDTLIKFNRDDASGSELPGQSMQIYNMIGSASSSPILHNLVQML
DFKSAYDGEIRLRAARIVEHFAGEVRLDKILQGIRCVSSLLELEQKGFQNDHHSSFQEDDGDQLSFEEED
DHQISVKEKDYYPKDYKQMQLTGMQILLKLSYDKNNLFLMSNTDDPALINKIVALITSKGSLHKKQHNEW
SCMAELGVKILSRFMRFMYGPTKSNNILWHEISTSSKAIGTLESILECDQCDSVLKKHAIRILKRIFMDT
SSAMGEGDRERFIGSLMDMSLHNSNGDFQNLAGVDLALKKQGLSILKEIYLNPSSIMGEGDRERFIGSLM
DMFLDNSKGDFGNLPGEDLDLKKQELSILKEICMDPSSFMGEGDREKFIGTLMDMFLHNSKGDLFEKLAG
DDLVQICRRSGSSATIILRKYGHDIVDCIADTRSSVYSSMHRKIAAKILNHLCSPYSTDEEHLQNLKEAI
IDLIPKVLREALGWGLTGEEILRVAVSGLEGTQDDDWKLQEALASLCATVFNRIVSKDADLTARFNNIAA
GICDQTTKPRMTFADLINEAVKVHRIEFKKPEKPKPPAKPEPYEFMPAKYPPPHYMFLVEEDPNACCIS
>Pi4
MDRLWAAPPLSSPLSYPVARGGGAWPTHPAAELGCLAEEGSMSGAGQSRGHRLGLHIDSDWPEVLLINDY
AVFMGYLSMVVTGTGFLVLTWSTVILLGGFVSMLSNKDFWSLTVITLVQTRIFDVFLNGKVSHIGYSLKR
LCKAARFIALPHNHKKVGFRGAVRVLVFTIVLCPLFLLYMFGLFVSPWISLWRLIQQDYGVTAGDSSSKA
HLQPALVVLYSLALFQGVLFYYRAISAWEEQKLVKDVADKYMFDTVSRSSVSDYLHEIKVGCENDPSFAR
GRNLITYAVKLMESTSPDGYLSGARILDTLIKFNRDDASGSELPGQSMQIYNMIGSASSSPILHNLVQML
DFKSAYDGEIRLRAARIVEHFAGEVRLDKILQGIRCVSSLLELEQKGFQNDHHSSFQEDDGDQLSFEEED
DHQISVKEKDYYPKDYKQMQLTGMQILLKLSYDKNNLFLMSNTDDPALINKIVALITSKGSLHKKQHNEW
SCMAELGVKILSRFMRFMYGPTKSNNILWHEISTSSKAIGTLESILECDQCDSVLKKHAIRILKRIFMDT
SSAMGEGDRERFIGSLMDMSLHNSNGDFQNLAGVDLALKKQGLSILKEIYLNPSSIMGEGDRERFIGSLM
DMFLDNSKGDFGNLPGEDLDLKKQELSILKEICMDPSSFMGEGDREKFIGTLMDMFLHNSKGDLFEKLAG
DDLVQICRRSGSSATIILRKYGHDIVDCIADTRSSVYSSMHRKIAAKILNHLCSPYSTDEEHLQNLKEAI
IDLIPKVLREALGWGLTGEEILRVAVSGLEGTQDDDWKLQEALASLCATVFNRIVSKDADLTARFNNIAA
GICDQTTKPRMTFADLINEAVKVHRIEFMPEPPAKPEPYEFMPAKYPPPHYMFLVEEDPNACCIS
>YT16
MDRLWAAPPLSSPLSYPVARGGGAWPTHPAAELGCLAEEGSMSGAGQSRGHRLGLHIDSDWPEVLLINDY
AVFMGYLSMVVTGTGFLVLTWSTVILLGGFVSMLSNKDFWSLTVITLVQTRIFDVFLNGKVSHIGYSLKR
LCKAARFIALPHNHKKVGFRGAVRVLVFTIVLCPLFLLYMFGLFVSPWISLWRLIQQDYGVTAGDSSSKA
HLQPALVVLYSLALFQGVLFYYRAISAWEEQKLVKDVADKYMFDTVSRSSVSDYLHEIKVGCENDPSFAR
GRNLITYAVKLMESTSPDGYLSGARILDTLIKFNRDDASGSELPGQSMQIYNMIGSASSSPILHNLVQML
DFKSAYDGEIRLRAARIVEHFAGEVRLDKILQGIRCVSSLLELEQKGFQNDHHSSFQEDDGDQLSFEEED
DHQISVKEKDYYPKDYKQMQLTGMQILLKLSYDKNNLFLMSNTDDPALINKIVALITSKGSLHKKQHNEW
SCMAELGVKILSRFMRFMYGPTKSNNILWHEISTSSKAIGTLESILECDQCDSVLKKHAIRILKRIFMDT
SSAMGEGDRERFIGSLMDMSLHNSNGDFQNLAGVDLALKKQGLSILKEIYLNPSSIMGEGDRERFIGSLM
DMFLDNSKGDFGNLPGEDLDLKKQELSILKEICMDPSSFMGEGDREKFIGTLMDMFLHNSKGDLFEKLAG
DDLVQICRRSGSSATIILRKYGHDIVDCIADTRSSVYSSMHRKIAAKILNHLCSPYSTDEEHLQNLKEAI
IDLIPKVLREALGWGLTGEEILRVAVSGLEGTQDDDWKLQEALASLCATVFNRIVSKDADLTARFNNIAA
GICDQTTKPRMTFADLINEAVKVHRIEFKKPEKPKPAARPELYEFVTAKYTPPHFMFLGEEDPNACCIS
