# Supplementary material for: Genome-wide association analysis uncovers rice blast resistance alleles of Ptr and Pia
Source: Commun Biol. 2024 May 20;7:607. doi: 10.1038/s42003-024-06244-z (PMC11106262; doi:10.1038/s42003-024-06244-z)
Supplement: Supplementary file 9 — Supplementary Data 7 [file 42003_2024_6244_MOESM9_ESM.zip › RGA5_HMA.fa]

>Sasanishki
TGQRTKIVVKVHMPCGKSRAKAMALAASVNGVDSVEITGEDKDRLVVVGRGIDPVRLVALLREKCGLAELLMVELVEKEK
>IRIS_313-10059
TGQRTKIVVKVHMPCGKSRAKAMALAASVNGVDSVEITGEDKDRLVVVGRGIDPVRLVALLREKCGLAELLMVELVEKEK
>Aichi
TGQRTKIVVKVHMPCGKSRAKAMALAASVNGVDSVEITGEDKDRLVVVGRGIDPVRLVALLREKCGLAELLMVELVEKEK
>IRIS_313-10985
TGQRTKIVVKVHMPCGKSRAKAMALAASVNGVDSVEITGEDKDRLEVVGRGIDPVRLVALLREKCGLAELLMVELVEKEK
>IRIS_313-11786
TGQRTKIVVKVHMPCGKSRAKAMALVASVNGVESMQSMQITGEDKDRLEVVGRGIDPVRLVALLREKCGLAELLMVELVEKEK
>IRIS_313-10314
TGQRTKIVVKVHMPCGKSRAKAMALVASVNGVESMQSMQITGEDKDRLEVVGRGIDPVRLVALLREKCGLAELLMVELVEKEK
>IR64
TGQRTKIVVKVHMPCGKSRAKAMALVASVNGVESMQSMQITGEDKDRLEVVGRGIDPVRLVALLREKCGLAELLMVELVEKEK
>IRIS_313-11480
TGQRTKIVVKVHMPCGKSRAKAMALVASVNGVESMQSMQITGEDKDRLEVVGRGIDPVRLVALLREKCGLAELLMVELVEKEK
>93-11
TGQRTKIVVKVHMPCGKSRAKAMALVASVNGMQSMQITGEDKDRLEVVGRGIDPVRLVALLREKCGLAELLMVELVEKEK
>IRIS_313-12048
TGQRTKIVVKVPCGKSRAKAMALAASVNGVNSVEITGEDKDQLVVVGCGIDAVRLAALLRKKYGLAEILVVESVKKEK
>CO39
TGQRTKIVVKVPCGKSRAKAMALAASVNGVNSVEITGEDKDQLVVVGCGIDAVRLAALLRKKYGLAEILVVESVKKEK
>IRIS_313-11360
TGQRTKIVVKVPCGKSRAKAMALAASVNGVDSVEITGEDKDQLVVVGCGIDAVRLAALLRKKYGLAKILVVESVKKEK
>IRIS_313-12190
TGQRTKIVVKVPCRKCRAKAMALAASVNGVDSVEITGEDKDQLVVVGCGIDAVRLAALLRKKCGLAEILVVESVKKEK
>IRIS_313-8813
TGQRTKIVVKVHVPCRKCRAKAMALAASVNGVDSVEITGEDKDQLVVVGCGIDAVRLAALLRKKCGLAEILVVESVKKEK
