# Supplementary material for: Genome-wide association analysis uncovers rice blast resistance alleles of Ptr and Pia
Source: Commun Biol. 2024 May 20;7:607. doi: 10.1038/s42003-024-06244-z (PMC11106262; doi:10.1038/s42003-024-06244-z)
Supplement: Supplementary file 9 — Supplementary Data 7 [file 42003_2024_6244_MOESM9_ESM.zip › RGA4_all_AA sequences 10X and Platinum and Pias-1.fa]

>IRIS_313-10879 329_10879_surrounding_Pia_(+1)
MEAALLSGFIKAILPRLFSLVNDKLNLHKGVKGDIDFLIKELRMIVGAIDDDLSVEHGAA
AAAAAVQTLCMEDLRELAHGIEDCIDGVLYRAAREQRRSSSLLPRTVRATKKLLQTNQHL
AQELQRLKRMVEEANQRKQRYTAAAPGQHGQVYSSAAAQVDEPWPSCSSASDPRIHEADL
VGVDADRAELLEQLAERQPEQLKVIAIVGFCGLGKTALAAEAYNRETRGGRFERHAWVCA
AHRSAREVLGELLRRIDAACHGDSDAGQLCVDIRQQLEKNRYFIVIDDIQTEDQWKSIKS
AFPTDKDIGSRIVVTTTIQSVANACCSANGYLHKMSRLDKNCSKQLLSKKACPERYSHYK
QPDSAAILKKCDGQPLALVTIGEFLQANGWPTGPNCEDLCNRLHYHLENDKTLERMRRVL
VRNYTSLPGHALKACLLYFGMFPSDHPIRRKSLLRRWLAEGFVEPVSSSSNLDSTAAFDV
LMDRNIIEPINVSNNDKVKTCQTYGMMREFISHMSISQNFVTFFCDDKFLPKYVRRLSLH
GDTVVNGDNFNGIDLSLVRSLAVFGEAGTTVLDFSKYQLLRVLDLEKCDDLNDDHLKEIC
NLVLLKYLSLGGNISKLPKDIAKLKDLEALDVRRSKVKIMPVEVFGLPCLIHLLGKFKLS
DKVKQKTEVQEFLSKGKSNLQTLAGFASNGSEGFLHLMRYMNKLRKLKIWCTSSAGSTDW
TDLREAIQQFILDEKEANIGTRSLSLHFTGCSEDAINSLKEPCYLSSLKLHGNFPQLPQF
VTSLRGLKELCLSSTKFTTGLLEALSNLSYLQYLKLVADELEKFIIKVQGFPRLLRLCIV
LQCPTFPVIEEGALPFLVTLQLLCKDLHGLSDIQIECFKHLQEVTLHSGVTPATRQEWVK
AAKEHPNRPKVLLLKSVDTAESEHTDVDSVMEAVKSETTEYSIAPEGPEQVIDMNNKMQL
DHGLESSSVLNKQNNFADQSSSKDQLHYSFNNMGLSDVSPAVS
>IRIS_313-8554 208_8554_surrounding_Pia_(+1)
MEAALLSGFIKAILPRLFSLVNDKLNLHKGVKGDIDFLIKELRMIVGAIDDDLSVEHGAA
AAAAAVQTLCMEDLRELAHGIEDCIDGVLYRAAREQRRSSSLLPRTVRATKKLLQTNQHL
AQELQRLKRMVEEANQRKQRYTAAAPGQHGQVYSSAAAQVDEPWPSCSSASDPRIHEADL
VGVDADRAELLEQLAERQPEQLKVIAIVGFCGLGKTALAAEAYNRETRGGRFERHAWVCA
AHRSAREVLGELLRRIDAACHGDSDAGQLCVDIRQQLEKNRYFIVIDDIQTEDQWKSIKS
AFPTDKDIGSRIVVTTTIQSVANACCSANGYLHKMSRLDKNCSKQLLSKKACPERYSHYK
QPDSAAILKKCDGQPLALVTIGEFLQANGWPTGPNCEDLCNRLHYHLENDKTLERMRRVL
VRNYTSLPGHALKACLLYFGMFPSDHPIRRKSLLRRWLAEGFVEPVSSSSNLDSTAAFDV
LMDRNIIEPINVSNNDKVKTCQTYGMMREFISHMSISQNFVTFFCDDKFLPKYVRRLSLH
GDTVVNGDNFNGIDLSLVRSLAVFGEAGTTVLDFSKYQLLRVLDLEKCDDLNDDHLKEIC
NLVLLKYLSLGGNISKLPKDIAKLKDLEALDVRRSKVKIMPVEVFGLPCLIHLLGKFKLS
DKVKQKTEVQEFLSKGKSNLQTLAGFASNGSEGFLHLMRYMNKLRKLKIWCTSSAGSTDW
TDLREAIQQFILDEKEANIGTRSLSLHFTGCSEDAINSLKEPCYLSSLKLHGNFPQLPQF
VTSLRGLKELCLSSTKFTTGLLEALSNLSYLQYLKLVADELEKFIIKVQGFPRLLRLCIV
LQCPTFPVIEEGALPFLVTLQLLCKDLHGLSDIQIECFKHLQEVTLHSGVTPATRQEWVK
AAKEHPNRPKVLLLKSVDTAESEHTDVDSVMEAVKSETTEYSIAPEGPEQVIDMNNKMQL
DHGLESSSVLNKQNNFADQSSSKDQLHYSFNNMGLSDVSPAVS
>IRIS_313-12029 IRRI:IRGC_80273-1_(+1)
MEAALLSGFIKAILPRLFSLVNDKLNLHKGVKGDIDFLIKELRMIVGAIDDDLSVEHGAA
AAAAAVQTLCMEDLRELAHGIEDCIDGVLYRAAREQRRSSSLLPRTVRATKKLLQTNQHL
AQELQRLKRMVEEANQRKQRYTAAAPGQHGQVYSSAAAQVDEPWPSCSSASDPRIHEADL
VGVDADRAELLEQLAERQPEQLKVIAIVGFCGLGKTALAAEAYNRETRGGRFERHAWVCA
AHRSAREVLGELLRRIDAACHGDSDAGQLCVDIRQQLEKNRYFIVIDDIQTEDQWKSIKS
AFPTDKDIGSRIVVTTTIQSVANACCSANGYLHKMSRLDKNCSKQLLSKKACPERYSHYK
QPDSAAILKKCDGQPLALVTIGEFLQANGWPTGPNCEDLCNRLHYHLENDKTLERMRRVL
VRNYTSLPGHALKACLLYFGMFPSDHPIRRKSLLRRWLAEGFVEPVSSSSNLDSTAAFDV
LMDRNIIEPINVSNNDKVKTCQTYGMMREFISHMSISQNFVTFFCDDKFLPKYVRRLSLH
GDTVVNGDNFNGIDLSLVRSLAVFGEAGTTVLDFSKYQLLRVLDLEKCDDLNDDHLKEIC
NLVLLKYLSLGGNISKLPKDIAKLKDLEALDVRRSKVKIMPVEVFGLPCLIHLLGKFKLS
DKVKQKTEVQEFLSKGKSNLQTLAGFASNGSEGFLHLMRYMNKLRKLKIWCTSSAGSTDW
TDLREAIQQFILDEKEANIGTRSLSLHFTGCSEDAINSLKEPCYLSSLKLHGNFPQLPQF
VTSLRGLKELCLSSTKFTTGLLEALSNLSYLQYLKLVADELEKFIIKVQGFPRLLRLCIV
LQCPTFPVIEEGALPFLVTLQLLCKDLHGLSDIQIECFKHLQEVTLHSGVTPATRQEWVK
AAKEHPNRPKVLLLKSVDTAESEHTDVDSVMEAVKSETTEYSIAPEGPEQVIDMNNKMQL
DHGLESSSVLNKQNNFADQSSSKDQLHYSFNNMGLSDVSPAVS
>IRIS_313-11708 IRRI:IRGC_65972-1_(+1)
MEAALLSGFIKAILPRLFSLVNDKLNLHKGVKGDIDFLIKELRMIVGAIDDDLSVEHGAA
AAAAAVQTLCMEDLRELAHGIEDCIDGVLYRAAREQRRSSSLLPRTVRATKKLLQTNQHL
AQELQRLKRMVEEANQRKQRYTAAAPGQHGQVYSSAAAQVDEPWPSCSSASDPRIHEADL
VGVDADRAELLEQLAERQPEQLKVIAIVGFCGLGKTALAAEAYNRETRGGRFERHAWVCA
AHRSAREVLGELLRRIDAACHGDSDAGQLCVDIRQQLEKNRYFIVIDDIQTEDQWKSIKS
AFPTDKDIGSRIVVTTTIQSVANACCSANGYLHKMSRLDKNCSKQLLSKKACPERYSHYK
QPDSAAILKKCDGQPLALVTIGEFLQANGWPTGPNCEDLCNRLHYHLENDKTLERMRRVL
VRNYTSLPGHALKACLLYFGMFPSDHPIRRKSLLRRWLAEGFVEPVSSSSNLDSTAAFDV
LMDRNIIEPINVSNNDKVKTCQTYGMMREFISHMSISQNFVTFFCDDKFLPKYVRRLSLH
GDTVVNGDNFNGIDLSLVRSLAVFGEAGTTVLDFSKYQLLRVLDLEKCDDLNDDHLKEIC
NLVLLKYLSLGGNISKLPKDIAKLKDLEALDVRRSKVKIMPVEVFGLPCLIHLLGKFKLS
DKVKQKTEVQEFLSKGKSNLQTLAGFASNGSEGFLHLMRYMNKLRKLKIWCTSSAGSTDW
TDLREAIQQFILDEKEANIGTRSLSLHFTGCSEDAINSLKEPCYLSSLKLHGNFPQLPQF
VTSLRGLKELCLSSTKFTTGLLEALSNLSYLQYLKLVADELEKFIIKVQGFPRLLRLCIV
LQCPTFPVIEEGALPFLVTLQLLCKDLHGLSDIQIECFKHLQEVTLHSGVTPATRQEWVK
AAKEHPNRPKVLLLKSVDTAESEHTDVDSVMEAVKSETTEYSIAPEGPEQVIDMNNKMQL
DHGLESSSVLNKQNNFADQSSSKDQLHYSFNNMGLSDVSPAVS
>IRIS_313-10738 101_10738_surrounding_Pia_(+1)
MEAALLSGFIKAILPRLFSLVNDKLNLHKGVKGDIDFLIKELRMIVGAIDDDLSVEHGAA
AAAAAVQTLCMEDLRELAHGIEDCIDGVLYRAAREQRRSSSLLPRTVRATKKLLQTNQHL
AQELQRLKRMVEEANQRKQRYTAAAPGQHGQVYSSAAAQVDEPWPSCSSASDPRIHEADL
VGVDADRAELLEQLAERQPEQLKVIAIVGFCGLGKTALAAEAYNRETRGGRFERHAWVCA
AHRSAREVLGELLRRIDAACHGDSDAGQLCVDIRQQLEKNRYFIVIDDIQTEDQWKSIKS
AFPTDKDIGSRIVVTTTIQSVANACCSANGYLHKMSRLDKNCSKQLLSKKACPERYSHYK
QPDSAAILKKCDGQPLALVTIGEFLQANGWPTGPNCEDLCNRLHYHLENDKTLERMRRVL
VRNYTSLPGHALKACLLYFGMFPSDHPIRRKSLLRRWLAEGFVEPVSSSSNLDSTAAFDV
LMDRNIIEPINVSNNDKVKTCQTYGMMREFISHMSISQNFVTFFCDDKFLPKYVRRLSLH
GDTVVNGDNFNGIDLSLVRSLVVFGEAGTTVLDFSKYQLLRVLDLEKCDDLNDDHLKEIC
NLVLLKYLSLGGNISKLPKDIAKLKDLEALDVRRSKVKIMPVEVFGLPCLIHLLGKFKLS
DKVKQKTEVQEFLSKGKSNLQTLAGFASNGSEGFLHLMRYMNKLRKLKIWCTSSAGSTDW
TDLREAIQQFILDEKEANIGTRSLSLHFTGCSEDAINSLKEPCYLSSLKLHGNFPQLPQF
VTSLRGLKELCLSSTKFTTGLLEALSNLSYLQYLKLVADELEKFIIKVQGFPRLLCLCIV
LQCPTFPVIEEGALPFLVTLQLLCKDLHGLSDIKIECFKHLQEVTLHSGVTPATRQEWVK
AAKEHPNRPKVLLLKSVDTAESEHTDVDSVMEAVKSETTEYSIAPEEPEQVIDMNNKMQL
DHGLESSSVLNKQNNFADQSSSKDQLHYSFNNMGLSDVSPAVS
>AZUCENA Azucena_(+1)
MEAALLSGFIKAILPRLFSLVNDKLNLHKGVKGDIDFLIKELRMIVGAIDDDLSVEHGAA
AAAAAVQTLCMEDLRELAHGIEDCIDGVLYRAAREQRRSSSLLPRTVRATKKLLQTNQHL
AQELQRLKRMVEEANQRKQRYTAAAPGQHGQVYSSAAAQVDEPWPSCSSASDPRIHEADL
VGVDADRAELLEQLAERQPEQLKVIAIVGFCGLGKTALAAEAYNRETRGGRFERHAWVCA
AHRSAREVLGELLRRIDAACHGDSDAGQLCVDIRQQLEKNRYFIVIDDIQTEDQWKSIKS
AFPTDKDIGSRIVVTTTIQSVANACCSANGYLHKMSRLDKNCSKQLLSKKACPERYSHYK
QPDSAAILKKCDGQPLALVTIGEFLQANGWPTGPNCEDLCNRLHYHLENDKTLERMRRVL
VRNYTSLPGHALKACLLYFGMFPSDHPIRRKSLLRRWLAEGFVEPVSSSSNLDSTAAFDV
LMDRNIIEPINVSNNDKVKTCQTYGMMREFISHMSISQNFVTFFCDDKFLPKYVRRLSLH
GDTVVNGDNFNGIDLSLVRSLVVFGEAGTTVLDFSKYQLLRVLDLEKCDDLNDDHLKEIC
NLVLLKYLSLGGNISKLPKDIAKLKDLEALDVRRSKVKIMPVEVFGLPCLIHLLGKFKLS
DKVKQKTEVQEFLSKGKSNLQTLAGFASNGSEGFLHLMRYMNKLRKLKIWCTSSAGSTDW
TDLREAIQQFILDEKEANIGTRSLSLHFTGCSEDAINSLKEPCYLSSLKLHGNFPQLPQF
VTSLRGLKELCLSSTKFTTGLLEALSNLSYLQYLKLVADELEKFIIKVQGFPRLLCLCIV
LQCPTFPVIEEGALPFLVTLQLLCKDLHGLSDIKIECFKHLQEVTLHSGVTPATRQEWVK
AAKEHPNRPKVLLLKSVDTAESEHTDVDSVMEAVKSETTEYSIAPEEPEQVIDMNNKMQL
DHGLESSSVLNKQNNFADQSSSKDQLHYSFNNMGLSDVSPAVS
>IRIS_313-10841 IRRI:IRGC_19961-2_(+1)
MEAALLSGFIKAILPRLFSLVNDKLNLHKGVKGDIDFLIKELRMIVGAIDDDLSVEHGAA
AAAAAVQTLCMEDLRELAHGIEDCIDGVLYRAAREQRRSSSLLPRTVRATKKLLQTNQHL
AQELQRLKRMVEEANQRKQRYTAAAPGQHGQVYSSAAAQVDEPWPSCSSASDPRIHEADL
VGVDADRAELLEQLAERQPEQLKVIAIVGFCGLGKTALAAEAYNRETRGGRFERHAWVCA
AHRSAREVLGELLRRIDAACHGDSDAGQLCVDIRQQLEKNRYFIVIDDIQTEDQWKSIKS
AFPTDKDIGSRIVVTTTIQSVANACCSANGYLHKMSRLDKNCSKQLLSKKACPERYSHYK
QPDSAAILKKCDGQPLALVTIGEFLQANGWPTGPNCEDLCNRLHYHLENDKTLERMRRVL
VRNYTSLPGHALKACLLYFGMFPSDHPIRRKSLLRRWLAEGFVEPVSSSSNLDSTAAFDV
LMDRNIIEPINVSNNDKVKTCQTYGMMREFISHMSISQNFVTFFCDDKFLPKYVRRLSLH
GDTVVNGDNFNGIDLSLVRSLVVFGEAGTTVLDFSKYQLLRVLDLEKCDDLNDDHLKEIC
NLVLLKYLSLGGNISKLPKDIAKLKDLEALDVRRSKVKIMPVEVFGLPCLIHLLGKFKLS
DKVKQKTEVQEFLSKGKSNLQTLAGFASNGSEGFLHLMRYMNKLRKLKIWCTSSAGSTDW
TDLREAIQQFILDEKEANIGTRSLSLHFTGCSEDAINSLKEPCYLSSLKLHGNFPQLPQF
VTSLRGLKELCLSSTKFTTGLLEALSNLSYLQYLKLVADELEKFIIKVQGFPRLLCLCIV
LQCPTFPVIEEGALPFLVTLQLLCKDLHGLSDIKIECFKHLQEVTLHSGVTPATRQEWVK
AAKEHPNRPKVLLLKSVDTAESEHTDVDSVMEAVKSETTEYSIAPEEPEQVIDMNNKMQL
DHGLESSSVLNKQNNFADQSSSKDQLHYSFNNMGLSDVSPAVS
>IRIS_313-7914 189_7914_surrounding_Pia_(+1)
MEAALLSGFIKAILPRLFSLVNDKLNLHKGVKGDIEFLIKELRMIVGAIDDDLSVEHGAA
AAAAAVQTLCMEDLRELAHGIEDCIDGVLYRAAREQRRSSSLLPRTVRATKKLLQTNQHL
AQELQRLKRMVEEANQRKQRYTAAAPGQHGQVYSSAAAQVDEPWPSCSSASDPRIHEADL
VGVDADRAELLEQLAERQPEQLKVIAIVGFCGLGKTALAAEAYNRETHGGRFERHAWVCA
AHRSAREVLGELLRRIDAACHGDSDAGQLCVDIRQQLEKNRYFIVIDDIQTEDQWKSIKS
AFPTDKDIGSRIVVTTTIQSVANACCSANGYLHKMSRLDKNCSKQLLSKKACPERYSHYK
QPDSAAILKKCDGQPLALVTIGEFLQANGWPTGPNCEDLCNRLHYHLENDKTLERMRRVL
VRNYTSLPGHALKACLLYFGMFPSDHPIRRKSLLRRWLAEGFVEPVSSSSNLDSTAAFDV
LMDRNIIEPINVSNNDKVKTCQTYGMMREFISHMSISQNFVTFFCDDKFLPKYVRRLSLH
GDTVVNGDNFNGIDLSLVRSLAVFGEAGTTVLDFSKYQLLRILDLEKCDDLNDDHLKEIC
NLVLLKYLSLGGNISKLPKDIAKLKDLEALDVRRSKVKIMPVEVFGLPCLIHLLGKFKLS
DKVKQKTEVQEFLSKGKSNLQTLAGFASNGSEGFLHLMRYMNKLRKLKIWCTSSAGSTDW
TDLREAIQQFILDEKEANIGTRSLSLHFTGCSEDAINSLKEPCYLSSLKLHGNFPQLPQF
VTSLRGLKELCLSSTKFTTGLLEALSNLSYLQYLKLVADELEKFIIKVQGFPRLLRLCIV
LQCPTFPVIEEGALPFLVTLQLLCKDLHGLSDIKIECFKHLQEVTLHSGVTPATRQEWVK
AAKEHPNRPKVLLLKSVDTAESEHTDVDSVMEAVKSETTEYSIAPEGPEQVIDMNNKMQL
DHGLESSSVLNKQNNFADQSSSKDQLHYSFNNMGLSDVSPAVS
>IRIS_313-12190 104_12190_surrrounding_Pia_(+1)
MEAALLSGFIKAILPRLISLVNDKLNLHKGVKDNIDFLIKELRMIVGAIDDDLSLDHPAA
AVQTLCMQDLRELAHGIEDCIDGVLYRAAREQRRSSSLLPRTVRATKKLLQTNQHLAQEL
QRLKRMVEEANQRKQRYTAAAPGQHGQVYSSAAAQVDEPWPSCSSASDPRIHEADLVGVD
ADRAELLEQLAERQPEQLKVIAIVGFCGLGKTALAAEAYNRETRGGRFERHAWVCAAHRS
AREVLGELLRRIDAACHGDSDAGQLCVDIRQQLEKNRYFIVIDDIQTEDQWKSIKSAFPT
DKDIGSRIVVTTTIQSVANACCSANGYLHKMSRLDKNCSKQLLSKKACPERYSHYKQPDS
AAILKKCDGQPLALVTIGEFLQANGWPTGPNCEDLCNRLHYHLENDKTLERMRRVLVRNY
TSLPGHALKACLLYFGMFPSDHPIRRKSLLRRWLAEGFVEPVSSSSNLDSTAAFDVLMDR
NIIEPINVSNNDKVKTCQMYGMMREFISHMSISQNFVTFFCDDKFLPKYVRRLSLHGDTV
VNGDNFNGIDLSLVRSLAVFGEAGTTVLDFSKYQLLRVLDLEKCDDLNDDHLKEICNLVL
LKYLSLGGNISKLPKDIAKLKDLEALDVRRSKVKIMPVEVFGLPCLIHLLGKFKLSDKVK
QKTEVQEFLLKGKSNLQTLAGFASNGSEGFLHLMRYMNKLRKLKIWCMSSAGSTDWTDLR
EAIQQFILDEKEANIGTRSLSLHFTGCSEDAINSLKEPCYLSSLKLHGNFPQLPQFVTSL
RGLKELCLSSTKFTTGLLEALSNLSYLQYLKLVADELEKFIIKVQGFPRLLRLCIVLQCP
TFPVIEEGALPFLVTLQLLCKDLHGLSDIQIECFKHLQEVTLHSGVTPATRQEWVKAAKE
HLNRPKVLLLKSVDTAESEHTDVDSVMEAVKSETTEYSIAPEGPEQVIDMNNKMQLDHRL
ESSSVLNKQNNFADQSSSKDQLHYSFNNMGLSDVSPAVS
>IRIS_313-11360 128_11360_surrounding_Pia-RC_(+1)
MEAALLSGFIKAILPRLISLVNDKLNLHKGVKDNIDFLIKELRMIVGAIDDDLSLDHPAA
AVQTLCMQDLRELAHGIEDCIDGVLYRAAREQRRSSSLLPRTVRATKKLLQTNQHLAQEL
QRLKRMVEEANQRKQRYTAAAPGQHGQVYSSAAAQVDEPWPSCSSASDPRIHEADLVGVD
ADRAELLEQLAERQPEQLKVIAIVGFCGLGKTALAAEAYNRETRGGRFERHAWVCAAHRS
AREVLGELLRRIDAACHGDSDAGQLCVDIRQQLEKNRYFIVIDDIQTEDQWKSIKSAFPT
DKDIGSRIVVTTTIQSVANACCSANGYLHKMSRLDKNCSKQLLSKKACPERYSHYKQPDS
AAILKKCDGQPLALVTIGEFLQANGWPTGPNCEDLCNRLHYHLENDKTLERMRRLLVRNY
TSLPGHALKACLLYFGMFPSDHPIRRKSLLRRWLAEGFVEPVSSSSNLDSTAAFDVLMDR
NIIEPINVSNNDKVKTCQMYGMMREFISHMSISQNFVTFFCDDKFLPKYVRRLSLHGDTV
VNGDNFNGIDLSLVRSLAVFGEAGTTVLDFSKYQLLRVLDLEKCDDLNDDHLKEICNLVL
LKYLSLGGNISKLPKDIAKLKDLEALDVRRSKVKIMPVEVFGLPCLIHLLGKFKLSDKVK
QKTEVQEFLLKGKSNLQTLAGFASNGSEGFLHLMRYMNKLRKLKIWCMSSAGSTDWTDLR
EAIQQFILDEKEANIGTRSLSLHFTGCSEDAINSLKEPCYLSSLKLHGNFPQLPQFVTSL
RGLKELCLSSTKFTTGLLEALSNLSYLQYLKLVADELEKFIIKVQGFPRLLRLCIVLQCP
TFPVIEEGALPFLVTLQLLCKDLHGLSDIQIECFKHLQEVTLHSGVTPATRQEWVKAAKE
HLNRPKVLLLKSVDTAESEHTDVDSVMEAVKSETTEYSIAPEGPEQVIDMNNKMQLDHGL
ESSSVLNKQNNFADQSSSKDQLHYSFNNMGLSDVSPAVS
>IRIS_313-8813 IRRI:IRGC_12485-1_(+1)
MEAALLSGFIKAILPRLISLVNDKLNLHKGVKDNIDFLIKELRMIVGAIDDDLSLDHPAA
AVQTLCMQDLRELAHGIEDCIDGVLYRAAREQRRSSSLLPRTVRATKKLLQTNQHLAQEL
QRLKRMVEEANQRKQRYTAAAPGQHGQVYSSAAAQVDEPWPSCSSASDPRIHEADLVGVD
ADRAELLEQLAERQPEQLKVIAIVGFCGLGKTALAAEAYNRETRGGRFERHAWVCAAHRS
AREVLGELLRRIDAACHGDSDAGQLCVDIRQQLEKNRYFIVIDDIQTEDQWKSIKSAFPT
DKDIGSRIVVTTTIQSVANACCSANGYLHKMSRLDKNCSKQLLSKKACPERYSHYKQPDS
AAILKKCDGQPLALVTIGEFLQANGWPTGPNCEDLCNRLHYHLENDKTLERMRRVLVRNY
TSLPGHALKACLLYFGMFPSDHPIRRKSLLRRWLAEGFVEPVSSSSNLDSTAAFDVLMDR
NIIEPINVSNNDKVKTCQTYGMMREFISHMSISQNFVTFFCDDKFLPKYVRRLSLHGDTV
VNGDNFNGIDLSLVRSLAVFGEAGTTVLDFSKYQLLRVLDLEKCDDLNDDHLKEICNLVL
LKYLSLGGNISKLPKDIAKLKDLEALDVRRSKVKIMPVEVFGLPCLIHLLGKFKLSDKVK
QKTEVQEFLLKGKSNLQTLAGFASNGSEGFLHLMRYMNKLRKLKIWCMSSAGSTDWTDLR
EAIQQFILDEKEANIGTRSLSLHFTGCSEDAINSLKEPCYLSSLKLHGNFPQLPQFVTSL
RGLKELCLSSTKFTTGLLEALSNLSYLQYLKLVADELEKFIIKVQGFPRLLRLCIVLQCP
TFPVIEEGALPFLVTLQLLCKDLHGLSDIQIECFKHLQEVTLHSGVTPATRQEWVKAAKE
HPNRPKVLLLKSVDTAESEHTDVDSVMEAVKSETTEYSIAPEGPEQVIDMNNKMQLDHGL
ESSSVLNKQNNFADQSSSKDQLHYSFNNMGLSDVSPAVS
>IRIS_313-10314 247_10314_surrounding_Pia_(+1)
MEAALLSGFIKAILPRLFSLVDDKHKLHKGVKGDIDFLIKELRMIVGAIDDDLSLDHPAA
AAVQTLCMEDLRELAHGIEDCIDGVLYRAARDQQQSPVRRAVQAPKKLQRNLQLAQQLQR
LKRMAAEANQRKQRYTAAAPGQHGQVYSSAAAQVDEPWPSCSSASDPRIHEADLVGVDAD
REELLEQLAERQPEQLKVIAIVGFCGLGKTALAAEAYNRETGGGRFERHAWVCAGHRSAR
EVLGELLRRLDADGRSFHGDSDAGQLCVDIRQQLEKNRYFIVIDDIQTEDQWKSIKSAFP
TDKDIGSRIVVTTTIQSVANACCSANGYLHKMSRLDKNCSKQLLSKKACPERYSHYKQPD
SAAILKKCDGQPLALVTIGEFLQANGWPTGPNCEDLCNRLHYHLENDKTLERMWRVLVRN
YTSLPGHALKACLLYFGMFPSDHPIRRKSLLRRWLAEGFVEPLSSSSNIDSTAAFNVLMD
RNIIEPINVSNNDKVKTCQTYGMMREFISHMSISQNFVTFFCDDKFVPKYVRRLSLHGDT
VVNGDNFNGIDLSLVRSLAVFGEAGTTVLDFSKYQLLRVLDLEKCDDLKDDHLKEICNLV
LLKYLSLGGNISKLPKDIAKLKDLEALDVRRSKVKIMPVEVFGLPCLIHLLGKFKLSDKV
KQKTEVQEFLLKGKSNLQTLAGFASNGSEGFLHLMRYMNKLRKLKIWCTSSAGSTDWTDL
REAIQQFILDEKEANIGTRSLSLHFSGCSEDAINSLKEPCYLSSLKLHGNFPQLPQFVTS
LRGLKELCLSSTKFTTGLLEALSNLSYLQYLKLVADELEKFIIKVQGFPRLLRLCIVLQY
PTFPVIEEGALPFLVTLQLLCKDLHGLSDIQIECFKHLQEVTLHSGVTPATRQEWVKAAK
EHPNRPKVLLLKSVDTAESEHTDVDSVMEAVKSETTEYSIAPEGPEQVNNKMQLDHGLES
SSVLNKQNNFADQSSSKDQLHYSFNNMGLSDVSCCE
>IRIS_313-11786 84_11786_surrounding_Pia-RC_(+1)
MEAALLSGFIKAILPRLFSLVDDKHKLHKGVKGDIDFLIKELRMIVGAIDDDLSLDHPAA
AAVQTLCMEDLRELAHGIEDCIDGVLYRAARDQQQSPVRRAVQAPKKLQRNLQLAQQLQR
LKRMAAEANQRKQRYTAAAPGQHGQVYSSAAAQVDEPWPSCSSASDPRIHEADLVGVDAD
REELLEQLAERQPEQLKVIAIVGFCGLGKTALAAEAYNRETGGGRFERHAWVCAGHRSAR
EVLGELLRRLDADGRSFHGDSDAGQLCVDIRQQLEKNRYFIVIDDIQTEDQWKSIKSAFP
TDKDIGSRIVVTTTIQSVANACCSANGYLHKMSRLDKNCSKQLLSKKACPERYSHYKQPD
SAAILKKCDGQPLALVTIGEFLQANGWPTGPNCEDLCNRLHYHLENDKTLERMWRVLVRN
YTSLPGHALKACLLYFGMFPSDHPIRRKSLLRRWLAEGFVEPLSSSSNIDSTAAFNVLMD
RNIIEPINVSNNDKVKTCQTYGMMREFISHMSISQNFVTFFCDDKFVPKYVRRLSLHGDT
VVNGDNFNGIDLSLVRSLAVFGEAGTTVLDFSKYQLLRVLDLEKCDDLKDDHLKEICNLV
LLKYLSLGGNISKLPKDIAKLKDLEALDVRRSKVKIMPVEVFGLPCLIHLLGKFKLSDKV
KQKTEVQEFLLKGKSNLQTLAGFASNGSEGFLHLMRYMNKLRKLKIWCTSSAGSTDWTDL
REAIQQFILDEKEANIGTRSLSLHFSGCSEDAINSLKEPCYLSSLKLHGNFPQLPQFVTS
LRGLKELCLSSTKFTTGLLEALSNLSYLQYLKLVADELEKFIIKVQGFPRLLRLCIVLQY
PTFPVIEEGALPFLVTLQLLCKDLHGLSDIQIECFKHLQEVTLHSGVTPATRQEWVKAAK
EHPNRPKVLLLKSVDTAESEHTDVDSVMEAVKSETTEYSIAPEGPEQVNNKMQLDHGLES
SSVLNKQNNFADQSSSKDQLHYSFNNMGLSDVSCCE
>IRIS_313-10059 295_10059_surrounding_Pia-RC_(+1)
MEAALLSGFIKAILPRLFSLVDDKHKLHKGVKGDIDFLIKELRMIVGAIDDDLSLDHPAA
AAVQTLCMEDLRELAHGIEDCIDGVLYRAARDQQQSPVRRAVQAPKKLQRNLQLAQQLQR
LKRMAAEANQRKQRYTAAAPGQHGQVYSSAAAQVDEPWPSCSSASDPRIHEADLVGVDAD
REELLEQLAERQPEQLKVIAIVGFCGLGKTALAAEAYNRETGGGRFERHAWVCAGHRSAR
EVLGELLRRLDADGRSFHGDSDAGQLCVDIRQQLEKNRYFIVIDDIQTEDQWKSIKSAFP
TDKDIGSRIVVTTTIQSVANACCSANGYLHKMSRLDKNCSKQLLSKKACPERYSHYKQPD
SAAILKKCDGQPLALVTIGEFLQANGWPTGPNCEDLCNRLHYHLENDKTLERMWRVLVRN
YTSLPGHALKACLLYFGMFPSDHPIRRKSLLRRWLAEGFVEPLSSSSNIDSTAAFNVLMD
RNIIEPINVSNNDKVKTCQTYGMMREFISHMSISQNFVTFFCDDKFVPKYVRRLSLHGDT
VVNGDNFNGIDLSLVRSLAVFGEAGTTVLDFSKYQLLRVLDLEKCDDLKDDHLKEICNLV
LLKYLSLGGNISKLPKDIAKLKDLEALDVRRSKVKIMPVEVFGLPCLIHLLGKFKLSDKV
KQKTEVQEFLLKGKSNLQTLAGFASNGSEGFLHLMRYMNKLRKLKIWCTSSAGSTDWTDL
REAIQQFILDEKEANIGTRSLSLHFSGCSEDAINSLKEPCYLSSLKLHGNFPQLPQFVTS
LRGLKELCLSSTKFTTGLLEALSNLSYLQYLKLVADELEKFIIKVQGFPRLLRLCIVLQY
PTFPVIEEGALPFLVTLQLLCKDLHGLSDIQIECFKHLQEVTLHSGVTPATRQEWVKAAK
EHPNRPKVLLLKSVDTAESEHTDVDSVMEAVKSETTEYSIAPEGPEQVNNKMQLDHGLES
SSVLNKQNNFADQSSSKDQLHYSFNNMGLSDVSCCE
>Sasanishki RGA4_Sasanishki_CDS_(+1)
MEAALLSGFIKAILPRLFSLVDDKHKLHKGVKGDIDFLIKELRMIVGAIDDDLSLDHPAA
AAVQTLCMEDLRELAHGIEDCIDGVLYRAARDQQQSPVRRAVQAPKKLQRNLQLAQQLQR
LKRMAAEANQRKQRYTAAAPGQHGQVYSSAAAQVDEPWPSCSSASDPRIHEADLVGVDAD
REELLEQLAERQPEQLKVIAIVGFCGLGKTALAAEAYNRETGGGRFERHAWVCAGHRSAR
EVLGELLRRLDADGRSFHGDSDAGQLCVDIRQQLEKNRYFIVIDDIQTEDQWKSIKSAFP
TDKDIGSRIVVTTTIQSVANACCSANGYLHKMSRLDKNCSKQLLSKKACPERYSHYKQPD
SAAILKKCDGQPLALVTIGEFLQANGWPTGPNCEDLCNRLHYHLENDKTLERMWRVLVRN
YTSLPGHALKACLLYFGMFPSDHPIRRKSLLRRWLAEGFVEPLSSSSNIDSTAAFNVLMD
RNIIEPINVSNNDKVKTCQTYGMMREFISHMSISQNFVTFFCDDKFVPKYVRRLSLHGDT
VVNGDNFNGIDLSLVRSLAVFGEAGTTVLDFSKYQLLRVLDLEKCDDLKDDHLKEICNLV
LLKYLSLGGNISKLPKDIAKLKDLEALDVRRSKVKIMPVEVFGLPCLIHLLGKFKLSDKV
KQKTEVQEFLLKGKSNLQTLAGFASNGSEGFLHLMRYMNKLRKLKIWCTSSAGSTDWTDL
REAIQQFILDEKEANIGTRSLSLHFSGCSEDAINSLKEPCYLSSLKLHGNFPQLPQFVTS
LRGLKELCLSSTKFTTGLLEALSNLSYLQYLKLVADELEKFIIKVQGFPRLLRLCIVLQY
PTFPVIEEGALPFLVTLQLLCKDLHGLSDIQIECFKHLQEVTLHSGVTPATRQEWVKAAK
EHPNRPKVLLLKSVDTAESEHTDVDSVMEAVKSETTEYSIAPEGPEQVNNKMQLDHGLES
SSVLNKQNNFADQSSSKDQLHYSFNNMGLSDVSCCE
>IRIS_313-8568 IRRI:IRGC_52339-1_(+1)
MEAALLSGFIKAILPRLFSLVDDKHKLHKGVKGDIDFLIKELRMIVGAIDDDLSLDHPAA
AAVQTLCMEDLRELAHGIEDCIDGVLYRAARDQQQSPVRRAVQAPKKLQRNLQLAQQLQR
LKRMAAEANQRKQRYTAAAPGQHGQVYSSAAAQVDEPWPSCSSASDPRIHEADLVGVDAD
REELLEQLAERQPEQLKVIAIVGFCGLGKTALAAEAYNRETGGGRFERHAWVCAGHRSAR
EVLGELLRRLDADGRSFHGDSDAGQLCVDIRQQLEKNRYFIVIDDIQTEDQWKSIKSAFP
TDKDIGSRIVVTTTIQSVANACCSANGYLHKMSRLDKNCSKQLLSKKACPERYSHYKQPD
SAAILKKCDGQPLALVTIGEFLQANGWPTGPNCEDLCNRLHYHLENDKTLERMWRVLVRN
YTSLPGHALKACLLYFGMFPSDHPIRRKSLLRRWLAEGFVEPLSSSSNIDSTAAFNVLMD
RNIIEPINVSNNDKVKTCQTYGMMREFISHMSISQNFVTFFCDDKFVPKYVRRLSLHGDT
VVNGDNFNGIDLSLVRSLAVFGEAGTTVLDFSKYQLLRVLDLEKCDDLKDDHLKEICNLV
LLKYLSLGGNISKLPKDIAKLKDLEALDVRRSKVKIMPVEVFGLPCLIHLLGKFKLSDKV
KQKTEVQEFLLKGKSNLQTLAGFASNGSEGFLHLMRYMNKLRKLKIWCTSSAGSTDWTDL
REAIQQFILDEKEANIGTRSLSLHFSGCSEDAINSLKEPCYLSSLKLHGNFPQLPQFVTS
LRGLKELCLSSTKFTTGLLEALSNLSYLQYLKLVADELEKFIIKVQGFPRLLRLCIVLQY
PTFPVIEEGALPFLVTLQLLCKDLHGLSDIQIECFKHLQEVTLHSGVTPATRQEWVKAAK
EHPNRPKVLLLKSVDTAESEHTDVDSVMEAVKSETTEYSIAPEGPEQVNNKMQLDHGLES
SSVLNKQNNFADQSSSKDQLHYSFNNMGLSDVSCCE
>IRIS_313-11480 IRRI:IRGC_53418-1_(+1)
MEAALLSGFIKAILPRLFSLVDDKHKLHKGVKGDIDFLIKELRMIVGAIDDDLSLDHPAA
AAVQTLCMEDLRELAHGIEDCIDGVLYRAARDQQQSPVRRAVQAPKKLQRNLQLAQQLQR
LKRMAAEANQRKQRYTAAAPGQHGQVYSSAAAQVDEPWPSCSSASDPRIHEADLVGVDAD
REELLEQLAERQPEQLKVIAIVGFCGLGKTALAAEAYNRETGGGRFERHAWVCAGHRSAR
EVLGELLRRLDADGRSFHGDSDAGQLCVDIRQQLEKNRYFIVIDDIQTEDQWKSIKSAFP
TDKDIGSRIVVTTTIQSVANACCSANGYLHKMSRLDKNCSKQLLSKKACPERYSHYKQPD
SAAILKKCDGQPLALVTIGEFLQANGWPTGPNCEDLCNRLHYHLENDKTLERMWRVLVRN
YTSLPGHALKACLLYFGMFPSDHPIRRKSLLRRWLAEGFVEPLSSSSNIDSTAAFNVLMD
RNIIEPINVSNNDKVKTCQTYGMMREFISHMSISQNFVTFFCDDKFVPKYVRRLSLHGDT
VVNGDNFNGIDLSLVRSLAVFGEAGTTVLDFSKYQLLRVLDLEKCDDLKDDHLKEICNLV
LLKYLSLGGNISKLPKDIAKLKDLEALDVRRSKVKIMPVEVFGLPCLIHLLGKFKLSDKV
KQKTEVQEFLLKGKSNLQTLAGFASNGSEGFLHLMRYMNKLRKLKIWCTSSAGSTDWTDL
REAIQQFILDEKEANIGTRSLSLHFSGCSEDAINSLKEPCYLSSLKLHGNFPQLPQFVTS
LRGLKELCLSSTKFTTGLLEALSNLSYLQYLKLVADELEKFIIKVQGFPRLLRLCIVLQY
PTFPVIEEGALPFLVTLQLLCKDLHGLSDIQIECFKHLQEVTLHSGVTPATRQEWVKAAK
EHPNRPKVLLLKSVDTAESEHTDVDSVMEAVKSETTEYSIAPEGPEQVNNKMQLDHGLES
SSVLNKQNNFADQSSSKDQLHYSFNNMGLSDVSCCE
>IR64 IR64_(+1)
MEAALLSGFIKAILPRLFSLVDDKHKLHKGVKGDIDFLIKELRMIVGAIDDDLSLDHPAA
AAVQTLCMEDLRELAHGIEDCIDGVLYRAARDQQQSPVRRAVQAPKKLQRNLQLAQQLQR
LKRMAAEANQRKQRYTAAAPGQHGQVYSSAAAQVDEPWPSCSSASDPRIHEADLVGVDAD
REELLEQLAERQPEQLKVIAIVGFCGLGKTALAAEAYNRETGGGRFERHAWVCAGHRSAR
EVLGELLRRLDADGRSFHGDSDAGQLCVDIRQQLEKNRYFIVIDDIQTEDQWKSIKSAFP
TDKDIGSRIVVTTTIQSVANACCSANGYLHKMSRLDKNCSKQLLSKKACPERYSHYKQPD
SAAILKKCDGQPLALVTIGEFLQANGWPTGPNCEDLCNRLHYHLENDKTLERMWRVLVRN
YTSLPGHALKACLLYFGMFPSDHPIRRKSLLRRWLAEGFVEPLSSSSNIDSTAAFNVLMD
RNIIEPINVSNNDKVKTCQTYGMMREFISHMSISQNFVTFFCDDKFVPKYVRRLSLHGDT
VVNGDNFNGIDLSLVRSLAVFGEAGTTVLDFSKYQLLRVLDLEKCDDLKDDHLKEICNLV
LLKYLSLGGNISKLPKDIAKLKDLEALDVRRSKVKIMPVEVFGLPCLIHLLGKFKLSDKV
KQKTEVQEFLLKGKSNLQTLAGFASNGSEGFLHLMRYMNKLRKLKIWCTSSAGSTDWTDL
REAIQQFILDEKEANIGTRSLSLHFSGCSEDAINSLKEPCYLSSLKLHGNFPQLPQFVTS
LRGLKELCLSSTKFTTGLLEALSNLSYLQYLKLVADELEKFIIKVQGFPRLLRLCIVLQY
PTFPVIEEGALPFLVTLQLLCKDLHGLSDIQIECFKHLQEVTLHSGVTPATRQEWVKAAK
EHPNRPKVLLLKSVDTAESEHTDVDSVMEAVKSETTEYSIAPEGPEQVNNKMQLDHGLES
SSVLNKQNNFADQSSSKDQLHYSFNNMGLSDVSCCE
>IRIS_313-12048 IRRI:IRGC_81487-1_(+1)
MEAALLSGFIKAILPRLFSLVDDKHKLHKGVKGDIDFLIKELRMIVGAIDDDLSLDHPAA
AAVQTLCMEDLRELAHGIEDCIDGVLYRAARDQQQSPVRRAVQAPKKLQRNLQLAQQLQR
LKRMAAEANQRKQRYTAAAPGQHGQVYSSAAAQVDEPWPSCSSASDPRIHEADLVGVDAD
REELLEQLAERQPEQLKVIAIVGFCGLGKTALAAEAYNRETGGGRFERHAWVCAGHRSAR
EVLGELLRRLDADGRSFHGDSDAGQLCVDIRQQLEKNRYFIVIDDIQTEDQWKSIKSAFP
TDKDIGSRIVVTTTIQSVANACCSANGYLHKMSRLDKNCSKQLLSKKACPERYSHYKQPD
SAAILKKCDGQPLALVTIGEFLQANGWPTGPNCEDLCNRLHYHLENDKTLERMWRVLVRN
YTSLPGHALKACLLYFGMFPSDHPIRRKSLLRRWLAEGFVEPLSSSSNIDSTAAFNVLMD
RNIIEPINVSNNDKVKTCQTYGMMREFISHMSISQNFVTFFCDDKFVPKYVRRLSLHGDT
VVNGDNFNGIDLSLVRSLAVFGEAGTTVLDFSKYQLLRVLDLEKCDDLKDDHLKEICNLV
LLKYLSLGGNISKLPKDIAKLKDLEALDVRRSKVKIMPVEVFGLPCLIHLLGKFKLSDKV
KQKTEVQEFLLKGKSNLQTLAGFASNGSEGFLHLMRYMNKLRKLKIWCTSSAGSTDWTDL
REAIQQFILDEKEANIGTRSLSLHFSGCSEDAINSLKEPCYLSSLKLHGNFPQLPQFVTS
LRGLKELCLSSTKFTTGLEALSNLSYLQYLKLVADELEKFIIKVQGFPRLLRLCIVLQYP
TFPVIEEGALPFLVTLQLLCKDLHGLSDIQIECFKHLQEVTLHSGVTPATRQEWVKAAKE
HPNRPKVLLLKSVDTAESEHTDVDSVMEAVKSETTEYSIAPEGPEQVNNKMQLDHGLESS
SVLNKQNNFADQSSSKDQLHYSFNNMGLSDVSCCE
>IRIS_313-10985 IRRI:IRGC_26624-2_(+1)
MEAALLSGFIKAILPRLFSLVDDKHKLHKGVKGDIDFLIKELRMIVGAIDDDLSLDHPAA
AAVQTLCMEDLRELAHGIEDCIDGVLYRAARDQQQSPVRRAVQAPKKLQRNLQLAQQLQR
LKRMAAEANQRKQRYTAAAPGQHGQVYSSAAAQVDEPWPSCSSASDPRIHEADLVGVDAD
REELLEQLAERQPEQLKVIAIVGFCGLGKTALAAEAYNRETGGGRFERHAWVCAGHRSAR
EVLGELLRRLDADGRSFHGDSDAGQLCVDIRQQLEKNRYFIVIDDIQTEDQWKSINSAFP
TDKDIGSRIVVTTTIQSVANACCSANGYLHKMSRLDKNCSKQLLSKKACPERYSHYKQPD
SAAILKKCDGQPLALVTIGEFLQANGWPTGPNCEDLCNRLHYHLENDKTLERMWRVLVRN
YTSLPGHALKACLLYFGMFPSDHPIRRKSLLRRWLAEGFVEPLSSSSNIDSTAAFNVLMD
RNIIEPINVSNNDKVKTCQTYGMMREFISHMSISQNFVTFFCDDKFVPKYVRRLSLHGDT
VVNGDNFNGIDLSLVRSLAVFGEAGTTVLDFSKYQLLRVLDLEKCDDLKDDHLKEICNLV
LLKYLSLGGNISKLPKDIAKLKDLEALDVRRSKVKIMPVEVFGLPCLIHLLGKFKLSDKV
KQKTEVQEFLLKGKSNLQTLAGFASNGSEGFLHLMRYMNKLRKLKIWCTSSAGSTDWTDL
REAIQQFILDEKEANIGTRSLSLHFSGCSEDAINSLKEPCYLSSLKLHGNFPQLPQFVTS
LRGLKELCLSSTKFTTGLLEALSNLSYLQYLKLVADELEKFIIKVQGFPRLLRLCIVLQY
PTFPVIEEGALPFLVTLQLLCKDLHGLSDIQIECFKHLQEVTLHSGVTPATRQEWVKAAK
EHPNRPKVLLLKSVDTAESEHTDVDSVMEAVKSETTEYSIAPEGPEQVNNKMQLDHGLES
SSVLNKQNNFADQSSSKDQLHYSFNNMGLSDVSCCE
>IRIS_313-10239 LIU_(+1)
MEAALLSGFIKAILPRLFSLVDDKHKLHKGVKGDIDFLIKELRMIVGAIDDDLSLDHPAA
AAVQTLCMEDLRELAHGIEDCIDGVLYRAPGTSSSHRSAAPSRPPRSSRETCSLPSSCSG
>IRIS_313-11127 120_11127_surrounding_Pia-RC_(+1)
MEAALLSGFIKAILPRLFSLVNDKLNLHKGVKGDIDFLIKELRMIVGAIDDDLSVEHGAA
AAAAAVQTLCMEDLRELAHGIEDCIDGVLYRAAREQRRSSSLLPRTVRATKKLLQTNQHL
AQELQRLKRMVEEANQRKQRYTAAAPGQHGQVYSSAAAQVDEPWPSCSSASDPRIHEADL
VGVDADRAELLEQLAERQPEQLKVIAIVGFCGLGKTALAAEAYNRETRGGRFERHAWVCA
AHRSAREVLGELLRRIDAACHGDSDAGQLCVDIRQQLEKNRYFIVIDDIQTEDQWKSIKS
AFPTDKDIGSRIVVTTTIQSVANACCSANGYLHKMSRLDKNCSKQLLSKKACPERYSHYK
QPDSAAILKKCDGQPLALVTIGEFLQANGWPTGPNCEDLCNRLHYHLENDKHLKGCGECW
SATTLVYLAMLSRPAYYILVCSHLIIQSGGKVC
>IRIS_313-11163 IRRI:IRGC_34749-1_(+1)
MEAALLSGFIKAILPRLFSLVNDKLNLHKGVKGDIDFLIKELRMIVGAIDDDLSVEHGAA
AAAAAVQTLCMEDLRELAHGIEDCIDGVLYRAAREQRRSSSLLPRTVRATKKLLQTNQHL
AQELQRLKRMVEEANQRKQRYTAAAPGQHGQVYSSAAAQVDEPWPSCSSASDPRIHEADL
VGVDADRAELLEQLAERQPEQLKVIAIVGFCGLGKTALARYFIVIDDIQTEDQWKSIKSA
FPTDKDIGSRIVVTTTIQSVANACCSANGYLHKMSRLDKNCSKQLLSKKACPERYSHYKQ
PDSAAILKKCDGQPLALVTIGEFLQANGWPTGPNCEDLCNRLHYHLENDKTLERMRRVLV
RNYTSLPGHALKACLLYFGMFPSDHPIRRKSLLRRWLAEGFVEPVSSSSNLDSTAAFDVL
MDRNIIEPINVSNNDKVKTCQTYGMMREFISHMSISQNFVTFFCDDKFLPKYVRRLSLHG
DTVVNGDNFNGIDLSLVRSLAVFGEAGTTVLDFSKYQLLRVLDLEKCDDLNDDHLKEICN
LVLLKYLSLGGNISKLPKDIAKLKDLEALDVRRSKVKIMPVEVFGLPCLIHLLGKFKLSD
KVKQKTEVQEFLSKGKSNLQTLAGFASNGSEGFLHLMRYMNKLRKLKIWCTSSAGSTDWT
DLREAIQQFILDEKEANIGTRS
>CO39 Rga4
MEAALLSGFIKAILPRLFSLVDDKHKLHKGVKGDIDFLIKELRMIVGAIDDDLSLDHPAA
AAVQTLCMEDLRELAHGIEDCIDGVLYRAARDQQQSPVRRAVQAPKKLQRNLQLAQQLQR
LKRMAAEANQRKQRYTAAAPGQHGQVYSSAAAQVDEPWPSCSSASDPRIHEADLVGVDAD
REELLEQLAERQPEQLKVIAIVGFCGLGKTALAAEAYNRETGGGRFERHAWVCAGHRSAR
EVLGELLRRLDADGRSFHGDSDAGQLCVDIRQQLEKNRYFIVIDDIQTEDQWKSIKSAFP
TDKDIGSRIVVTTTIQSVANACCSANGYLHKMSRLDKNCSKQLLSKKACPERYSHYKQPD
SAAILKKCDGQPLALVTIGEFLQANGWPMGPNCEDLCNRLHYHLENDKTLERMWRVLVRN
YTSLPGHALKACLLYFGMFPSDHPIRRKSLLRRWLAEGFVEPLSSSSNIDSTAAFNVLMD
RNIIEPINVSNNDKVKTCQTYGMMREFISHMSISQNFVTFFCDDKFVPKYVRRLSLHGDT
VVNGDNFNGIDLSLVRSLAVFGEAGTTVLDFSKYQLLRVLDLEKCDDLKDDHLKEICNLV
LLKYLSLGGNISKLPKDIAKLKDLEALDVRRSKVKIMPVEVFGLPCLIHLLGKFKLSDKV
KQKTEVQEFLLKGKSNLQTLAGFASNGSEGFLHLMRYMNKLRKLKIWCTSSAGSTDWTDL
REAIQQFILDEKEANIGTRSLSLHFSGCSEDAINSLKEPCYLSSLKLHGNFPQLPQFVTS
LRGLKELCLSSTKFTTGLEALSNLSYLQYLKLVADELEKFIIKVQGFPRLLRLCIVLQYP
TFPVIEEGALPFLVTLQLLCKDLHGLSDIQIECFKHLQEVTLHSGVTPATRQEWVKAAKE
HPNRPKVLLLKSVDTAESEHTDVDSVMEAVKSETTEYSIAPEGPEQVNNKMQLDHGLESS
SVLNKQNNFADQSSSKDQLHYSFNNMGLSDVSCCE
>Keiboba_Pias-1
MEAALLSGFIKAILPRLFSLVNDKLNLHKGVKGDIDFLIKELRMIVGAIDDDLSVEHGAAAAAAAVQTLC
MEDLRELAHGIEDCIDGVLYRAAREQRRSSSLLPRTVRATKKLLQTNQHLAQELQRLKRMVEEANQRKQR
YTAAAPGQHGQVYSSAAAQVDEPWPSCSSASDPRIHEADLVGVDADRAELLEQLAERQPEQLKVIAIVGF
CGLGKTALAAEAYNRETRGGRFERHAWVCAAHRSAREVLGELLRRIDAACHGDSDAGQLCVDIRQQLEKK
RYFIVIDDIQTEDQWKSIKSAFPTDKDIGSRIVVTTTIQSVANACCSANGYLHKMSRLDKNCSKQLLSKK
ACPERYSHYKQPDSAAILKKCDGQPLALVTIGEFLQANGWPTGPNCEDLCNRLHYHLENDKTLERMRRVL
VRNYTSLPGHALKACLLYFGMFPSDHPIRRKSLLRRWLAEGFVEPVSSSSNLDSTAAFDVLMDRNIIEPI
NVSNNDKVKTCQTYGMMREFISHMSISQNFVTFFCDDKFLPKYVRRLSLHGDTVVNGDNFNGIDLSLVRS
LAVFGEAGTTVLDFSKYQLLRVLDLEKCDDLNDDHLKEICNLVLLKYLSLGGNISKLPKDIAKLKDLEAL
DVRRSKVKIMPVEVFGLPCLIHLLGKFKLSDKVKQKTEVQEFLLKGKSNLQTLAGFASNGSEGFLHLMRY
MNKLRKLKIWCTSSAGSTDWTDLREAIQQFILDEKEANIGTRSLSLHFTGCSEDAINSLKEPCYLSSLKL
HGNFPQLPQFVTSLRGLKELCLSSTKFTTGLLEALSNLSYLQYLKLVADELEKFIIKVQGFPRLLRLCIV
LQCPTFPVIEEGALPFLVTLQLLCKDLHGLSDIQIECFKHLQEVTLHSGVTPATRQEWVKAAKEHPNRPK
VLLLKSVDTAESEHTDVDSVMEAVKSETTEYYIAPEGPEQVIDMNNKMQLDHGLESSSVLNKQNNFADQS
SSKDQLHYSFNNMGLSDVSPAVSELPNGMVPSCT
