# Supplementary material for: Genome-wide association analysis uncovers rice blast resistance alleles of Ptr and Pia
Source: Commun Biol. 2024 May 20;7:607. doi: 10.1038/s42003-024-06244-z (PMC11106262; doi:10.1038/s42003-024-06244-z)
Supplement: Supplementary file 10 — Supplementary Data 8 [file 42003_2024_6244_MOESM10_ESM.zip]

Archive with 4 entries (4 files):
- Example GWAS R script.rtf
- __MACOSX/._Example GWAS R script.rtf
- riceblast complete dataset.csv
- __MACOSX/._riceblast complete dataset.csv
